# Supplementary material for: chromoWIZ: a web tool to query and visualize chromosome-anchored genes from cereal and model genomes
Source: BMC Plant Biol. 2014 Dec 10;14:348. doi: 10.1186/s12870-014-0348-6 (PMC4266971; doi:10.1186/s12870-014-0348-6)
Supplement: Additional file 1: — List of genes for use case 1. List of 19 genes as taken from a particular genomic bin in Brachypodium and used for demonstrating the basic functionality of chromoWIZ. [file 12870_2014_348_MOESM1_ESM.csv]

# Use case 1	19 random selected gene identifier in Brachypodium distachyon that were used to illustrate the general functionality of chromoWIZ
Bradi5g06357
Bradi5g06630
Bradi5g06277
Bradi5g06350
Bradi5g06370
Bradi5g06610
Bradi5g06390
Bradi5g06600
Bradi5g06620
Bradi5g06377
Bradi5g06590
Bradi5g06765
Bradi5g06140
Bradi5g06207
Bradi5g06130
Bradi5g06647
Bradi5g06640
Bradi5g06660
Bradi5g06870
