# Supplementary material for: chromoWIZ: a web tool to query and visualize chromosome-anchored genes from cereal and model genomes
Source: BMC Plant Biol. 2014 Dec 10;14:348. doi: 10.1186/s12870-014-0348-6 (PMC4266971; doi:10.1186/s12870-014-0348-6)
Supplement: Additional file 2: — Barley genes responsive to low potassium for use case 2. List of barley genes matching transcripts from a study about Tibetan wild barley genotypes under low potassium [28] those were used for integration into the Data Manager. [file 12870_2014_348_MOESM2_ESM.csv]

# Use case 2	barley genes mapped by differentially expressed genes taken from PMID:24949953
gene
AK248512.1
AK248631.1
AK248644.1
AK248716.1
AK249000.1
AK249082.1
AK249152.1
AK249188.1
AK249682.1
AK249973.1
AK250230.1
AK250631.1
AK250662.1
AK251031.1
AK251034.1
AK251116.1
AK251203.1
AK251286.1
AK251354.1
AK251422.1
AK251470.1
AK251488.1
AK251637.1
AK251816.1
AK251879.1
AK251990.1
AK252778.1
AK252936.1
AK253004.1
AK253031.1
AK353563
AK354089
AK354347
AK354637
AK354855
AK354860
AK355144
AK355146
AK355209
AK355424
AK355468
AK355673
AK355678
AK356049
AK356422
AK356734
AK356806
AK356864
AK357181
AK357963
AK357986
AK358227
AK358284
AK358669
AK358823
AK358845
AK359487
AK359729
AK359892
AK360336
AK360461
AK360752
AK360814
AK360981
AK361341
AK361511
AK361557
AK361680
AK361799
AK361887
AK361918
AK361923
AK361937
AK362498
AK362799
AK362888
AK363219
AK363711
AK363864
AK363949
AK363987
AK364091
AK364283
AK364295
AK364409
AK364726
AK365065
AK365104
AK365128
AK365314
AK365441
AK365789
AK365820
AK365907
AK365938
AK366091
AK366113
AK366153
AK366264
AK366567
AK366640
AK366942
AK367344
AK367518
AK367526
AK367778
AK367959
AK368033
AK368120
AK368270
AK368302
AK369055
AK369088
AK369111
AK369138
AK369291
AK369398
AK369681
AK369759
AK369877
AK370001
AK370002
AK370355
AK370420
AK370583
AK370611
AK370619
AK370769
AK370848
AK370937
AK371092
AK371106
AK371222
AK371349
AK371397
AK371398
AK371546
AK371653
AK372217
AK372643
AK372915
AK373131
AK373421
AK373460
AK373483
AK374007
AK374235
AK374255
AK375174
AK375666
AK375760
AK375838
AK376270
AK376438
AK376710
AK376921
MLOC_10292.5
MLOC_1044.1
MLOC_10906.1
MLOC_10955.1
MLOC_10957.1
MLOC_10971.1
MLOC_11248.2
MLOC_11312.2
MLOC_11331.2
MLOC_11390.1
MLOC_11614.1
MLOC_11896.2
MLOC_11960.2
MLOC_12348.1
MLOC_12459.1
MLOC_1260.1
MLOC_12637.2
MLOC_12732.2
MLOC_13204.1
MLOC_13519.1
MLOC_13613.1
MLOC_13639.1
MLOC_13672.1
MLOC_13908.1
MLOC_13974.1
MLOC_14077.1
MLOC_14280.2
MLOC_14732.1
MLOC_14761.2
MLOC_14959.2
MLOC_14974.1
MLOC_15141.1
MLOC_15351.6
MLOC_15491.2
MLOC_15580.1
MLOC_15595.1
MLOC_15730.2
MLOC_1614.1
MLOC_16185.2
MLOC_16268.1
MLOC_16370.1
MLOC_16719.1
MLOC_16818.1
MLOC_17002.1
MLOC_17561.1
MLOC_17562.1
MLOC_17677.1
MLOC_17883.1
MLOC_17903.1
MLOC_17989.1
MLOC_18081.1
MLOC_18145.1
MLOC_18291.1
MLOC_18361.1
MLOC_18785.1
MLOC_18826.1
MLOC_19559.1
MLOC_1956.1
MLOC_19593.3
MLOC_2019.1
MLOC_20434.1
MLOC_20608.1
MLOC_21718.1
MLOC_22078.1
MLOC_22651.1
MLOC_22956.1
MLOC_23086.1
MLOC_23365.1
MLOC_23856.1
MLOC_24040.1
MLOC_24654.2
MLOC_25773.1
MLOC_25774.1
MLOC_25787.1
MLOC_26558.1
MLOC_27605.1
MLOC_27807.1
MLOC_27877.1
MLOC_3053.1
MLOC_30925.1
MLOC_33935.1
MLOC_34131.1
MLOC_34316.2
MLOC_34709.1
MLOC_34830.1
MLOC_3643.1
MLOC_36602.1
MLOC_36886.1
MLOC_37381.1
MLOC_37446.1
MLOC_38396.1
MLOC_38447.1
MLOC_38823.1
MLOC_39318.1
MLOC_39632.1
MLOC_40019.1
MLOC_40287.1
MLOC_40495.1
MLOC_4115.1
MLOC_43077.1
MLOC_43156.1
MLOC_43163.1
MLOC_4356.1
MLOC_4361.1
MLOC_43949.1
MLOC_45043.1
MLOC_45046.1
MLOC_45233.1
MLOC_45347.1
MLOC_45654.1
MLOC_46331.1
MLOC_5098.1
MLOC_50985.1
MLOC_51112.1
MLOC_51238.1
MLOC_5174.1
MLOC_52070.1
MLOC_52308.1
MLOC_52331.1
MLOC_52613.1
MLOC_52937.1
MLOC_53469.2
MLOC_53690.1
MLOC_53725.1
MLOC_54227.1
MLOC_54330.1
MLOC_54532.1
MLOC_54592.1
MLOC_54790.1
MLOC_54972.2
MLOC_55123.1
MLOC_55155.1
MLOC_55380.1
MLOC_55525.1
MLOC_55703.1
MLOC_56250.1
MLOC_56440.1
MLOC_56550.1
MLOC_56598.1
MLOC_56822.1
MLOC_57021.1
MLOC_5707.2
MLOC_57145.2
MLOC_57259.1
MLOC_57612.1
MLOC_57658.1
MLOC_57684.2
MLOC_57721.1
MLOC_57879.1
MLOC_57940.1
MLOC_57969.1
MLOC_58046.1
MLOC_58270.2
MLOC_58422.2
MLOC_58487.1
MLOC_58639.1
MLOC_58687.1
MLOC_58742.2
MLOC_58814.1
MLOC_59275.5
MLOC_59298.1
MLOC_59522.1
MLOC_59582.1
MLOC_60141.1
MLOC_60218.1
MLOC_60358.1
MLOC_60446.1
MLOC_60693.1
MLOC_60694.3
MLOC_60754.1
MLOC_60833.1
MLOC_60871.1
MLOC_61137.1
MLOC_61359.1
MLOC_61919.1
MLOC_62248.1
MLOC_62433.3
MLOC_62478.1
MLOC_62511.1
MLOC_62569.1
MLOC_62596.1
MLOC_62649.1
MLOC_62746.1
MLOC_62978.1
MLOC_63201.1
MLOC_63532.1
MLOC_63586.3
MLOC_63590.1
MLOC_63834.2
MLOC_63976.1
MLOC_64330.1
MLOC_64685.2
MLOC_64775.1
MLOC_64918.1
MLOC_64920.3
MLOC_65010.1
MLOC_65034.2
MLOC_6520.1
MLOC_65324.1
MLOC_65390.1
MLOC_65598.1
MLOC_65621.3
MLOC_65697.1
MLOC_65780.1
MLOC_65917.1
MLOC_65962.1
MLOC_66090.1
MLOC_66212.1
MLOC_66269.1
MLOC_66355.3
MLOC_66720.1
MLOC_66939.1
MLOC_67259.1
MLOC_67287.1
MLOC_67318.1
MLOC_6738.1
MLOC_67385.1
MLOC_67439.1
MLOC_67453.1
MLOC_67489.1
MLOC_67524.1
MLOC_6767.1
MLOC_67776.1
MLOC_6786.1
MLOC_67880.4
MLOC_67894.2
MLOC_68189.3
MLOC_68312.1
MLOC_68705.4
MLOC_6885.1
MLOC_69130.3
MLOC_69362.1
MLOC_69385.1
MLOC_69602.1
MLOC_70279.3
MLOC_7032.1
MLOC_70421.1
MLOC_70427.2
MLOC_70437.1
MLOC_7045.1
MLOC_70507.1
MLOC_70515.1
MLOC_70638.4
MLOC_70684.1
MLOC_70777.2
MLOC_70866.1
MLOC_70898.2
MLOC_70989.1
MLOC_71104.2
MLOC_71237.1
MLOC_71241.2
MLOC_71333.2
MLOC_71494.2
MLOC_71537.1
MLOC_71693.1
MLOC_71709.1
MLOC_71948.1
MLOC_72034.1
MLOC_72157.3
MLOC_72542.1
MLOC_72627.1
MLOC_72965.1
MLOC_74162.1
MLOC_74290.1
MLOC_7429.1
MLOC_74585.1
MLOC_74611.1
MLOC_74676.1
MLOC_74879.2
MLOC_75136.1
MLOC_75375.1
MLOC_75956.1
MLOC_75968.1
MLOC_7601.1
MLOC_76181.1
MLOC_76271.3
MLOC_76462.1
MLOC_76486.1
MLOC_78260.1
MLOC_7831.1
MLOC_7844.1
MLOC_78630.1
MLOC_78939.2
MLOC_7958.1
MLOC_79789.1
MLOC_80253.1
MLOC_81003.8
MLOC_81006.1
MLOC_81154.10
MLOC_81175.1
MLOC_81869.1
MLOC_81871.1
MLOC_82055.1
MLOC_82071.1
