# Supplementary material for: chromoWIZ: a web tool to query and visualize chromosome-anchored genes from cereal and model genomes
Source: BMC Plant Biol. 2014 Dec 10;14:348. doi: 10.1186/s12870-014-0348-6 (PMC4266971; doi:10.1186/s12870-014-0348-6)
Supplement: Additional file 3: — List of fungal pathogen-responsive genes for use case 4. List of genes that were clustered together in a Fusarium graminearum responsive network module as reported in [32]. [file 12870_2014_348_MOESM3_ESM.csv]

# Use case 4	module B assigned sequences obtained from PMID:24152241
>XLOC_124136
CtTctGCCgCCGCCgtcCCCGGcgCCGcGCAtcGCCAAGtgGGtgtcCCCGcGGCaGGCCAAGCAGCAGGGGGagaCCAtCGtCAAGGGGCACAAGCActaCGaGCTCATGCTcAACCTGCAGCTCGGGaTCAGGCaTGCAgTTgGGAAgCAAGGcCCGGTTAcgCTTGAgctCaAATCATcGGcATTCGATcCCAAGGaAAAAGTgTGGACAAAGTTcCCTcaGGAAGGCTcGaAACaCAcTCCACGGCaCAATTCCTGCGAcTTCAgaTGGAAGGaTTACTgcCCACAGGTgTTCCGGaCATTgCgcAAGCtGtTCAAgGTgGaTGCTGCTGAcTaCAtgTTGtcCCtctGTGGAAGCGAGGCtcTCCgGGAgCtCtCGTCtCCGGGTAAgaGCGGA…
>XLOC_185788
GGcGGCGGCGTgctCCGGAACgCGtCgaCAAGGatCAAGCAGGtaTCGCaGGaGCTCCgAAAAaTCGCGTCCGtcAAGCgCCGCCCaGCCgCaTcGACCGGTCCAAGTCCGCCGCCGCGCACgCgCTCAAGGGgCTCAAGTTCAtCAGCCgccccGacGGCtGGCCcgCCGTtGaGAAGCGCTTcGaCgAGCtCGCCGaGAACGGCGGCCtCCtCCACCGcTCCAAgTTCGGCAAGTGCATCGGGATGAAGGagCTcGCCTTcGCCGGCGAGCtgTTCGACgCGCTcgCCaGgcGCCGGGaCaTCtCCGGGGaCAGCAtCAGCAAGGCGGAGCTGCTCGAgTTCtGGGACCAGATCTCCGAcACCAGCTTcGACAGCCGCCTGCAGACCTTcTTCGACA…
>XLOC_222288
ATctAcTTCAAGaCAAGAAGACTcTTcTtgTTTTGGaTGaCCtAtGGaGaCaGatAAcTCCcAActGAAtCAActCAAGCTTAtGTTGAATGTAAGctCCAAGaTAAGaGtCTTAgtCacAAcACGtAgCATaGACATTGCAAGAAAAATTTGtACtgTTGAACCATaCAAGCTAGaTCCcTTGGATAAcGaCAtGTgCTGGagAATAATCAAGCAAAacagTGGCTTCGAATCtAGaGGTTatAAagaGCAACTtGAGCCAGTTGGACaGaCAATTGCAAaGAAatGtGGAGGTTtgCCATTAGCAGctcAAGCACTTGGACTTTTGCTAtCtGGGaTGAAtCTTaGtGACTcGGAAGCAAtaTGcAAcaTTGACATTTGGgaTGAACCATTTtCtGa…
>XLOC_084935
CCgCCgcGCCtCGtCGaCGAgCacgcCCCGGcCgCCGGCGCCAcCaCaGaTAAAtCTgATAAGAGACTTgAgcACtaTATcTcAGGCtTTGCTTcAAGTTCagtAACCTTGtCTGatCtgGAgcCCTTAATTCAcAACAAgaAAACaGTaAACCatGtCCTAGCAgCTGtctCtAGCATCAAgAACgcGCAATGCCTCCtATTCACCACCATGTACgAGCTTgAGGCTGGTgTcATCAACTcCCtAAGGTCAGCActcCCATGtCCAGTTCTCCCagTTgGGCCCTgCATTcCCTAcATGAcACtAGAAgACCAGCATTCCAAGtCCAATGGaGAAGTTACCACCAGTCCAGGAgACTGCTTcACCTGGCTGGACtCTCAAcCCGTGAACtCGGTGCTa…
>XLOC_018608
AtTTCAGGCAGGAATGtTTTCCTGAGCATGTTAGTGACTACCTGAACATTCGTGTAAtTTGTAGGTGCTTATTAGTTTATTcTTCgGGTAGTTTCTCTCGGACTaAATaAAATGTGACCAGCAGAACACTGTTACAGTTTACGGATAtGTGGGGGCATCCGAGGTTCCACATATGGGACAATTGATCGAGCAAGAtaGGaGGATGTGTATCGTTGtTTCCAGGTAGCTTAAGGTaGCTGTCTTGCTATATATGGGTgAAGCAGCTGatttGGAAGGCACATGGTCTCACAGGGGTGATTGGGTATCGATTATTGACaGATGCGCATGGATGtTGCCTACAATGATTCTTcCATTAAATAATTCTGATGTTGcTTCATCACTTCTCTTTgCGCTCAGTGT…
>XLOC_029474
tAcgGCCCCCaCACCaACgAACtCTTgCtcGGCAAGGcgctGcaGGGagGGGcgAgGGagAAGGcCCAGTTGGCCacGAAATTCGGCAtCAcGCCAGCCAGGGaGGtCCGcGGcgacCCGGcGtAcGtgCgGGcGGCgTgCgaGGCAGCCtCGctcGGcTCGGcgtCGACtGCaTCGACCtctacTaCCagcACCGcATTgaCAAGAAtGTTcCCATCGAgaTCAcGATgGGtgAGATCAAGaAACTaGTCCaGGAAGGaAAGGtGaAATaCgtCgGGTTGTCGGAGGCCTCGGCgACGACAATAAgAAgGGcACAcGCAGTTCATcCCATCACGGCCGTTCAGCTGGagTGGTCtCTCTGGTCAAGaGATGTTGAAGAAGATatAATcCCAAcTTGCA…
>XLOC_182364
TTGGGGatAtCAtGGCaGAgtACgGGCtcGAACCGCAtGaGTAtGGCCCtGtTGTGGAGGGCCTCCGGaGGAACCCgCAGGcTTGGctcGAgTTCAtgatGagGTTTGAGcTCGGATTGGAGAAGCCGGAcCCTaGAAGaGCCTTGCAGaGCGCTTTAACAATaGCGcTAtCTTATaTCATCGGTGGATTGGtCCCTctCCTGCCCTAcaTGTTCATCtCCAcTGtCCAGGaCgCCATGCTcACATCAGTTGGAgTCACGCTGCTCGCGCTCCtTTTctTTGGCTACaTCAAgGGTCgAtTTACtGGGAACCgCCCGTTCCTTAgCgctGTCCAGaCTACTaTTaTTGGtgCtGTTGCTTCtGCTgCGGcgTacaGGaTGGCgAAGGCTGtGcAAGCTa…
>XLOC_124089
CAGGgaCgTAAGCTAAGCgAAGCAGCAAGCAGaTAAAaGGCCATTatAAGTGGTGGCGCACGCGCGCGCGAGCaGGAAGGtaGtACGCAGCGGCGGAAaGGGaGAtGGCGATGGCCAGCGCGAGGaGCAGCCTGGAGaTCGTGCCCcaCaGCGGCGACCTCGAGGTGCCGCCGGCGGaCgTGCCGcGGCAGGaCTCGCTCTACCGCGACGCCACCaGGCCcGcGCACGGCGGCCACCAtGGCCAGGaCAACTGGGTGAGGACGCTGCGGCTGGGCTTCCAGTGCgTGGGGATCCtCTACGCCGACCTCGGCaCATCGCCGCTCtACGTCTTCTCCAACACCTTCAAaTACGGCgTCGGgCACAAGGaCgACGTGCTGGgCGTCCTCtCCCTCATCATCT…
>XLOC_204853
GGagCTCGacGCGGCCACCGAcGGcTTtGGcAACgCCAACgagctcGGCgCCGGCGGcTTcGGcACagTcTacAAGGGGgTTcTCCGGgAcGGgaGCGtGGtGGCCGtgAAgcGGctGtacAAGAaCaGCTAcAAGGgcGtGGagcaGTTCGCCAAcGAGGTGGaCAtCCtctcgcGtctGcgCCACCCcAACctCGtCgCGCtCtatGGCTGCACCTCCTCCTCGCCGaCCtGCCGCGACCTCCtCCTCGtCTACGagTTCGtCCCcAACGGCACgCtcGCCGAtcACCtCcaCCaCGGCAAGGAcGGcGGcGGCGAtCCtctCCTCctCCcgtGGCCGaCCGCCtCGGCatCGCCgtCGagaCGGCCgCCGCGCtGGCCtACCtCCACgtGCaCCAG…
>XLOC_041926
GTTcAGGatgTAcAACTGAATAAcAGAAataGGTAcaTTtAATTTgaGcAACTgAGCAAGACaCGGgCgTTGGacatAtAtAtACTcATAATTAAcgTGAcAAAgatAcaCatcGGCCcATTGGaTCCAGTAAtacTACAAcTCCtcTTtgCCGAAAATTtgcAAAACaGAAGTAAAaGGAAaCAAAataTcTTCTTGTTTtCaTGGCCGcAATgcgCCCcGTTCCGtgcGCTcaTGAATCGAAaTCACaGCagagaGAATCGAgCTgCTcATcGaCtaCgtcGGCCgCGtcGagatAGTacGTCTTgatcTcgTcgTGCTTGAACTTgCGGcTCCCcTTgcACGCCGATCTCCCCCCGaGAtgCgCCGCCaGcGGCTgaCGAGCGTGCaCCtgCtCGt…
>XLOC_010039
TTATACTCCAAGCTTGGCAAGATTGATGATTCACAGCGAGTGTTTGAAGaGATCTTTGAgAAGGATATTGTTGCTTAcACTTCAATGATcTCTGgcTATTCTGATGTAGTGGATTCatCTGCaTGGAATGCATTCgaaaTTGCCAGTGAAaTGATAAGGAATAACTTGGAAGTAAaCCGTGTGACACTGgTAAGCTTATTGCAAGTTGCTGGGAATTTGGAAGCCTTCCgaCTGGGTAAaTCAATGCACtGCTATGCCATAAGgagAGGAaTTGGCGTCTCAGATGAAGtCCTAGAGACAAGCCTTGTTGACATGtATGCTCGATGTGGAGCTTATCAATTAGCaTATGCTCTTTtGAACAATTCAAaGGgAACCgTGGCTTCGTGGAAcgCtGTGCTT…
>XLOC_051962
TCGGCCTCAACGTcAACaGCGTCGtCtCCGtCGCCAACGCCTCGCTCAcGCCCCgcGGCATCGaGATCTCgCCGGTCAAGACCGCCAAGTaCAACGtCTGGATCGActaCgaCGGCagcgCCcGCCgCATCacGGTGTACaTGGCCGAcTTcgAGGaCgCCAAgCcGgCGTCtCCGGTGCTCGCCGCGCCGCTGGaCCTCGGGgCCACCGTGGCCGaGaGGtCCtAcTtCGGgTTCGCCGCGTcgACGGGcACCAAGTaCCAGCtcAACTGCGtCCTGgCgTGGAACATGACGGTGGaGAAgCtcgACgAGCCgAacAaCAAcaGGGgCCTCaTtCtGGGgCTCGCCGTCGGGGTgCCCGTcgcGGTGCTCGCGCTGGgCgCCGCCGCCgCATTGGGgT…
>XLOC_088860
aTTaTTCtGGTTaTGGACGGTCATCAGGCAAGGTTAATAATACTTtCTGCTCTTtCTTGAAaCTAATGCTCTATCATGTCGCTAgaGGAGCAATacaTGCTTATActAGAGTaGTTAAAAAaGGTTTtaGGCAGGTGGAAaTCATTTAATAGCTTAATATTCTTGTCATGGgAgAGGCCACAAaTCTGATTCCcAcGTGAGTGCTTCTGTTAAGGgATCCTTTTTTGCATTTGGCTAATTCCATTtGTTTTTATGGAAGATTGTTCCATCCcATGTGTTTATCTCATGGTTAgAAAAATAAACTCTGTTGaGACAATCTTtCTGCGCCTTCCATTTtCAGGCAAGtGAAGCTAATACATTTGCTGACATAGAGTCTGCATATAAaTGCCTTGTGGAGGT…
>XLOC_108450
GAgTTCATCGTGTATAtGTCCGGcACATTGTCCCCgtCTTGAAGCAtGTTGGaCaGCgcATCcTCCATCTCCtCTAgCaTgCCGGCCTTGCCGTaCCaTCAaTTatCCcATTgtGGATGaCAACGTTGCAtCCAACCCcAGATatGACAtctcGTCgAGGACGGTGGGgATCAGGTCGAAgCGGCGcGACTTaCagCAGCagTTGATGAGGACGgaGAAGGTGTACtCgTCCGGCTTGCaGTCTGcgtCaGCgCCTTtCATcaGatcGACCgTGGCCaTcGCCTcGtCCAGCAGGCCgCtGtAGCCgTAGGCGCCAaCGAgcgCCGtGTaCAcGTCCACCGTCGGCGCGaGCcGCTtCcTCCGaGaGCAtcACCTTGAAgAGGgCcgTGGctGGgCCGG…
>XLOC_025760
TCgCCGGCAGCTAgCGGGTTACAGCTTAGTTTCagTTCGcaGGAgCaGTAACGCAGCGTGGATTACGAAcAACCagAGGctAGTACAgaTTAATTAATCTGGAGCTGCTACAgTTtACtActacaTGGCAAAATGAATCgAGGCACACTCACGTAGCACACGCAGtCGGgcGGACaCGTAGCTGAGCGGCTGAAaGCCTGAGaTTGATTGGTTCACCtcAGGCGGAAagaTCCATTGcGGCCGGcGCtgCTGCTcTCCaGGTCGcTCCcGGCgAGCGtGAAGGaGGAGTGGCCGGAGGagcAGctGGCCGTCGtGGTGaCGaCCAGGTCGACGAAcGCgCTGACGaTGGcGGCgtGGgTGCCTTtGCCGTTGGCgCGGaGGTaCcACCCCAGCAtCTTc…
>XLOC_074609
GGTTcCgCAGCaGGaAAATGAAtTTGActGtGGCCTCtTTGTTCTGtACTAtATGCAgCGGTTCATCGAGGAGGCACCTGaAAGGCTTCACAAGAAAGACCtTTCTATGtTTGGCaAAACATGGtTTCAACCTGAAGAGGCTTCtGCATTGCGaAAGaAAATGAAGAcCCTGCTTCATCAGTTGtTTGAGGAAGCGGaTCCCAGTAACgAtAGTACAtcGGAGCAGACAGCgtGTCAGtcGctTTTGGAAGctAAgCCTGCaAACAAcGTgatGGAgctgGCAAcGtcagAAcAcCCtTTGGAAGTCAGTTCAGCTGAGGTGAtaCCAACGtcGGAAcACCtGCTGGAAgTCGGTTCtGctGAGATGACACCAATGTCTGAAcacCCtTTgGaAgTCag…
>XLOC_123788
TaGGGAtCtGGCCGGAGtCGagAAGCTTcAACGAcgCaGGgtAcGGgCCGGTGCCAtCAAGGtGGAAaGGgAAGtGCCAAGTcGGAcACgACTGGGgCaGcAAAAaCTGCAGCCGTAAGatCGTCGGtgCACGGTTCtAtAgCgCGGgAGTTCCtGACCAGTTCCtcgAGaCagACtCgCtCTcgCCCcGGgACCaCAACGGtcATGGCACaCacTGtgCGtCCAcTGCGGCGGgCtCGGCCGtGGAGGCGGCCAgCTTCCAcGGCCTaGCCAAGGGGGTcGcTCGGGGAGGCgCAATGCgTGCTCGCATcgCGGTgtaCAAaTCCTTCTGGGGCCTTGGCTTtGGGAACaCAGCgACCGTGCTGGCGGCCATCGACGACGCGATCCATGACGGaGTGG…
>XLOC_051605
GTACGAGtCCGTGGTGTACCAcGTCGcGGgCAGTACCtCaGgACCGACCGCAagTCCGGCGCCgTCaCcGACCcGAGGCTcAAgCccAACACGGTGGTGCGGgaGAtCAGCtAcTTCCgaGCGGCgtcaCGGTAAAAaCGGAGGACGACAAGGtGTACCGGgCCGActACGTcGTCGTCTCtGCCaGCCtCGGcGtCCtGCAGACGGACCtCAtACGGTTCAAGCCGCAGCtGCCGtCGTGGAAGATCGTGTCCATCTACCAGTTCGACATGGCCGTGtACaCCAAGGtCTTCCTCAAGTTCCCcAAGAGGTTCtGGCCGGAGGGGGAAGGCAAGGAGTTCTTCCTCTACGCTAGTGGCAGGagAGGGTAcTTCCCcGTGTGGCAGCAGTTCGAGCAGC…
>XLOC_032163
gCCAAGAACaGATTCGGCCCcTTGatGTTgAACgTgaCtCCAcTAATTCGAAaGGAAAaTGAAAAAGAAAaCTACCAcACAAAaGCTCATTGtGGcTTcACTAATTCtcAAaCCTcAACTTTtaCtAAATTGAACAAaTCGATTACACACTTTCAAGAATCATAATTCGCACATGTTgAACGGATCGCAAaCGTaCtAtCGTTcGCGAtCGAtGTTCAACAGTTCAAGTAGCTAtCCTTAgAAAAaCGTTAAAAAACagTTCAAgTGGCtGTTaCAATCATaTTAGTTGTtCCTTTGGacGACCTGGAGCTTGAcaCCGTTCTTGAAgTTGGtgaCGATGGaGAACTGCAGCTGCAgCGGGgAcTCCATTCCGGGcgAGTGCCTGAAGaCGTaGCGGCG…
>XLOC_047426
GGcTGCtCCGAGAaGAGCGCgAgCGCCAgCTTGTTCCCcTGCtCGTCGGCTgCtGCCGCGGACTCCcTCAGGTCCACCAGGTCGTTAGTcTGATCAGCTGCCcTGGCCACCGGCgCgACGCTAGcTTTcGCCGGCTCTGGTcgcGGAACCgTcGCagCGTTGATCTGcTCtaGGgCCGGgagCGCCTTGATGCCgTTcATGtcGTACtCtGCCTGGTGGtgTTcgtCgTGGaCaGCgTGCtGcGCCtGtCgcGGcGGcGGCgAGTTCtGGCCTGCCcTgCCgCGctCCcGcaCGAACtGctCGagCGTctCGaGGaGCTTGtCGtcGaTGCGCTTGACCtCCGGgAAGtCAGaGGaGCGCGCGAcgCCAGCGtCGTcGCACCaCGAGTaGAAGGCGAGG…
>XLOC_002766
aCCATTtctAaTAAcAcagTTgagTTgTacATTtgAAcTAtCTTAAtctAAcTTAACATTCAATgAATctAATTTtAAtcAgCTTAtgTgAACCAATTTtATgtgTTCCATGATcAGCCAAaCCgaCCAATCTAGtCCTTACGtgATGCacaCCATTCTgACTTTTTTTTACTgcAACCATTCTGacTTCTTTTTGGCtGCAATCATTcTGACTATTtGCTAGTTGCTACTGGTAACCTATTGGaTTagAGTTTtCTGGTACGTATatAATTATTtagAAGAACCaCCAGTTTtCTTTATaTCgTTGTCATCATTTtCTTTAAATTTTTTgCGCAtCGTTGTCATCATTATTTTGAtCTACaGGAACAAcATCTTGTTtGTGcTgTGTAAAaTTGaCTA…
>XLOC_197826
TACGACCTCGTAGATGACGACCTGCGCGGTGTCGAAGCCGAACCGCGGCTGGAcgacGCCGGcGCCGAGaGCTCCcGAGGCtgCGAAGGgCCGGAAgCCAGCcGCCACGTCCTCGCCaCCGTCAAaGCCGGctgCCctCCgatCCGTCGTGGcGGCCTCGGCGGCGCCcGatgacgaCGaGGAGGtGGaCTGCGGCGGCTTGtaGTaCaTGCGCGCCgTCtGCGGgCaGTGGGAGTGGAACCTGGCGGCGaTGCGCACGCCCATGtCCAGCAgcTCCAcGTACTTGGacatCTcGATGcGTTCCGctGCCgCcGGAACAAGGaGGAGTGGCTaCGGGGAgCTCGtcgTCGGGGATGCgTGCTGCGTGTGCTTGGGaT
>XLOC_049178
gAGCCTGGtCCtCgTGGGAACCTCGCaCGGTTgCGGAtCGtgCGGCAACACGCCGtCCGtGCCAgTCCcAAcGCCgCCGATCgCCGtACCaCCGCCAGCCGtCCCAGtGCCAACCCGCCGatcgCCgTGCCCCCGCCGGCtGTCCCAgTACCAACCCcGCCAATCGCCGTgCCCCcGCCGGCCGTCCCAGTaCCAACCCCTGGCGGCGGCGGcACTTgTTCGATcAACACGTTGAAGCTGAGcgCGTGCGCCAACGTACTGAACCtGctGAAGCTcAACCTcGGCgTGCCGGcGAgCGAGCaGTgCtGCCcActGCTAAGCGGCCTCGCCGACCtCGACgCaGCCGTGTgCCTcTgCAcagCCaTCAAGGCCAACGTTCTTGGcatcAAGCtCAAcgtC…
>XLOC_055516
GAAAaCCacTCAAcTTAACATTtCAAGCAACGGTTTgAAGGgCgAGTTtCCaGATTGGTTTtGGTCCGcATTTTCAAATGTCACaCATCTGGACAtCTCTAACAACCAAaTAAaTGGAAgCTTGCCAGcACATATGGaTAGCATGGCTTTtgAAGAAcTCCATCTCAGTTcgAACCGGCTTACtGGACCAATaCCtACTTtGCCAATAAaTATcACCcTATTAGaCAtCTCCAACAATACATTTtCAgAAaCAATACCaTcAAACCTTGTagCCCcaGGaCTTAAaGTATTgTGTATGCaGTCAAatAATACtGGTGGcTaCaTTCCaGAATCtgTTtgCAAaTTGGAAcAAcTAgAGTATCTGGATTtgTCGAACAATATTTtGGaGGgTAAAaTTCC…
>XLOC_141977
GgCCaGTCtaGaTCCCaGGcGCAACGGCcaGgAACtGGtGGgtGGaCTgATGGaTTTGGtCGGGgcGTtgcAcatactcacaCTTCtAtcACCTTgAGGAACAAcaTGGaCCctGtCTTcAATTtGGgAcAcGAgCATCTGGTGGCCcTTACCGGAaTaCCtCaCGGacAgCAGGCtCCacaCAGCAAAaGCATTCGGtAATgCCTCAACaGacACTGCAAtGGCTGGAgtCAGGgagTTtAACatCgAGGCCAATATcaGGgaGCCaGtAAcActCCACTTCTTCCaTTCtGagcTcTCCTTGTCagTCAACCaTTCCcAGAACaTaCCCcGtcaGaCATTtGtCTTCCAAGaTCAACAAGGCCTGCCTcAACtAGcTCaGGtAGCTgCTCaTgCCgT…
>XLOC_233078
GATTTTTAtAAGCAAgaGAAaTgTGCATGCCAAAGaGGgatcACAAGACTAGAAgAGAAgAGAgAAgAAcAcGTacaCAtGcTGACCGCtAGGCGATGGaGatGATTcACAAGGGaTCCTtGGacTtGgtgCTGGtCCcTTgtGGgcTTGcgATcaTGcTcGGCTACCaCCtCCTCCtCCtCTACCGCAtCCTTcGCCAtCCGCACaCCAcGgTCATCGGcTACGaGAACCaCAACAAGctcGCCTGGGTaCAacGCATGGtGCAGaCGACGGcgCCGGAGGaGGcGGCCCTGGCGCTGAGCGTGATCtCCgacagCAtCTCGGCGTCCaCCaCGctGGCgTCGCTctGCaTCGcGCTGGGCTCGCTGaTCGGCGCGtGGGtgaGCAGCagCGCCgcGC…
>XLOC_132408
cTTGGTTAAataCTGAgaTcTaGGtacatCCATTTtgACgATTTCGGTCCaCGTGGTTTTGCaGCATTCaCaGATACAAGGAAagCTATATGTAAGaGCACACTTCAACTCTTCCCcTCgagTATAAGAGTACagAATTGACGGGCTGAACGcTTGTCGGGTCACATTCATCTGCCTAtaTAACTTATCCAGAACCgAAaCTCGATATGTACTCAGCCGACCAaCAATTTCCGACGGTTCGTCGGCAAAGTCGAAGCTCAATGCCAAGCCaCAAaCGGCGACCTCagCATatCCCcGCgtaCGTACCAcgTCAAgCGGAGCCTCACaCGTTAGCGAAGaGCTTGtACGTGCCGGcGTCcAGCACGATCtGCCtGACGGcGGCCACGGaCGCGACGacGg…
>XLOC_225940
GTAAAaTAGGGATgAAGGaGaCCAACCcAGTTAGaTTAAGGGGGAAGAGAATTAGTATTAGTTAGAAAaGTTAAacGTTtGTAGAGtCTTtATAGGTCTAGtATTATTGTTTGTACGtACTACGcAGTGGAATGGTGAGAGGaGcTCCGAAGAAGAATGaGGAGGaGGaGCtGCCgaGAAACGaCGAGCTCAACATCTTGACGGCGATCtGGAAATGGGTCACCGAGCTCTTTTtCCCCAAcGAACaCATCAAgaCaGGCgtGGCGaGaGGCGATCCGAAGAaGCCCgaGGagCTGGagCTGCTGaTAAaGGactACCcTTAcGCGGTCgAcGGGcTGGagatCtGGAcGGcGAtCAAGGAAtGGGtCAcGGaCTActGCGCGATatACtacGCCGACG…
>XLOC_122163
CGTGTCACTCGCCACGTCCCGGACCTTGGAGTATGcGCGCGtCTTCCTCCCcGTCgACCGCCAGCCGAATAGCCCCATCAGCAGCCcGCCAGGCTGCCGCACGGGAGGCCCGAcGCCGCCGGTCCCcTCGAGGaGGCCGGGCAGCGTGCCCtCGAGCATCtCTGTGTGCCCTTGACCTGCCCcATGCAGCCGATCCtCGGCGACGCCGGCGCCGGCGCGaCCCcGGTGTCGCCACGGTCACCGaCGGCCACgTCCTtCTtgtCGaGcTGCGCcTTCTGCCATGCCGaCGGGGaCAgCAGGaTCGGCGaGCGaGCGGGCGCGGCGagcTtCTTGGCaGCGTCGCCCcTCGCCGGCGCaGGCGGaGCAgCCTTGaTcgTCaCGaGCCATGcTGGCTTcGGT…
>XLOC_098330
cGaCGAGCtGGTGCCGGCGcTCCtCgCGCtCctCGgCGCGcGCCctCCaCgcGtCCtCGCGCTcgCGCCagCGGCGCaCGaGCGCGaGCCGctCCtCGCCGaGCGcGaCCaTGGCGGCgcgCCactCCtCCtCGCGCGCCcGGcgCtCGGCgtCgCgcGCCtCCGCGGCCTCCatCCaCCGcTCCTCCatCTCCaTcTGCCgCCGcATGAACTCCcGCaGCAcGgCCTCcaCCTcGCCAaTcTcGaCCCcTCcTCCCGcTGactgCGGTCCTcGCCGGcgCCGCCTTCCtCcTCCGCTTcTtCCCcGcGCCCcgCGtcTCCGCATCGGCCcTGCCcTCCtCCTCgTCGAacaTCTCCGCCTCCTCCtCgTCGTCCTCGCCcTCGTCGCCcTcgCCGCCG…
>XLOC_024140
AgAGACTCGACgAGAtCGGtAAGAAGAtCAAGCGAGAgCCGGaCCCCGCCtCCGCCATCgCGGgCGTcGTAGTCGCCGTCtCAcaGACCGAGCACCACGgCCcTCGCCGCCTAGGCCtCgTTGGCCcAGGCatCGGCGGCGCCgCgAACaTAGcGACCCCGTGCgCCGCgTGCAAGCtCCtCCGCCGGCGCTGCgCGCACGaGTGCCCCTTcGCCCCCTACTTcTCCCCGCACGAGCCCCaCAAGTTCgCCgCCGTCCACAAGGTCTTCGGCGCCAGCAACGTCTCCAAGATGCTCCTGGAGGTGCCcgAaGcGGAGaGAGCCGAcGCGGCGAGCAGCCTGGTGTACGaGGCGAACCTGCGGCtgggCGACCcGGTGTACGGCTGCATGGgCGCGAtCt…
>XLOC_109844
GTCaTGaAAACTTcTCCAGTTATATGGCTCTGGTaAATACGaAACCTTGATactcTTaCaacaaaaGTCAtGGTCgTAGtCAGCGGAcGGGAAtcAAtAAtAGCAAGCCAGTTgTAAGATCAAGACTCGcTCCtGTGCAGACATCAAATTTGAGCTGTCTATTCATATGCTAtTTCAGTCCTGCTTCGTGATGCCTTTAAGTGAAGTACTAGAAACTTCTCTTAGTTGATACCCGATAACCATGTTGCAGAGTCCAGCTGCAGTTCTGctATGGCCGACTGCTTGCCGACTCTTCAGGATGTGACCGAAGaAATTGTGtTTGGtTTGaGGTAGCTTAgGGCTcCCAACTGtTTTGCATGAAATTaTACGCAGCTGAcGTATTTTTACaAAATTCGTTCT…
>XLOC_076105
GcgAcAtgAtActAGatCCtACacgTTAgcGtgAAagAACatGTTAAAAaTTATATTaCCAACCATTtCGGAATTCtAcAATGTTCCGGtCCTTTTTGGcTCTAAaCtATTTtCtcACTGCGATTGtgTTagAAaCTCAGTTTAtAGCCATGGTTAAtATCATTTAAtCGAGCAcGGTgCATCCATTCAGAAaTaTCATTGtAACATTCCAATTAtCGGCCcTAcAATAACAAGGgTCATgCATCATTtAtATAATACTTtGTTtACCGATGACCcTAtCCaTAAtATTTtGTTAAaCCAtACtGACCcAACCAtGTTtATTTTTgCAAGTGCGCAAtCTCtCAATACTTtAGAGATTtCGAGGaGTgAGaTTAgCGACTGCGTAGTGGAAGaTGTTGC…
>XLOC_045272
aTTAGTTCAATGTTtCCCcAGTGGATGCtGTCaTTtCTCTGTATTtCATTTAATaGTAGTGCGcTTCAGTTCTACTATTGTCAAatGGTTtGGCCAATGCCTGAACTTGTTCAGGTAACaGAATCTGATGCTgTGGATGCTCTAGaGCTAGCTCTTAAGCGCTACtCTGTGGATGTTACAACACGGGCTATGTGtCTCGTTGCtCTTTtGAAGCTTtCCTCACGATTtCCGCCAACTTCAAaGAGGaTaCAAGTAATTGTTgcGcAGAATAAaGGgAATACtGTGCTTGAGCtGCAGCAAaGaTCAATCGAATTtAATTCCATTATaCAAaGGCATCAGTCtATAAaATCATCTTTGCTTGAgCGAATGCCTGTATTAGATGAAgCTAATTATTTATTG…
>XLOC_206220
CAcTTCCacGacTgtTTTGtCaAGGGTTGTGATGGcTCAGtCCTGaTCGACTCGaCAGCaAACAACACCGCCGagaAAGaCGcGCCCCCCAACAAGCCCAgCCtCCGtgGGTTCgAGGTGaTCGacGCtGCaAAGAAGGCCatCGAGGCGaAATGCCCCAAGaCGGtCtCGTGCgcGGaCatCCtcGCCTTCgCCgCCCGtGACAGcaTCGCGCTAGCaGGaAAtGTTACCtaCAAGGTgcCCGCCgGGCgCCGCgacGGCaGGatTTCCaCCAAcgCGAgcGCCCtcaGCAACCtacCCtcGCCGcTctCAACGGCGGCCGAGCtGGTCGGCAACTTCacCCTCAAGaACCtcACGGCCgaGGaCaTGGtCgTCCtCtCCGGTgcGCaCaCCatAGGC…
>XLOC_089944
TGCAGCTTGaCTTAtCTGGgCgATGCATGCCTgAcTatATTTtgCCTActACCTTGGCAAAGGTTCCAAATTGCATgCCATTaTTAAgAAAAATAtcTcTGATGGgAAaTTACCGtcTTtCTGaTAAtGGgTTAGaCAAAcTCATCTCAGCAGCACCTTCtCTGAGTTCGCtAAATTTAAGCGAgTGTTCTCTTCTAaCATCAACTGGAATTGAGAATCTTGCTAATAGGCTGCAATCtGTATTGAgAGAACTATATaTTAATGaCtGCCTAAATGTGGATGCCATGATgaTTCTTCCTGCTCTAAAGAAAaTTAAacAAcTGGAGGTTTtatCAATGTCTGGCATACAGTCTGTCTGTgACAAGTTTGTGAATGAGCTcATTCCTaTACATGGCCcTA…
>XLOC_060247
tTTCAAGGCTAGcAAtGTTctACtGGagAACGAtTTCACCGCCAAGGTTgCGGATTCgGGTTGGcgAAGGAAGCAtCAGAAgggatcGAGCACATTTCCAcTCAGGtcATGGGAACtTTCgGGTACGTTGcCCCGGaGTATGCaATgACgGGGCATCtTcTTGTCAAGAGCGACGtGtACAGCTACggggtGGTGcTCCTGGAGcTCCtGtCgGGCCGGAAGCCGGTGGaCATGAcCCaGCCgCCgGGGtCCgaGAACCTGGtCACCTGGGCgcGCCCGCTGCTcaCCAACCgGGaAgGCCtGCaGCTGCTGGcGGAcCCgTcgcTGCCGGcGGCGagCCGcgAcTTgGaGAAGCTgGGcAAGGCGGCGGCCATCGcGTCCATGTGCGTGCACGTGGAG…
>XLOC_081322
CCgcTAAaGAAaTTCGTAGGCAAcaGCCagaCgcTTGTCTTgAAGCcTTtcAAgTGGACTTGtCAtCCtacaGGTcAATTAAgAAGTTtgAAGcTTcGcTcAATcagTGgATTtGGATTcgAATCtGGAgCCTTCCATTCAGcTTTtGaTTAAtAATGCTGGAtGCTTGCAAAatCAcaCaGaGTTACCgaGGaTGGgATTGATGaAgTGATGCAGaCAAaCTACATTGGTCCATTtAtCCTAACCAGCATTCTTTtACCACTGCTGAAGAACAGCCcGGTACCTTCCcGGgTGGTTAATCTAACATCTTtCACACACAGATGTGGTAAGTTTGAAGTTTTTCATATTGTATATAAGTACACCGACTGTATGAACTTTTTtGCAGCCTATgTTgAACTA…
>XLOC_090090
CCACCCTCCGCACCtGCTCCGCGTCACCGCCtACCAACTTGAAGCCTTCCTcGtCCAcTTCGACCTTCCTGCGCACCGGGACAACGCAGTGCgCCACGGCGTCATCAAGGtCGaGGgctAcAAGtaCTTcatCAGGgCCTGGAACGAAGacGACCAcgCCGcgCTCCTCAAGTTtCATcACCACGTgcGTGTCGtGGtGGAAGaCCtGCCcatGCagTTTGGtCgCTgCCGGGcGcGGAtgAGGCCTTcGGCGaCaTCGGCCGCgTCGACCGCCTCGACtCGCGCACCcTGGagAGGGGgCAcaCCAAGaCCTTtGCGTTCTGGCTCTGGGTCTGGgATGTTGCtCACaTTCCcACTAGGCACGCGCTCtGGgTGCTCAAaCGGGgCGcGGgCCGGgCG…
>XLOC_229298
GGAGCtCCAAGGCCgAGGGGCCCaGGAGACCcaCGGCGCCtCCaCTGTCGCCGCCCCCGCCtATGCCTCCcAAGAcGCCAGCcctGTCCACCCcTCCGAGCCtGTCCCAGCCACCGaCCCCAGTGAAGCCAGCACAGCCATCACCTCCtCCtCCCGAGaCCAAACCGGCAGTGGCTGCCGCTGCGAcgCCACCGGTGGAGGGgTTgtGACGTTCGAGTACCAGAGGAAGGTGGCCAAGGagCTaCAGGAAtACTTCAAGAAGAAGAAGCTGGAGGAGACCAACCaGGgACCcTTCTTtGGgtGGTTGGCCAAGAATGAGATTGCCAATGGAAGTGGGGATGCTAACAGAGTACGCAACAGGCTCGGATTtCGTTGAGCAAATGAAGATCCTTCTcTCCA…
>XLOC_013836
CacGAAaCCACgCATgCCCgCGcaCCtCCctGAAgctCCtctatctCCcGGCTTCCGCgtcGCCCcGCcgCCCCcgCGGTtCGCCGCCGaGtCCGCaGCCGtCGGCGGCGGCGGCGGCGGCAGGaGGAGGGgAGGGgCCGtCGATGtCGtCGcGGtcGCCGCGGCGCtGCGCGaCGCGAAgaCGGCCGAGGATGTGAAgCTCTcGGTGGAGGACTTCCtCGGCGGCGGCGAcGAGCACCTGCCCcTCCAGGTATaCACCTCGGTGATTCGGGGGCTCGGCAAGGaGAAGCGCCTCGACGCCGCCTTCGCCGtCGTGGAGCATCTCAAAGGAAGGGgAGACGGcAGCAGCCTCAACCaGTTCGTGTACAACTGCCTGCTAGGCgcGGTGAAGAACTCCGG…
>XLOC_058045
cgacgAATacAAcGCTataTTCGCAGCCAcAATTGCCgCGGcGGcATAcGCAAtCGcAGCaGAAgAAGagAAGcagAAGGCCAGcCCCATTCAGCCgCCAACCAAgAgAGGtGAAAGCATGaGAAAGCCtacAGGAGGCAGCAAGATcTCAAGaTGGTTCAGTGCCAAAGAGCgTGCAGAAGATGCTGACgAgGGACCTGCCAATGtATCGGTAAGGAGGCCGCTGaAACCAGAACaAAGGAAGcCCGGAGGCGTGGGTTCAGaCCAGAAGGTGCCATTGCCACCtCCACCaAAGATGCATGATTCTTCtGtGGGTgCaAAAAAGGCTCCGGGTTCCtCCAGaAAAtCACCAGACAAGaAAGGAAgcAAGAGGtTTGAGcAGGAgCAGGCAGTTCagAG…
>XLOC_217515
AgaAACaAAACAATTCCCtTctcAAAGaAAAgaAACAgaACaAGCTaGAATaGaTGGAgtGATaTTgtGGTAAcaTACtagcatGTCtcAACCTTAtGTCCTCGTTCgCCGGAAAAAgaGTTCATGtCTTGTTGTCATGAACTCCAcGcgAAGAGGcGGTTAAtCTTgTTGGcTTGtCTTTCACTgTCTcACCAAGtTTCgCTAACAAtTTTCAGaGAAGaTCGACCtcAACtGGTCGGaTGGCCACCGGTgCGCaCaTTCCGcAAGAACCTGtcTGCCAcaTCCAcgaGGCCTGCaTaTTCtGGaGaCCTgaGcaAAGTGGAACCaTGCTAtGAAgAAGAAgaCCATGGaAAcaTaAACACTGGAgtTTCaGtACAAGagAGGCCagCCatGTTCGtG…
>XLOC_001148
cgtcCCCTTCCCTTCCtGTCTGCTcCCTCCCCCACCtcaCCTCacTCCtcTTCCCgAGAAGAAGcGGagCGGACCACGCGCAGGCAGGCACACAGaTTTCGATCCGcTTcCCCAAGCCTCCTCACGAGCTCCCGacCGACCtctgTAgCTaCCGGCCtcgCCGCCgcgtCtCGGCgCaCGGatCCGGagGGcgCCGGCCTCCGAGGcCCCagaTCCGGcGCTGTTCtGGtgGGGTGGCTGGCACGcAcTTGCTGCTCTTGCTGCGcGCTGTGAGGCtCtGCTGTgCCATGGTGGcgCCGGCGtgAGGGGGctCCtGGGCGGACGCGACCAAGatgTGGAAGCAGTTCCtCaGCAAGCtGCCGcGGACCAAGtCCtcGGGCGGCGGCGGCGGcgActcgG…
>XLOC_001633
cGAACCACCGGAGCTCAACTCacAAaCCtAAGCCACCGCCCcTCCACCtCtCTAAtCtCTcTCATCAtGTCgACGgCGGCTGcaTCCcGGCCcAGcGGCCcTGTGCTTCtGAGCCCcTTTCCcAACTaCCAATCCGCCTCGCTcTCCcGtGTCAAGCtCTCCGTCGCCGGCtCGCCGGTCAAGTCCGTCaGCGTCTCGTCtCCCCCcTCCTCCCCCGTGGgCGGCgCCCCcAAgatCGGTCGGTCATgCaTGTGTTCCCcAAcAAaCCACCcGGgctCGTTCCGCtGCaGCCtCCaCAaGGagCGcAAgCaGGaGGCCCCcgCcGtCAGcAGCaCCaGGCCcgCCtCCCcGCcTTCgCCgCCGtCGAAGCgcaCGGCgaGCCcGTTcGCGCaGCtcTTC…
>XLOC_107177
GGtgcaGaCAATgCgCCGGTgtcgagGGCCgtGGtCGtCgCCgCCGcgcTctTCtCCGtCCCtTcGGCCTCCGCtCtcGCTTCCtcGACCTCGGCCtGTcCCaCCaGAATctgTaCgaAAATCTGCGGAtaTGGAgGGTgaTTGCCTcGTTgtTTGCCTTCtCGtCgTCGCCTGaGCTTATCTTcGGaGTGGCCTTGCtgTaCTATTCagGGtGTTCGaGCGTcAGATAGGTTcaAAcAAGTAtGcTGtcTTCaTAGtCTTCtCCATGACGGtGTCTGTACTGCTTCaGATCCTAGCtTTAGGTTATCTGaAAGaTCCATCtTTcAATCCaTTAACATCTGGACCaTAtGGCCTcaTAtTTGCATCTTAtGTAcCCTTctTCtTTGaCaTTCCCATCTc…
>XLOC_208408
ACtATCTGAAAGtGcAgtAtCCAGTcGAAAaGGcgCCAACaGAAAaGctcacaGtCGtaGGgAACGGtgtCaGcaTTtCtcAGCTGGTgcGGTaCCcaGTAAgcGGcTTtGcATTtGAAGGGGgagCGAGCCTGGAGGATCtGTCACaGGtcGtctCAGaTGCATGcATcTTcTTGCAAGagAATAACagACCTTtcAATGtCCTTAtCtCTGAATCtGGCAAGagATtATTCCTTctACTACAGtGcTAcGCtGAgAAGCAGGCTTCCGGgAaGGCgaGCCAGGAaTTCCTcGACATGAGAATcAACCcAgCGGTgTGGGAgcTCaGCGGCcAtctGGttctGAAGAGGAGGAAGGaCTACGACGAAGCAtCcGaGGCAACACTATGCaGgTTTTTGG…
>XLOC_175039
ATTCCAGAACAATGcagAGGAACAAaGGCTctCCTGCTCCAAacaCATTtCTGGACTTCGTgCtCCcTTtATGCaTGCTTGtCCTGGCCTTtGcAGCTTGGTACTACCTAACCTTCGTGGCCGaGAGCTAGAaTTCGGAGAAGaTTCATATCATTGCACaTTTTTACGtcACTAGTGTTGCTGCAGCGATACATTtAAGGagCGTAAAcTTGGTCATaGAATCATTTGCTcTTGATGGAGGTTtCTTgA
>XLOC_000251
AGAGAGGCTATGGGAGTGTGACAGGGGGctGCTACCGAtaCtTTTCCTTGTTTCtCTACCAGGACGGGGGCTAAGGaGCGGCTTCCATCaTGTTCCGCCtATACCAAGCCCGGcTAtaTatCCGTaTGTATGCCTACCTTATTATCACgtACtAAgCtCACAAcGAACtTTTCAGtTTTcaCTcgcAAtAAGcTgCgGtCatgGaGGTTGGTTAAcCTTAtGtTTCaTAGCCgTATCGAcgTTaGTGGCCGtTTGGTTTCCGGTGGcAAgagCAAGCCCAAgAAgCAtCtgCCtCCtgGGCCAtGGACtctCCCGGTcaTCGGCAGCCTCCACCACGTCCTCAGTGtCCtcCCACACCGcaCCATCACGGagCTGTGtCGCCGGCaTgGGCCACTGATG…
>XLOC_214919
GCAAgaGCtCTTgCGTGCACAcAACGCTCATGGCCATGGCGACACCCAAGTGCCGTCCCGTCCTCGGCTTGCTGCTCCTAGCCGTATCCAGCTGCCTTCCGCTTGCCGTCACCTcGCTTAGCTTCGACtaCAACTTctcTgcCCCCGGcgTCCtCGCCAGCgCCGACCTCaAGTaCATgAAcGacTCCgcCCCGGTCCTCGACCGGATcGACCTCACCAACCTctCTaGGaGCTGGAGCACCGGCCgCGTCGcCCACGGGCAGGCCGTGcGCCTCtGGGATGACGGcaCCGGcAAGGCCgCCAGcTTCACCaCCAACTTCACtTTCGCCGTcAAGTCtcTCAACGtGACCACCAGCCAGGGTGATGGCATGGCCTTCTTCgTGGGACCTTAcCCgCCGA…
>XLOC_212894
CTCAACTTCGCCGACTCGGCCACGCTGCTcGCCGTCGACCCCGCCACGCTCCGCACCCCCGaCGaCATCCGCGCCGCCGCCATCGCGCTCGCCGaGACCGCCTGCCCCGCCGCGCCCGTGGCCgCCgAGGCGTCCGCGCCGGCGCCCgCGATGATGGCGATGATGCAAGaGCCcTcGGCGGTGGaGTATGacGACTaCCCGaTGCAGTaCGGcGGCATTGGGGACTTCGaCCAGCATTCGTACTACTACGACGGGTTgAGCGCCGGCGGCGGCGACTGGCaGAGCAGCTCGCacATGGaCGGAGCCGACGacGaCTCAAACTGCGGCGGTGGgTACGGCGCCGGCGAGGTCCcaCTTTGGAGCTACTGaTCGAGCTTCtCGATTGGGCCaTTCTTCaTC…
>XLOC_127262
gTGGGAACCCGtCAGCGGCgctGCCgacgCCGGcGGTGGGAcGATGCCGGTGAtGGggAATTTCCaGAACCCcaGGAAgAGGcGGcGGagCgAGGcGcatcGGAGGaCgTCGGcGGGgAAatcGGGATGGCGGGgAcgCGTTCGATGTCGGcgTGcAtGTTgACgAGGAcgAGGtCCcGGAcACCcTTGGCGGcgaGGaGGcgCGGCCacTCGGcgaGCtcGCGGTCGtGGcACCcGAAGTTGCAGTAGcaGATGCTGACGGTGGAgAAGGGgCCCGGgtGGCCGGcGAGGaCGCGGtCGACGGcGGCGATGtgCCAGGGgTCgcTGGACGGAAGGaGGTGGAGGTCGTGGAAGaCGaGCGGcGtGGaGCGCCAGAGaTGGCGCCAGCGGgAGGCGaGC…
>XLOC_019939
CGGACAACTCAAAaCAaGagTTtCAAACTAAaGCAGCTCAACTGCGCCATGCATgCAAACAaGaCTTCtCCAGCGAAGCAGAAGGaGGgACgtGACATCtCCGTGGACATGTACCCGTTCATACGCAAGTaCAAGGaCGGCAGCATCGAGCGTTtCCtGCGCAGCCCATTCGTGCTGGcGTcGCCGGATCAGGGCGGcAACCgcGGGgTGGCgACGaGGGaCGTcGtcgTCGacAaGGCCaCCGGcGTGtCtGtgCGCCtGTTCCtCCcGtCCcgTGCCgCCGaCaCCGcaGGCAGGAAtCGGcTTCCCctcGtCAtCtaCGTCCATGGCGgcTCGTTCtGCAcGGagagCgCTTtCGGgCGGacGTaCCaCCGCtACGCgaCCTCCcTcGCCgCCaGc…
>XLOC_180628
GGcAaCaGCAGCAtGCGGCGGCACCaCcGCAGCAGAGGTACCAtCAtCACAGGGTGCGgCCGAGCGACGACGACGACTACGCCcGGCACtGGTaCGCCGAGCGCGACATCGACCGGAAGGCCTCCGAGTTCATCGACAAGGTCCACCGCCGGATGCTCGCCAACGAGCAAGACGGATAGTACAAcAtGCCGATGGATCCAGCcGTGTGGGTG
>XLOC_023272
CCgCagcaTTacagCTgatgagaAATTGtTTagGGaAACtGGTTGGTTGCCAAATTgTGGaCaAAGGTTCTTcCgTCtGCaTTCgaGGCaGcTTCAGGaTatctAATTCtGGACaGTaAAtGTTCtGAAGAtGTAgcGGAACtGTTAAtagaGTgcaTCtgTTcTCATgTcGACCAAAGtATTTTTGtGActAAtgagTCAgGGTGtGaTGcTgagGATTCGagTGATgGGGCtGCCATCAAATCAATCtGtTTGTCTATCAAcAAAAAACTTaGAAAGTgTGCTTcTCCTCCTCaAAATGTGTTAAAAATTGTCCTGGCTAtGTTTCtcaAACTCGGt
>XLOC_014473
ATGGagATGTTGAAaTGGGCAAaGTGGcTTcGcAAAaCCTaTTtGAACTTGATCCaGagAATGTTGGataTTATGTTcTAAtgTcGAAcATgtATGcAAaGGTTGGAAaTGGgaTGGagTTgacGAAgTGaGGtcTTGGTCaGACACCAAAaTTtGCaGAAAaCCCctGGATGGagTTCAATagAGgtgAAAaGatcAgTgAATGtaTTTacagTGGcAACCagACAGAACCCcACCtCAACAtGAAgaGAtCCAGGCaGagCtGCaGAATCtGTTGGCCAAGATGAGAAGTATAGGTTAtGTTCCTGacTAcaGTTTTGtCCTACaGGAtGTagAGGAGGATgAAAAGCAAcacAtCTTGAAtAATcATAGTgAgAGATTAgcTATTGCCTTTGGCAT…
>XLOC_137347
CTACATTGCCGGTCCCCAGGACCagCTTCagCATGGGATTGAACGTGTGGCAGTCAGGAATaCACCCcTTGGCAATCATCTTGGCAaGCACTTtCATCGCTGCGTCAAGGTTGCTCTGCCCTTtCCGCAATGTGtcTCCATCAAGAAaTTGTATGTGATAATGTCCGGATCACAACCAAGCTGCCGCATCTGGTTgTGCACCTGCAGCACCTGCTCaGAACgCCGGCCTTGACATGAgCCcGcATGATGGCgTTGAAGGTcGcaGTGTTGGCGGacaCCcGGTgTCAATCATctGGCAGaGGaGCTCCtGCGcaCGGGgcaCCTGCCCcGcGCGGTACaTGGCATCAATCAcagAAGtGtAGGtGTACaCgTTCGGCaTGATCCCcGCCTGCTGCatCt…
>XLOC_201127
AGCTCGTCGGCTACTGCGCAACaCAGACCGAtCAAGGGCCgCAGAGGCTTCtGGTCtAtGAGTTCATGcCCAACAAGAcgcTGGACGACCACCtGTTCAAcCCaGAGcAcCCTGtCCttccaTgGGACgTCAGGtTGCaGGTAGCActGGGTgCTGCTGAAgGGTTgCTctAtCTcCatGagGGCCTTGaGcTTcAGATTAtATACCGcgACTTCAAGGCTGCaAACaTACtgTTGGATGAGGaGTTCAGaCCaAAActgTcGGAcTTcGGaTTAGcAAgGGaGGGCCATCagAAGGTCAAAcCCATGtgTcTAcAGTGGTAAtgGGAACCTACGGctACgCAGctCCaGaCTAtGTCCAgACgGGGCAtCtcACCaCCAAgAgCgACGtCtGGaGCTT…
>XLOC_046246
cgcTTacTTgTTCGtAtCaTTTTCCtAgcaGCTTgccGagaGaTGGAAGGAACTAAgCAGatGAAtCCTTGcGCCAtCtGCCtCGGCGGCAtGGgCgCCGGCGGCGGgCAGGCCAtCTTCACGGCCGAGTGcTCCCACACGTTCCACTTCCACTGCAtCTCCaCCAGCGTCgAgCACGGcAACCTCCtCTgCCcGctCtGCAACGcGCAATGGCgCGAGCTGCCGTTtGtGCGACCgCCcGCATCAATGCCGaCtaCGCAGCCGCCGtCCgTGGATGtcGTgCAGCCTCGGCGAGTACGcGCCCATTCCGAGGATCcGGTcGtCTTCGACGACGaCGAACaGGTGGGCCGCCTGaTagCCGGcGaCAAGCAGGCGCTGCgTCCGACgaGGCaGTGGtCG…
>XLOC_184549
gCCatctCCAGCGtgCCaAAcAcGaGGATTGCCGtcGtcACCGGcgGGAACAAgGGGAtCGGctTcgaGGtGtgctGGCAACTagCCagcggtGGaAtcacGGtcGTTCtGaCGGcCCgGGaCgagacgagGGGCGCGGAGGCaGtCgAGAAGCTcatAGCGCTcgGGGTCaCCAAcGTCgtcTTCCATCAGCTGGAtGtCACGGaCaCTTCCAGCATTGCtAcACTgGtCGatTTCCTGAAGACacGCTTTGGCAAAcTagAtaTTCTGGTgAACAATGCCGCAATCGGtgGGGTTgaGTACCTCCAAGAACTCGAcACCAGCGAGGAGaCGTTCGcTGGCAtGGAtTTcGACCAGATGCTTGAATGGAtGGtGAAGAAcGtCCGtGAGCGCATCGAC…
>XLOC_093273
TTGGAGTCAAcGACgTGACAAGGGTTCtCGAGCGAATGcCCGCGGCTGCTGCTTCtCGTTCTGGCtGTTCCaCTGAAGCACCGaCCAGCaCAGCAAGGCGGAGAGCTCCtTTGGTGCCAcTTcAGGcTGTCaTTaTAgCCGcTgATTGCAATCCCAAATGGCtAACaAAGcacATaCCAAcCCtGGCAAgcACAAGGCAAGtTcCCGtATTGtgCCtCAAGGacAAcaAAGGaAGCtccCtgAGGTTaGGtcAAgTGGCgAATgtCCgAAcaGcgcTGGCCat
>XLOC_130859
CGCCAatcgACCTGGtgaCcGTGCTCgaCGTgaGCGgCAGCATGGtGGGaGCAAGCTGGCGCTGCTGAAGCAGGCCATGGGcTtCGtCGtCGACaGCCTcGGCCctGCGGaCCGCCTCTGCGTCGtGTCCTTCtCGTCCGGcGCCAaCCGcTtGaTGCGGCTCGCGCGCATGTCGGagTCGGaCGGCGGGAAGGaCCTGGCGAAGCGcGCCGTGCAGtCCCTcGCGgCGGGCGGCGGCaCcAACaTCGGGgCCGCCctCcgCAAGGCCGCCAAGGTgCTGGaCGaCCGCCTCCaCaGgAACGCCGTcGCGAGCGTGATACTTCtGTCGGACGGGCAGGaCACGTACACCGTGCCCAagCGCGGCCGTGAcGCCAAcTaCGACGCGcTcGtGCCGCCTTC…
>XLOC_013553
TCATTGCATCATTATGGTGTTTATCTaTATGcTACCTcTGAtatCCTCAtcaTTTTgTGGGGCAGGCGTGGCATCTCTAAATTCTATAAtGGCAAGTCCAGAtCTTTcACATTCCTCAAagAAGCTATCGGgCCATCtGGTTCGgCAAaGGTCATTgCCAAGGCAGaCAATGCTTActCCAGGAACGGAAAAAtCTTCTTGCATACAGCATCATGTaCgaTCAGTCACAGATcACCGTGCCGGAGACCTACAaGAAcGGTatCactAAGAGGcTTGCGGgTTTAAGCAGGTTGAGGCCcTCcgATGGTATGAGCtCCAACAGCAGCAGTaGCAGCAGCCTCAGCAGCGACGAAAaCGaGCCGCCtCAGCAGTTCATTTTTGTTCAGTCACCTgAcAACa…
>XLOC_229199
ATTTtCACTACGATGCTTCAGGatAACTTtGCATGATGGcACGGTcAAGGAAGGGAAGAAGTGGATGTcGACCCCtATGGACATCGcgAAGGAGATAtCAAgCGGGCTAGCAGCTaGCtGTTtGATAGCTCAAGTGAACGGaGGACtgTGGgACATGaCAAGGCCaCTGGAAGgtGACTGcgAACTGAACTTGCTcaCCTTcGaTAGCAAaGAAGGgCGGgACACTCtgTGGCACtCGAGTGCCCAcaTTCTtGGAGAGGCTCTCGAGCgTGTGTACGGCtGCAAAcTGTGCATCGGGCCTTGTACTACGaGAGGGgAAGGTTTCtACTATGACGCCTACTACGaCAAcAATGTCACgCTGAATGGCTCGCATTtCGGTCaCATTGAAgACCGGgcTCg…
>XLOC_225651
GGCCGAcTtGGCCgaGTaGacGCCGTTcgCGcTCCAtCTCCAgAtGAGGCGATcGGGCTTGGCAGaGAgAgTcGTGcTcGCGATCCTGTGCCAAaGCTGGaGGtATTgCCCGATCtcgTGGaTGCCAACCGTGCCcTGGATAtCTcGcGCCcAAcGATTgTCCGCCAACCcATCCGCAACAgTCCGGAgTTTCCgACGGCgTTTGGGgATGCACGCGtATAGGagCGGGgCGAtCTCGCAGaCGGaCCGCCcGCCGATCCAtCGGtCCTCCCAGAAgAGGgCgTCtGTgCCGcTTTCGAgCTGCatGGTAgTGGaGGCGAAGAAGAACGTgCGcTtctCGGCATCAAATTGGAGGTCgAGGCCTGCCcATGCCTTGGtAgTGTCCGTgCGGTTgAACCa…
>XLOC_142427
CaGATGCgTGTCtATTTCCtcGCGTGTTTgTGGcATTCTGCAtCtGAAATGATTtCTAGaGTCTAAcAAAatGAtATTTtCCtCTcATaGGtATaGCCAAAAGGcTTCCCcGtcTTgCATTCaTgTTCCTGCTTgCGGTTctGTaCCgTCaGCTTcaGGcTCCGCCtCCAAAAATCTGCGGATCCCcGGACGGCCctCCGGTgACCGGGACAAGGaTCAGGcTCAGTgACGGCAGGCAcTTGGCTTACCATGAGtCCGGTGTCCCGAAGGAACAAGCCAACCAtAAgATCAtCTTCGTCCATGGATTCgAcTCATGCaGaTaCGATGCCcTGcgaGtAtCACCcGagCtGGCgCAGGaGCtCGGGAtCTAcaTTCtGtCCTTcGATcGaCCTGGaTACG…
>XLOC_041579
AaCCaTCCGGtGTTCAAGTAAAaCtAAAaTTAgCATAACtCCAGACATTCCACAtGTTATTCtGGCACTTGaTagaTTCTTGtCAcGATAtgAAAGGCTTATTcaGTAAacaTTtacTGaTagaGTTTtatgTTGCTTgtctCAGGAAGCAGAagtAAAaaGGAAAAAAatcgaGgAAGTAgaGAAACagAAaCAACTTgAAgCCgacTCtGTTAAGgaGGaTGCCgaTTCgAAGCTGGCAACGGTTTaGtCAGGTTaGaTAcaTTaGAGGgTgtCGTTAAGGAATTGcAgaGGAAAAATTGaGAAGtCCtGCCcTTACGAAAgaGGAATCtCtGAAGAAaGGtGAGaCatCATCtCCtGATAAGGCCtCTGCTTCAAAAAGCGATGGAAGTGATAGtC…
>XLOC_035965
CGCacGGcCCCaAAgCAAcacacGAATTAAGcAAGCgCacACaCAcgCCagCAtGGCtGCCACCaTgAAGcTGaCAAtCACCTTCCTCCTCCtcGtCtCCGGGctGGtGGtgTTcgGCgAcgCCaAgAAGGcgCCgtGcgCCGtGGtgtgcgGtCCaGGAGGGCACatcaCCtgcGAcAActAcCCCgGGCaGAAGctCgACgGGtgCgaCtgCCaGtGCgcGCCCAAGGACGGCAAgGGCtgCgtgcTCCACCtcAACagcGGctCCaCCAACCAgtgcACCACCAcgCCGGagTaCtgaGaTGAATTACatGcGTTcgTCATTGCTGGCTTGaGACCGTTCAAtGAAGctGCAAGTGtGtCgTGGAATAAGTaAAGTATAAtGTAAGCTTGTGTCaG…
>XLOC_198283
CACCCAAacaGCTTTCaTTtgCTTaTTCgtgTTTtGaTTCACATCAAgTAcAAtAATCCcGAACaGCCTTCCGTtAtCACaTTGCCTcGGCCaTTCtCAgAGAcaCGATgTAACgtcTgAAAaTTCACATTtCTTtacAcaCAgTTCAcACActAGAAgatCTTAATGGTAAatGCAATGGtAATTCGAATTtaCaTTtAtCCAcTTCaTACtAcTTtGGCTATgCatGGTAAcAGAGcaGGgATGCGGAGcAATaCGatGAtCTgtAAtcGTAAcTTGtAtGGgacgAcAAGCTTgTCGGgaTcgaGGGACAcGAAGgAAcGGcTtCGgtGGCAtctCCAATtcgttGaTCcTCtttCCAAcaTatcAatCACcTtgcTCATCGtaggaCGGtttCCA…
>XLOC_060183
CgAGcAAGAATCCcGcTGcTGtcAACaGAAgAACAACAtgTTtCCTacaGTTtCCtCCtGTAATTGtgTTAAAAAAaGTTtCCtCAtgTAGTTCTGTACAcTATGActAtCCaGAATCCaTTaGCCTGcacaCCcTACCTTcTCGCagCCCGACCaGAACGCCcGGAgctcTTGGGCCaGCtCCTCCtCCctgCCgAACaCCaCCGtCCGGtGGtCgCGtCCGCCGacAaCaCGCaGCtCCGCGtgCGGgagCTTcGaCTTcaGGtGGCGGCTGCTGCaCtcGACCGGAACCaCCTGGtCCCcGtcGCCGtGGacgaCCCTcACCGGCaCCCCCGCCgCCGCCaGCGCCtCAAGGTTCCGGtCCTGCgCCcTcGCCCcgCCGCaGaTcaCGTTgTgCat…
>XLOC_221578
CGGAGGAGTTCCCGAACAACCGCCAGGTCGCCGCCTACCTCAATGCCTACGCGCGCCGCTTCgGGGTGCTCGAATGCATCCGATTCGGGCACCGCGTTGCCGGGATGGAGTACGTCGGTGTCGCCGAGGAGGAGGTGGCGGCGTGGGACGAGTGGGCTGGCTGCGCTGACGCATTTGGCTCTGGCAACGGCAAGTGGCGCCTCACGGTGGCCGACGCCCAGGGTCAGGTGCAGGTACACACGGCAGACTTTGTGATTCTTTGTATTGGAAGGTTCAGCAATGTTCCCAACATACCTAAATTGCCTCCTGGAAAAGGCCCGGAAGCATTTGATGGAAAAgTGATCCAcTCCATGGACTATTCCAAAATGGGTAGTCAGAAAGCTAAGGAGATGGTCAAGG…
>XLOC_040812
AGtTCATGcgAAgAACAtCAtCGGAAGGaCtactcaTGGaCtGCAAGaTGCTGCCAAtCAGcAACAACCAgGGtGcAGGGTTGCAATCAtAGTgGGCCCaGAcTTCTTAGCAcgCAAgtATTACCAGcaAAAtCCACCtGaGGaTTTGGCCCTGGCAAAAAtGTTGGtCAGGCCGGaAACCaGTTCATTGACgATCCAATGATGAAGGatGCAAGCCtGCTCACCGACgACAACTAcGGGtcGGTGaGGAAGGTatacgtGGTAGCCAAGGCtGaTaGctCCAGcACCGaGGagaTGCaGCgTTGGATGGTGGtgTTAAgcCCCGGcACGGaGGtCgAGGagaTCGCCGGagCtGaCCaTaCCaTCATGAGctCTAGGCCAAgGGagctctGTgaTGCC…
>XLOC_004057
GCTctCTTCTCGaCGTcAAAAATGGATTCGaGAACaGCATTCCGCagTGCTCTGCTaCTGCTGGTGaCaCTGCTGCCTcTTtCaGCTAACGCGTCgAGCAAACtcTACATCGtGTATATGGGGGAgAAgAAgcATgATGACCcgTctGtGGTTACCGcGTCTcaCCATGaCATgcTAACCTctGTTTTtGGgAGCAAGGATGAAGCCTTgAGGTCAATaGTTTAtAGTTaCAAGCATGGaTTTtCtGGTTTcGCGGCGATGcTCACCGAGTCTCAGGctGAGACAATCGcAAAATTCCctGAAgTTGtCaCCgtCAAGCcTAACaTTTTtCAtGAAaCgCACACAAcTCGGAgTTGGgACTTtCTTGGCCTTgACCATAACCAAcAACCAGCAcAAcAA…
>XLOC_120417
ATTGCCACTGGaTTCGTCGGCGGTTTCCtCGGCgCCaTTGCCGGCCGGCtCCGTGGCCTCGTCCGTGGgCaGctGGtaCCtGCaGacGGGGCAGGaGCtgTTGgCCTCCagCCACGGCAGgaGGCACaCGtCgTGGAAgcGGtGCTTGCACGGCaTctCCTTGGCCtcGCCGCCAGCCgCGAActCGtCCAGGcacaCCGGGcaGGtCgcGGCCtcGCTTaCCTTtaCcgTTGGcAATgCGGcAACGGCCtCCAtcTTCgCCGGcaGCGTGCCTTgCCGGCTCGGTCGGtCTCGGCCAGGTACtCCaGCAgCAAGTCCAgCCcGGGgCCAAGAATCAACTcGCCaGCGTCAGGCCTGGgCCCcTGGcGGcGgCGgCGGcGCCATTGCTGGCTCCTagcT…
>XLOC_102046
CTATTGCAAATGAAgctCAAGCAAGtTTCATCAATGTAtCAATgTcGACTATCACATCAAAGtGGTTTGGCGAAGaCGaAAAGAATGTTAGaGCACtGTTCAcTTTAGCTGCTaAAGTaTcGcCCACTATCAtTTTcGTCGATgAGGTTGATAGCATGCTTGGGCAGcGaAACaGAGCTGGaGAGCATGAGGCAATgAGGAAGaTTAAGAATGAGTTTATGACACACTgGGACGGTCTCCTATCAAGACCCGATCaAAAAATTCTTGTTCTTGCTGCGACCAACCGtCCtTTTGATCTTGACgAGGCTATCATCaGAAGGtTTGagCGCAGAATCatGGTTGGcTTACCATCAGtgCAAAATCgGGAAATGATCATGAAgaGGCTTCtGTCAAAGGaga…
>XLOC_009285
GGAgCaCGaGCTACCtcACGAGGAgCaGGagAAAGAAGacgCGGCgCCGCCGGcGAaCGCgcTGatGCTGATGCGGTgCCGGtcGGCgCCGGCgAAGGGgCTGGCgAGGaGGCTAGGaGtAGCCGAcGCAGGGgaGGaCGAGGAGGCCAaGagcGAcAGcAAcAAGGCAAGGgaGgAAgAgCCGGagAAGGagAACCtGGtGGtGATGaGGTaCCcgCCcGacTTcTTCCAGGTgTCCATGGAcatcgCCAAGGaGAcAtGGaTcgtcGGcGGCGACGActcGGtCCTacGCtGCCGGagCtGGAAgAAatgagcgacGATCCATCCAtCCatccccTtctgcgAacAATgtgTgtgTgTTTTtCAAcATTTTgctACCCGATCCTcTgCCGATTctCA…
>XLOC_048041
cgGcgAGtggGGcCCgcCCgGGatGGAgcTGGCCGTgCGcGcGGTCAGGTccgGGGTgCGGTGGtGGAgGcCCaCCGTggCCGCGCtGGAAGGCAACGaCgcgTTCGGcGGcCCCgcGGCCgaGAAGcTcGCCgCCgAgCTGCtGTGGcTCGGGCaGAAGaTGGCCgaGTGCGGCgcgGCgCGCGaGGCCgCCGTGCAgTTcGGcGCCGcGTCGCGCCtCGGCAGCCgCgCgCTCgtcGCCGAGcCCaCgCTgcAGGTCgCGCTGCTCCGGCTGGCTGTGTTCCtGTTgaGGCACgCCAAcGCGGCGGAgTTcGaGCAGGaGGAgGGCAAGGcGGCCGTGGCGGAgCAGCGGATGGCgATGCTgcGGtCGTGGCTgCCgcTGCtCtgCCGCGGCaGcAA…
>XLOC_207038
GGTTATGATAGAACaTACtGTgCAATCTTATTAGAGACCtCCaGTACATTtATTGAgTGGtATaCAATcACtCCtAAAAaCaGCTTTtCCATGGCCaCGTgAACACaTCCATTtCTAcaTCtATGAAAAAAAaaTaCtAAAaTAcAACAAGATTtACATTGtAGGaGTTTtGAAaCagAATTaGaTTGGCGCTCCTCTTCGCTTCCtCCcTGTTAAGGCACCACCTTcATGTGtACCCTGAGCATGACTTGtAACCAAaTGAGGAAaTGAATTAtGAGGCGGTATCCTTGATTCCcATGCAATTaGAATGAAGTCTTGTTTCGGGATAACACTAGGATCTCTTATAAGTTCCCcAAATGTTAGaCTTGGcAATTCCTTCTTGATTGAAaCaTTAGGAGT…
>XLOC_028140
CCGaGCaCAACCaCCcATGGTTCCGCCtctCCCCCTCCGCCgCGCGCCTCCaGCaGGaGGagCGGGaCGTcTTcGCCGCCcACCgCgCCgaCaTCaCCTCCcGCCTTCgCCgCCTcaTCCTCaTgTCCCcGGCCcgCCgCCTCCCGCTCaCCGtCGCGCAGGgCaTGCTcTGGCACCTcGGCaTCCCGGAGGaCTAcTTCAAGcgCCcGGATTtCGaCATTGGGCaGGATGGGTTCAGGaTTCTGaCCACTGGagaTGCtGTTTTTTCCGAGGaTgAGAACCATGGTAAGGAGCAGGGgcTCATcGATGATGGgAAagATCAAGAAaTGCCAcTGtCGGTGCTTCAAaTGGGTGCCATaCGGAGGTTCGGatCGGCGGAGGAGGTGCCcTTCCcGcTGT…
>XLOC_148168
cGGCgaCGTCGGCCTCGGCgTcGGCCcGcaCGGCGCGTCCGCaGaTGaGGCGTGcGCaGaCGAAGaCGATGAAGGtGGCGcTCATCCcGAAgCCGAtCACCGTGGtCACCaGATTCAGCCcGGaCCCcaGCaTCtCGCCgCCCcGCCGCcAAGGCCaCCaGagTCGGCACGTGcGcGcggcgcgggaGgTGAAcgaGCGTTAtCAcGGCtGCCCGagCaGGCtGCGGCGTAtAaGagCGGcgCGGTGGCTCGaGCTGCGTGtCCaTCGGcgCGGGTTtGGgaTTTGGgaTTtGCGTGGgCCGcTGGCAAGGAaTGatGcGCCGaGaGCGGagCGGgCGGgTGGAAACGGAATCCGGG
>XLOC_075989
TgCTCtCtGaCAAGCAGGTTCCatatatGTTgAAtCAGCCCTTgaGATActcAAgCAAcatCTTtCAAAGGTTTGGCTTTtCAtCTTCtAcTCCtcAACAAAaTGATAAGGAGGtACacGAACCCAAaGACCaGGAAaGtACtGcAcAtGAATCGAATGGTGAAGcTTCAAaGGAAGACagtGGTACagAAGATCTTGATCTGTCAAAGGAGGATCTAGTGAAGctAGTTTTtGaGAAGGATGAATTATTAACCTcgAAAGATgAAGAGATCAAaGaTATgAAGGACAAGGTTTtGcGcAGCTATGCaGAAAtGGAAAatGTCATTgCCCGGacAAaGcgTGAATcTGAAAaTTcAAAAAAatatgcagtacaGAACTTctCtAAgagCTTGTTagaTg…
>XLOC_177595
AtGGCCATTCGGCTTGAtCcTTCCcaGAAGcTgCCcATGAACTTcAATTGaCCAcgTTTtGCTGtCtgTCGaCgCgAgcgaGcaTAAatAGCCTAAcgCCcTCGCAATCCACacACCATCATCAGCTTCCtCCGACCATCCGACTCCGGCCctCCcTcGCCCAAGCgtGAAcaGcaCCGagCAcTGACCcAtCACaCAAaCacAcATaCAACgCCAGCGtcTTATCCGGgCCTGCgCAAAGaGAAGagAAGAgTGCAGAGGAgCACAGagTAAGCAACATCAAtGGTgAGGgctCCTTgCTGCgaGAAGaTGGGGCTCAAgaGGGgCCCgTGGACGGCGGAGGAGGaCAtGACCCTGGTCGcTcACaTCGAgCGGCAcGGGcACaGCAACTGGCGGcgC…
>XLOC_017612
cGCGCATTTGCTcTCgCtGTTtGAtGATGAGcaGgaCaTctCTTTATCTActGGCCAAaGCCTGAtCTTGCTgCCTGGgCAAGGCAAGAAaCCCaTTtAGTACCACCACCgTTGGGgtCCTTGaTAGctGGGGgtATTCCTTGGgagTGaTGATTTGaCTTtCAAGTcTgCTGACtGGGgtCctGGGTTAtGAGGAGGcTAACaTTGGATTATGATGGcAACCtcaGATTATACAGTCTAGAAAaCCGGAAATGGTCGGTCACATGGATAGcATTtCAGACCTGCTTCGTaCacGGTCaGTgtGGTATGAATGGAATATGTGTGtATAcaCCTaGGCCTGCTTGCGCATGCGCCCcTGGACaCGAGGTCATCGACCcAAGTgACCGGAGCAAAGGCtGC…
>XLOC_052155
CTAAtACTAAtCtgTgAACAGtcAtAGTTAAgCATGCAATTtCCAcAATCCAtCCAACCAcACtAAacagtCACaTAAAaCAATGAACAATcAAGCCtgTAcAACCAcagaGGagcAcgctCCgAGatGcAcACAAagAtCCAAcAACTGGAAaCCTGACAcTTcAcAAAaTgAAAAAAaTAAactGTTTTtgTTTAGGAAAatGAAAaTGATAtgcAAGTTTcAtCGAgATCAATAAtCAGACAgCaTAACTTAgACTTgCaTAACTtcGGtCCaTCCAATaCATAGAgATAGaTCaGTCTGtCCACATCAgACgaCACGACAAgATAACTTCGAACGAACAATAAtCCACCAACAATaCTTCtGGAACCAAgCTCGCAtCgtCGATTCTTcTTCCTA…
>XLOC_002357
CgcGcCCACaTaCaAAtaCAcgCACGCACGCgcacaCTTActAGCtaGGtAGCCaCTAGaCAtCCCtgCCgAAGATGGCGGcGGCGGtGACCGTGGacGAAGTGATGAAGaTGCagagGGCgCagGGcCCGGcgaCGGTgCTGGCCatCGGTAcGGCGACGCCGCatAACTGCGtGtaCCAGGCGGaCTACgcGGACtACtACtTTCGCATCACCAACAGCgAAcaCCTAACTGATCTCAAGGaCAAGTTCCAgAGGATGTGTGACaGGTCgATGATCCGaAAgaGGtaCAtGCACGTgACGGaGGAGAtCCTTAAGGagAAcCCCAAcGtCTgcGCGTaCATGGCGCCgTctCTGGAtgCgCGCCAAGaCatGGtGCTCGGCgaGGtcCCGAAGctCg…
>XLOC_171667
CGAAAGGTTGCATATTCGGTGAAcAcaAATTCtaTTgaTTGTTGAcCCTTCCGGaAAgTTCaGGcTagAGTTCCTATTgGGAAgtTTATaTTGGAgcTaCCaGCtGGAATGCTaGatGaTGaAAAtGGcgaCtTTgTTGGCACCGCAGTCCGAgaGGTCgAAGaAgaAACTGGTATAAGTTaAAtCTAgGGGaCATGCTTgAtcTTACTGcTTTACtGGACCCTGCTACtGGGTgCaGAATGCTACCATcaCCGGGGGcACGTGGACgaGGAGACtAtCAGGGCtcTCCAAgGGAAGGaAACgGGCCTGcgGGACCaTGGCgAGCTgAtCAAGCTgCGTgtGGTcCCCtAtGACCAACTCtGGCGcaCGAcGTCaGATGCGAAGGCgCtcTCGGCCaTA…
>XLOC_084728
CTGAATGGGAGGATGTGTACAGtGGTTTGGATTcACagTTGGcGAAaGaTGTGATCCCcGATGCTCATatGATCCtAAaGgtCAGCTTGGaGGACCTTCCgTtTGATTTGAAGAATTGTTTCCTAcACTGTGCATTGTCCCcaGAAGATTATaTATTAAAGAGGAGGaagacAAtgaGaCAGTGGATCaCAGcaGGGTTTAtcaCGGAAAAAGaTGAGAGCAAAAcATTGGaGGAAgtGGcaGaGGGaTATTtGGCCGAGCTTGTGAACCGAAgCCTACtGCaGGTAGTGGAAaGGAATTTtGCCGGAcGaCTGAAaCAAtgtCGGATGCATGAtGTCaTCCGGcTTCTTGCCcTcAACAAagCCAAGGaGGAAtGCTTtGGtAATGTTtatAATGGcT…
>XLOC_057507
CAAGAATCATGGTGGCTAACAGTAGCATTTGCATTCTACaGGCGTGTACATGCGTACCTGGTCTcTCCtGTTGATCGGAGTTGAGGCATGAAaCaGGGgcgCTGAcgAaTTtgTTGGTTtCTTGCaGGAGGGCATcTCGAGCCCcaTAgCCGcGCaCAtCCTcGAcTTCtGCGaCGatGGCaGCGGcGGCGGcGaCctcTTcggggCGgTgAAtGctgCaTCCgacGtgTTCGCTGCCtcgTCGGAGGaCGCCtCctCgtCGtCCACCaCCACGCCtcccctcTGCAGCCATGGCGACAAcATGtCGTCGGGCGCGGCCGCGGCCACGACCACGGCCACCTTCtCCCCCTTgCCgtCCCTtGACTCCACACTCTCGGCgCtCCTCGAGGAAGaCCAGCC…
>XLOC_123115
CGCAGGtCCtcgCCGaGatCCTGGGGaCCTaCCTgCTCatCTTcGCCGGCTGCGCGGCGGtGGCCGTGAACCaGAGGaCaGCCGGcACGGTGACGTTcCCgGGCGTCtGCATCaCCTGGGGCCTGGCGGTCATGGTGATGGtCTACtCCGTCGGCCaCatCtCCgGGGCgCACCTCAACCCCgCCGTCaCGCTCGCCTTCGCCaCCTGCGGCCgcTTcCCgtGGAGGCaGGTCCCGGCCTACgCGGCGGCGCaGGTGGtCgGGTCGACgTTGGCgAGCCTcACGCTgCGGCTGCtgTTCgGGGGCgAGCCGGAGCACTTCTTCGGGACCGTGCCgTCCgGGTcGGAcGTCCAGTCGCTGGTGCTGGAGTTCATCATCACCTTcTACCTCATGTTCGTCA…
>XLOC_209287
CCAgcGGatTTctTcTacgacCCgaGGcaGCCgacgAcgCCgCtGcagCAgtcgcAcgCGCtGtcgacGCCGtcgTCgACGCCgCCgCtgAtgCActcgtgGGCgCaGagcAGCgGcgGGGGcgAcCCgGGcgGGCCGCCGctcCCGGCCAtGACGGCGGCACGCtcgGGtaCgaCGAGCtGGCGGcGGcGGCGGACGGGtTCtCGGAGGcGAACCtGCtGGGGCAgGGCGGTTCgGGcACGtGtaCAAGGGCACGGtgAACGGGcAGGAGGtGGCCATCAAGAAGCtGCGcgCCGGCAGCGGGCAGGGCCACCGCGAGTTCCGcGCCGAGGTGGaCaTCATCAGCCgCGTGCACCaCAAGAACCTCGtCtcCCtcgTCGGCTTCtGCATCCAcGCCGA…
>XLOC_059620
TGGCCGGAGGaGGCGATGAgCTGAAGCTACTCGGCAcGTTCGCGaGCCcGTTcGtCaTgCGAgCgAAGCTGGCGcTCAGCTTCAAGGGCCTGAGCTTCgaGGACgTCGaGGAAGACCTGGCCAACAAGAGCCaGCtCCtCCTCGAGTCCAACCCGGcGGAGAAgAAGGTGCCCGTGCTCaTCCacAACGGCAAgCCcGtctGCGACTCGCgTgtCAtCGtgCAGTaCATCgACgAGGCCTTCAGCGGCAAcGGCgcGcctCtCCTCCCcGCCGaCCCcTacGaGCgcgCCgtcGCtCGCTTTGGCCgCCtaCgtCgaCgaCAAGCTcTTGGCgTcTTGGcTGcaGGCCgcgaGGGgCAAgacGGAGGaGGagAaGGcGGaGGGgCtgAagCAGaCgctC…
>XLOC_208082
CTcTCCAATcgGGAACTGctaAATCtGGtTTTCtcGtCGGtTTGGTaAACGaGaAAgGGaCgTGGAcATatAAGtTTTcAAAGGATGATGAAATGGCCAATgtGTTCATATACacACCACTacgTGCtGtAAATGTGATGcCCGGcGCAAcGCTGGtACGTGCGtGtCtAGGtCGaAATGGAGGTATcGAGCAGcACCatGCTGAAgCCGGCCTACTCCAcGCCtCatCttGCCGGcgagatGGtcCCgCTGACCCTcTTcGACCGtGCCACCTTGGACaTCtTTgtCCCCCTcATCCTcgtgtAcCCCGcACCGaCtCCgtCCAACgatgcCCTcACGGAgGGCCtAcgCagGGCCgTcGCGGtGtacCCGcaCCtGGCTGGaCgCCtcGCCgTcgAC…
>XLOC_016999
ctctgaaagaataaccaccgCCCGGAAtAtCCgACCATagaGAACCTCCaCtcAAgTgcAGTCCGGTCCaCAGGtCCGGtGcAATgCaCTatAAgcACAAcAtCaCCAAagTGCTTCCTCcaTTTTAtgaGATTGCCAATCTCAGTGCTtacTcccccAATCTCCTCCAccccaaGATGGACAGAAGGCAGCTTcTTGGGgaCAAaCTCCTgCTTaTCCCATGACCAATGGCTGCtctCGGaCGgTcGAtCTCCAATGACATCAACCTtGgCTgCCTGtaCCCGacAGCGaCCaGaTcTTGCaGCCAaGCAgCCaTgAAaTgCAAAtCCTTCTCCcACCagAAgCCctCctCCgTcatcgCatagcTcaaatCAaGAATCCGcTCAAagagtgTcGGTT…
>XLOC_222304
GGGCTTGCCgTCCCCGaCCAcTCGcTCgTgTaGGGCGCGCTGAGCGGGCtgCCAAGCTCgCtgTgcGcAATAGGaGGGgAGGcAACCGtgTTgTTCCGGACaGaCAcGGcgCCgCCGTcGtCCTTGACCcTgAAGGtGtGCGACgAGGGGtCCTTGTCGtcGAAgAGCTTGAACAAACtCGAGAgCCAGtCCTTCCaGGaCAAGTGCGGCGGgaGctCCcGtcGGTTGGCCGcGACAAAGGTGGCGAGGTGGACGACGCAGCAGaGGAGTGAGGTGGCGCCGGTGATGAGGAACAGGCCCcaGAAGCtGCTGAAGCTGAGGcTGTTGGaTGTgAACGGCCcGCCGTCCTGtGTAGCACCATCATCgTTGGGgTCgCCGAACCaCTTGCgCTCGATCATG…
>XLOC_195830
TGCCTgcTgGTGGtGGAGtTTGaAATgAgATAcGACTGGTGTTGCtcTGAATGCaAAAAAAAGGCTgatgGGGACCCaAAACCTaTTcAAGGTGAAAAAACaGAGtTTCAAAGGCCTGAGAAGagTCAcAgGAATGTGGcCCATCAAATTGGTgTTaAAAcacCCCagATATATGaAAATTCtAAAgTGAAGTTCATTCcCtGTGAAGAGGatCACTGTTGAGTAGAGaGaagCCAGCAGTTCATTatacgCgAAGaTTTGtCGcGCgaCGTAGtCAGGctAAtCCTGCATCtcttCCtaATCTgAAgTGCTCaTCCCCCAGTAGACAGGTTcATCCTgCATcTCCaCgTATGaAgTGCTcATCcCCCAGTAGACAGGTCCATcCCGCATCtCCtcaAA…
>XLOC_188113
gTAAAGGaTGCCACATTCGAGGTGGGCaGTATGGaCCGGGGGGAATTCtATGTCAGCATGGAGCTCTTCGAGaGAtCTCTCAACTTCAAATGGgAgAtCATCATTGtCTACGGgCCTGCCGACCATAGTAGGTCGGCTGCCTTCCTCGAGGAGCTTCATCTTAAAaTCTCGGCaGCCtCCcTCCCcGTGGTGGTGGGTGGCGAcTTtAACCTgCTGCGCGTGGCGGCAGaCAAGAGCAACGGCAATGtgTGCTTTGCCaGAATGCAGAtGTTtAATGAcTTCATCGCTGACCTcGCCcTTCGGgAGATTGATAGGATTGGTGCgCGGTTCACCTGGACCAATCGACAATCTTCCCcGACCCAGTCCGTGTTGGacAGGGTCCTTGTcTCCCcGGaTTGG…
>XLOC_187708
CactAAAtGtcaCCTcGAACCCATAGAcTTCCCcaTAAGAACAAgCGGgTGACCaGGATGCtCTGCTACAGCATtcTTCACCaCACTGAGATgaTGgTCGaCgaGCTTGTCCGCCTTtGGGGgaGGCCtCCgT
>XLOC_086139
GTGGTGACCACCGCCTCGGgCCgtGCGCCGAACACGAGCAtCTTGTGCACGATGGGCACGAGGCCGGACGcGCCcATGCACACGAACaGCGcGgCGCGCGCCcaCctcaGCtCGGggCCTcGAAGaCCGGcAGCAGCGACACGGCCACCgCGGCGGCGCCGAAcACGGTgATGGAGCCGAGGTAGAGCGTCCGGGagAAGGGgTCgcAGAGGAAGGtGTAGTAGACGAGCGGgTAgAAGGaGGtGAcGaTGAGGCCGGTGATGCCGGcgtAGTCgAGGCGGAGCAGCaCGtaGCTGGCGTGcTCCGAGtGGCAcGCCAGCAGGtGGcACCCGcTGCtCaTCAGCAGGCAGAACatGGCgCCGcACaGGtACGtGtaGAACGGCCACCGCtCGACCGGgC…
>XLOC_135482
TCAAGAACtAAtTTATcACCTTGAAcTTGCAAAAGGTTgcTatAAgGGcAGTGCCAcTgGGCTTGCaAAGCATaGCATGCtCCGGCCAAGGAATGTTTAAAgTTTGTGaAAGATTcTAGTAtctTTAGACCTGGATATTaCATCGGCATCGATCCACGTGCTaAACtGGTCATCCTTGGGaTTCgTgGGACCCaTACGGtTTATGACCTTGTCACCGatTTGGTTGCATTGAgCGATAAGAAGGTATCACCTAAAGGtTTCTCAACACaCtTTGGAACCTACgAGGCCGcTcGAtGGTACCTACGCCAtGaGTTgaGCAtCATcagaAAAtgtTTGGAAAAACaCAAGGacTacAAgTTGCGGTTGGCAGGtCActcCCTTGGaGGagCTTCAGCtgCa…
>XLOC_015801
GGAAAaTGtgACCGGgcaCTTTtcTctacTTtAAgATTtgtGCaTTtgAtctgacgaTAGCtcAtgCgTAGGCCAAatGaCTAAAAATCAgTTAtCATTCCatAATTaTTCCTTtAtAgtAgTACtcTTTTTtCtAACAAGATTCCTTCAtAgTACaTAgcACaTCGGAATCCactGTcACGGCaGctCCAAcgTgcAcACGTAtAtAACTAGCGcgcTaCTTGtgcgCGGCCATGGCCTTGGCCgTGGaCacgAACaTGCCCctCCtGGgcgTCaGGacGGCCAGcaCgaGGtCCCtGtgCGGgAGgCAcTGCCgcAcGGtctcGtCCgCCGcGtActCCCtcGCCcaCCGGCACaGCgCCGGgTgctCCtCctCGGtCaGCagCCGcACCCGGCCAt…
>XLOC_228154
GAcCCGtTTTCCGAGGaGaGGAGCCACAAGGaCCACATCtACGTGCCCCGGGaCGaGGCCTTCaCGGagCGCAAGATGGGAgCCTTCGACACGAAGAAGTTcaTGTcGCAGTTGCACGCCTTGACCAcgGGCATaAAGaCGGCCaAAcaCAAGGaCCAGaGCTTcCCgtCCTTgtCGGCCATTGaCAAGctGTACGAcGACAACTTCCGGAACCaGCCGGTGCAGcCCGAAgGGGGGAAgCTcAGGTTCgtcaTTGAtTTgcTTGagACGGagcTGctCCACCtcTTCAAGctCgAAgGGGCCgcgTTCCtcgAGGGaTacGCAgAGtCTTcAAGTTCGAGacGcCCgAgaTTCATGACaGGGaCAAGTTTGCTTGGTTCAGaGACgaGGAATTCGCgC…
>XLOC_078295
GTgTGTCCTTATTTTtGTTGGAACCAACGGCGAGACAtATTtCAACACAACTTCACtGGTTACATGCATCCaGAATTtCCcAAaGAGCAGGGgCCcAACTgTGGgCATTCTgAAaGGaTTtGCTGGgcTTAGCAGTGCAATTCTGACTcAACtGTTTGCaGTAATGCACAcaCCAGACcATGCAACTCTTAtCTTCATGGTCGCAgtcGGgCCaTCACTTGTTGCCATTGGCCTCAtGTTtGTTaTAAGGCCTgTCgggggTcaCCGACAGGTgCGGTCATCTGaCAAGAACaGCTTCATGTTCATCTAcaCCATTTGCTTGCtCCTTGCCTCaTATCTCgTTGGtGTCATGCTAGTCCAAGATTtCCtGGAAgTGAGTGaTAAtgTGGctATTTCtCT…
>XLOC_063625
GGTgTaCatGcAtGtgTAGGCcgTgtACAAaGAACAAacggAAGaaCAcatCCaGtCCtGTCGGCTgTCGcTgCCaGGGagCTTcAATTtgCGGCGGCCGGcGGcAAaGtgtcGtGGCGGtGGtcaCCctcgtaGgTGacgaTgAGCaTGgCGGggtcgtCGGTGGCgCGTTCGACGTGCTTCCGcgccgggCAGcccTTGGCGGTGCTGCACCTATAGTAGCAgcgggggTAAggggaCCCTTGATGGgCTTCTGCCCGTAcTTGcGCCacGaGTAGtCgTcgCCGGGgAtgtCcGCCGTGCGCGaGcTTACCGCGGCACgCGCGtGGTGtaTTtcaCCcGGTgcTTGcGCTTCTTcGagCAgTGGCaCCGGCCACCGGcGGCGGcAGCGGcATCGGa…
>XLOC_062925
TaGAAaGGTGGCCcGGCCcAcTTCGAGAGCCCATCCAACGAAGCAGTCGAGGAGGcgCCCCCCtGTATTCTTCtCtGcTCCcGcgaCGGCAATGGcGgCAGGCGGgTGATCGACGGCGGcGGCGAcGATCTAGCCGGcGCGCGACGGCgAGCGACGGGCTAAGTTtCATCatGGaTCCgacGGaGataCtGAAcGTgaGATTCCaTTTtGGtGGcgAgTTCATcAgtAtGGGCCAAATTtgcAAtatgTTGGGGGGgATGATGAgATGtcAGAGATTGAgAGGgAtAAGTTGTcACTGCAGGAGGTGAAaGGGTTtctGAAAGATcATATGcAGTTgAAGGAATCAATGAAATTTtATTTtCaGAtACCtGGgAAATCAATGGAAGATGGcTTGAtGTT…
>XLOC_144909
CtCCgtCCACCtcaTGGgCtAcGacGGcaTGGaCCCTGGCgCCgCCGGCCGTGTGGTCtcGCCGGCTTTCAACaTCACGCTCCGtCTGAACgacaCCTGcgTcGaCCGcgcGGacgTGACCGTGaTGtaCtCCGGcgTcGCGCTCGGCTGGGCgCGGgTGgaCCcgcGGGaCTgCGTCAAGaGGcGGtGGgCCAAGGACGTGGaGGTGGtGGCCCGGGgagCCGGGGTTGGgCtgtCGCaGcGCCtCCGCGACCGCATGGcGTCGGActGGcgcTCaGGcGCGGtGGaGcTCgaCgTcgAcatCACgaCgtAcAAGGAAGACAcACCCtctactGACACCGGGTTCCCCCAAGACAtGAtcGTgcAgAAGGTAAG
>XLOC_227901
TCACCaCAAACTCCGGCgCCcAcATCCcGGGCgTCgACTTCCGCCTCATCGCGcTCCtcGGgcTCCGCCCAACGTGCgCcGCaCCATGCTctACCTCAACGGCTGCTTCgCCGGcTCCGCCgCGCTGCGCCTcGCCAAGGaCCTcGCCgagAACAACCGcGGCgCGCGCGTCCtCgTGGtCTGCGCGGaGCTcACCcTcaTGCtGTTCAAcGGGCCcAAGGaGGCTCCTTcGagaGGCTCaTCCaCCaGGGgctCTTCGGCgaCGGCgcGGGcgCtGTCGtCgtCGGCGCaGaCCCGctGaGCCCcGTcGagCaCGcTCtGTTCgaGatGGtgTCCGCCGcGCaGaCGGtgaTCCCGGactCCGGcGacGCCaTcACCatGCaCATCACCAAGGgCGGT…
>XLOC_211330
GGaCCGGgCGGAcATGGAgatGAtgCCTTGtGAACagCCGGcGGTgaGGctCAtCGGCTGGCTGagCCcGTAcgtGcACCGGgcagaGGTGGCCcTgcGCCTcAAGGgCgTCCCcTacGaCcTCCtCcaCGacgACatGGCCAGCAAgagCcACCtgcTGCTcgCCcacAACCCcGtCCACAAGAAGGTCCCcgtCctCCtCCAcGGcgACCGcTCCATCgCCgAaTCgCtCgtCatCgtcgagTaCgtcGACgAGGCCTTCCCcGCcGGCCcgCCgctGCtCCCgCCgaCCCgctcGCCcgCGCCAACgCCcgCTTCtgggcccgcTTCCtcgaCgaCAAGTgcTGGAAGGCCctgtGGgTGgcG
>XLOC_113041
GGatATGCTAATGTgCAATGAcaCTGCaTTGtGGTTtctCTGcaGAATATTtGtCATGCCcTcGaGGATGtGCCTTAGTTCAGTgcACAACaCAAaGGGgaTAATTgATTCAAgCAACGCAAcTTCAAAtCCAAGatGGGAAACGaGCTATTgTgcAATGGAAtCCTTaTATGATaTAGACCTCATATCGAAgACtGtACCTGTTgTTTtGGaCAATCCGCGTTcATGGtATGGgaTAGTAtcAAGAAgTacAAAacTaGGAGAAGGaGACGtAGtGcAcGTGCAAGGagTTAgCAGaGAtGAACTcAAaGaTAAtCCAcTTtACTCaGATGctCTTCTTGtAAaCCGcaCtGCAAGtCCTcTTGCTTGGTGagAATGCAAGtCCaT
>XLOC_075179
AAaCAAGAgAgCAAGCAAaCAAaCGCGTTtAcTtGTCaGGgTCTTGgctCGCCAAGTCCtctCCcTcgCCTGGaTCGAAaTGGcgTCCCcGTCCAAGTCGGCAAGGaCAACGaCgTTCCCtCTTCCCaGGCTCCGGgaTCTCATCGagCACGacGAAGAAGATGATtcgtcgAGGAGGAGGAGGaGGaGgACGAcgacgatgAGGaCtGGgACaTCaGGAAGCGCAtGtCCctCCtcACCGTCgAAGGctCCGAcGGCGGTgacGCCgacGatGaGGAAgacGGGtCGGcAGaCGtcGAtGAGGaGGatGAGGaCgAGGTgAGGTcggAtGGtctCAACGGcGAGtACGAgAgCCAGcagTGGcACCcGTaCGaTAGCCCaGgAAatCtGAAGCCtCCc…
>XLOC_013471
caGGCTGCaGCtCATGCtCTACAACaTCAtGtACCgCatGATGTTCgACGCCcgCTTCGaCtCCGTCCaCGaCCCcATGTTCGtGGaGGCCaCCAAGTTCAACTcGgAgCGCaGCCGCCtcgCgCaGagCTTCGACTAcAAcTacGGCgAcTTcATCCCcatCCTcAGGCCcTTCCtGcgtGGcTaCCtcAACAAGtgCAGGGaCCtGCAGACCaGGaGgCTTGcTTtCTTcAACaGCAACtacGtcGaGAAGAGAAGGAAGGtGATGGACacaCCGGAgACAaGAaCAAGctCcGAtGCgCGAtCGACCAcatCCtGgCAGCAGaGAAGagCGGcgAGatCAcgCCGGaGAACGTcAtcTACATCGtcgAGAACaTCAACGtCGCGGCCACcGAGaCG…
>XLOC_025889
cTCCATTCTTACGaCAAGGTGTCGGTGTGaCCTTGATTCCTGACCAAGTTtGGgACGCCATGGCCGGCGGAGGaGGgAAaGCCAAGCCGCTCGAGTTCACGCCGACATGGAtCGTGGCGTCGGTCTGCtCCGTCATAGTCATCATctCCTTGCtCTTCGaGCGCTTGCTCCACCGCCTAGGCAAGaGGCTGaTGAGGaGCCgcAAGAAGCCgCTGtaCGaGGCCCTCCtgAAGGTgAAGGAGGAGCTGaTGCTGCTGGGGTTCaTCtCCcTGCTGCTCACCGTGTTCCAAGGCCCcATGGGgAAGCTGTGCgTCaGCCcGGGcaTCATGCaCCaCCTGCtGCCctGcAaGCCgCcaCCGcacAAGacGgaCcaCCtcGGCGacgCCgTGTtcaCCGGcg…
>XLOC_009756
CGCCTGGGCTCTTtCCCCaCCTCCTACTTAGGGACCCCCATTAGCGACTCCGCCTTtCTGCcGCGGACTTGAGgCCCGCTATCTCTAAGCTCCAGTCCCGGTGTGAGCCCTGGCAGGGGaGATGGCTCTCCAAGGCGGCCcGAACTATTCTTATCAACTCTTCTCTCTCTAGCCTGCTGctGTTCCTTATGAGCTTCtATAGCCTCCATGAGTCCCTACATAAGGaGAtcGCTAAGATCCAGTCTCGCTTCTACtGGgctGGTGAGCATGATAAGcAGAAGTACCACATGGTCAGCTGGCcTGACATCTGCAAGCCCcGGgAGCAAGGTGGCCTGGGCATCATGTGCTCCAAGcGGATGAACaTCgCGCTCCtCTCCCGCTGGCTCTGGCGCATCGCCC…
>XLOC_043544
GCaGgTgTGCGtGCCGtGGTaCaCGACGTCGAAGaGCAGCGGGtCGGCaGcGGcgcgcTGCaCCTGCTTGGtGGCCTGaCaGCCcTGCGtGTGCCGGTgCGTGCACCGGAAgTAtGCCcgcGGGTaCGGGgCGCCGAGGaTGTCCTTcTGgCcGtACTTGCGCCAGCTGaGCCcGtcGTTgaGcGGCCCcgcgTCCGtCACcGacGCCACCCGCACCtgCCTCCTCACCTTCCCcGCCGCGGCCTTCCtgCCgCtCaCgCTCGCCcTGCCGGTGGcaTTGCCTTCGCCGTCGCCgCCgCCGcgCGGgcTGCtCCcGGcGaGGcgCaTGGCCCGGTcGacGGaCGcGGCCagaGCGGCGcAgaGCTCCctGGCGGTGCCcGGcGCGCCcTGGTCGCCTTc…
>XLOC_076313
GGCTGCGACTCCGGCACCGCCGCGAACGGCGGCATGtCCtCCGgCCCCaGCTCCACGCCgAGCGCtCCtCTCGCGAGCaGCGCGCGCCcGtCCGtCGCCGGCaGCGCCaGCCGCCCcGCCCaCAGctCCCCGTAgaCGACGTCCACCGCGCACGGCTGggagAAgAAGGCCgCGGCCGCGACGCCGGAcGCCTGCGCCACCcGCCGcGCCCAcGCCAGGTgAGCGtCGTAcaCCAGCACGCGCACGGgCCgCCCGCgCGCGCCTCCGaCaGGaGGAGCtCCCGCAGCGtctCGGAGCCCAcGGCCGCCAGCCGCGAGAaGTACtCCGCCgTGtCCGGgCACGAGGCCATGCCGCCGGCGTCGCAGCCGTCGGAGATcgCGGCCACGCCGAAGGgCGaGC…
>XLOC_195078
GTTTGATTTTTCTGGCAAcGGAGAAaGTgAAGGTACATTtCaGTATGGCAACTaCtATAAaGAGGTGGaTGAcTTGCATgcTGTAAtCCAGCATTTTAAGGAACACAAGCGTGATACTCGTGCTATTGCTGGCCACAGTAAGGgAGGAGATGTGGTCATCATCTATGCGTCCATGTATCAAGATGTATcTCGTGTTaTCAACaTATCGGGCAGATTTGATCTGAAaCGTGGAATTGCaGATCGTCTTGGCagTGACTaTATGGAAaGGaTAAATCAACATGGTTtCATTGACGTGGCACaGAAAaCaGGACAGTTCATGTACCgTgTAACCAAgAAaGTCTGATGGACCGTcTTAGgaTAGATAtGCAAaGTgCATGCATGTCtATTGgCCcTAActGC…
>XLOC_147118
CGGCCGCCtgcaCCAGCtCACCgCGtgAGtCCaCaGCTTGCCCACCtgatCTtCCGCaCGAACGGCACGCGGAACCgCCgCCtCCtCCGCGGCCGGcACCcACCGGCGTTACCGtCGGAgTCCGGgCCgtCTTCatcTtCCCcGGCCGtGACCTGGCtCCtGCGGCGGAGGcgCCCAcGAAGGTGGACCGGaGGAACCActCCTTGGACGGgCgCGCGCgAaGGAAGtcgaGGAACCGCGtCTTGCGCGcGCCCcTGCTCAGCGctCCCTTctCCAcGGTGGgAAtGtAGATGGGgATGAAGtCCATGAGCCGCATTgCGGCCGaCGGCGAGGCCGGCtcgCCtACgaCGACCTCCACGaTCTCGCCGCCGCGGCTCGCGgcgtCgTTGGgAaccaTcc…
>XLOC_062306
GGAACGGaTAAGaTAGCaAAATaCTGTACCTcCCATTCTTCCATTTcCCCCCtTTGCTGCTCGCtCTCATGGCCaCCgCCgcCTTcCTTcCCCCCGcCCCaAtccTTcGCCCTCGcAtcCCCACCGCTCGctACCGTgcCtcACCCaTCTGCGCCGCCGCCtctGaCGcgCCGCCGCCAGAtGCCGAtaCagACGaAgGaGAGGCCCAcGcaGGcGGCCGGAAGGaCCgGcGCCGCGTGGtGCGGAtCGCgTGGGaGAAGCTcGtCCGGTGGTCTCGCtCCTGGCGCAGCCGcAACCGCAGCGACGTCCTCGAGaCCACGCGCAAGGTGGTGGTCCTCGGcGGGGGCTCGTTCGGAACGGCGATGGCGGCGCAGGTGGCAGCCAAGAAGcCCGACCTTg…
>XLOC_001564
ttcttCCcaGGCAcTcGCtcGtCCaGAcTCCagAgtCCagAGGCAAACtcaCCACCCCTCacGctACGcaCCAaGGagaGGcAAgcAAAaCtgtAACGaCtGCCACCCcGCgcGCTGGtGaGTGGtGaCCAtGGaCGcgCCGAgCGGcacGGCCAAGCGCAAGCGCtcgtCCgCCGAAgCCCcGGCCCCCgtcGGCgTCGATgACGTgTCCGAcaCCgaGGTCgaGGAgTTCtAcGCCATCCtCCGCCGcATgCGGgAcGCCtCCcGCCGGcTcGtCtCGGgcGGGTCgCCGCC
>XLOC_146469
TgTTGTTTTTctCCAgGGAGAtGTGATAACAAGtTTCGAtGGTGtcTCGGtAGGATGTgAAGGAACAGTACCATTTCGGTCCACTGAgCGGaTTGCtTTCCGCTACCTCACAAGTCaAAAGtATGCAGGTGATGTTGcCCAAcTaGGTATCATTCgGGAAGGCAAgGTCATGAAAGTGCAAACCATTTTGCATCCAAGaAAACATTTaGTGCCATTCAATGTTGATGGGGGTCAACCTTCTTAtcTGATAGTTgCCGGCCTTGTCTTCACGCCtTTAACaGAACCatTTATAGAGGAAGAGtGcGAAGAtACTT
>XLOC_002864
CACCGGCATGGcTcCCCGcGtCaTGGTgcTGCCGCTCCCGGagCAgGGCCaCGTgacCCCGctCATGGagCtGTCGCaCCGGCTCGtCGaCCaCGGCATGGAGGTcACtTTcGtCtGCaCCgagCGcAcCCacGCGCTCaTTCtcGGcGGCCTCGGaCaCCGcaCCAAcgGGtatgAGGCACTgGGCGGATaCAGCtGGTTGCCATaCCGGaCGGtCtGGCTGACGGCGacGaCCGcaGGGaCATCAGCAAGtcCCTTGCCgGGTTgtCCTGGaGCATaCGAGGCCaCGtGGAGGaGCTCATTaGGGCGaCCAAGGTgAAGTGGctCGTTGCCGATGCCACCgTGGTgGGGATGTGCTaCGaGGTTGCCAAGAAGCTcGCCGTCaGGaTcGCCTGCTTc…
>XLOC_008610
CTTGTTtGACTTGCTGCATaGaTGGCAAgAAGGcAGGcTTCCAGTTgACATTCATTGtgTgaTAAGCAACCATGATCGACCTGTAGaTAAtCATGTgATGCGTTTtCTTCAGAGGCACGAAatCCCctATCATTACTTACCAACGACTTcTGGgAATAAAAGAGAAAAAGAGATATTAGAATTGATTGAAGGCACAGATTTtGTTGTGCtGGCAAGATATATGCAGGTAATGTCTGAAAgCTTTcTTAAATCATACGGgAAagaTATTATTAAtaTTCACCATGGCCTTCTCCCctcGTTCAAAGGaGGAAGTCCTTcTAGAcaGGCCTTcAATGCtGGGgtgAAGTTGaTTGGTGCAACTAGCCATTTtGTTActCCcGAAcTTGATGCTGGgCCAAT…
>XLOC_219114
TACAGATGGAGCAtTGGAAAAtTTTGTAGGAAtTTGGtATTGCTTACATCCagACTGTCAGaTATGAGGCAAGCTCTTCAACaGTTCaAAGGTgATGcGCCTCCTgTTgTCCTTGaTATCATTAACAcAATTGAAgGaGGtCCTCCTGTTGatGtTTCTTCTGTCCgCTCTATGTATGAACATGTAGCAAAAAGTGCAGCAACCATCTTCGATGATTcCCtTTCTGCTGATTCTTATCTTAAtGTTCTATATATGCCATCCACATTCCCACGATCTGAGAGGTCCAGGCAATCCAGAGATTCTCTAGATAgCCAATTTTCGTCTGCTAACTCATACCTTGAAGATGGTCCTCGCAGCAATCTTGaTaGCGTCCGATATGCAGAGTGTATTCATTACTTG…
>XLOC_055273
cagttctggaTGGTgATGCtCAAgAACGGcAACCtGGAcacgaCCgCGGCCatctGcCCCGaCAACGGcCgCCCGGCgCGcCCGttcgCGCaGaCCtCCGGtTcCCCtgcCCCGGcGGcACgGGGtgCAtGAACCaGCCGctGGtgTTCCacAACCGCACCGcGCtGGaCGatGCCGGCCGGtGGCtCCGcgGcgGGCtgtCCGGCAcGtaCgAgCtGGaCGcgACGGAtctCgGGAGCAAcGACGtgTCATaCtACTCGGtGGtGTgGGaGAAGCAGAtCGGTCGGACGGACGGCgCAGGCTgGGtCTTCCACCacAAGCtGCGGACgTcGGCCAAGTaCCCCtGGCTGATGCTGtACCtGCGGtCCgaCGCCaCCagGGGCTTctCCGGCGGCTACC…
>XLOC_001204
aGCCTGACATAGCTGCACCGGGAgCCAACATCTTGGCAGCAgTgGGAAATTCCTACGTaTTTAtGTCTGGAACGTCAATGGcAAcCCCAcACGtaGCTGGCATCGTCGCACTGTTGAAAGCTCAGCACCCAGATTGGtCTCCTGCGGCGaTTAAATCAGCCATCaTAACCTCCGcCCATGTAACCGACGAGCGTGGCATGCCGATACTGGCAGAAgGGcTGCCTCGAAAAATCGCTGAcCCATTCGACTACGGCGGcgGGAACATCAATCCTGGCGGCGCGGCCGATCCCGGTCTGGTCTATGACATCGATcCCCGcGACTACAAcaAATTCTTCGGGTgCACCATCATCAGGAGGGCAAACGTGAGTTGTGATGCGACAACGTTACCGGCATATCACC…
>XLOC_198981
AgtGTTgTGTCATCTTGAACCAAGTTACAAaCCAGAtAAtgtGAAaacAGATTATCTTtGaCATATTGtgTAGGATTTcTTgTTGTAAaGGgAAaCTTGGAACTAgaTTaTTtgCATTTGAAaCcaTagTAGAATATTGTGATTTAtGTTGACATAGCTATTTCACAGCACTTCCTGCGTTCTCgTGATAGTTCTTAACTAAAGCACCAAAAACAAaCTAATGAAagtGCTGCTGCTAcGCTTTTCAGACTACAGGaCAGCAGGTTtGCCCCCATcTGaTGcACCaGaGaGAtGGCtACCTTTTgaGACaGCTTGCGAAAaTgTGGTctAActaTTgtAtcAtGGTTAAATGTGTATCTGGCTTCTTcAACTATTtGGACCGTTGCTTtGTTGAGCAAA…
>XLOC_128231
CAcACAgTAgTAtACCTTCtCAAATTCCTTTtcGcTTCCGGACaGTTaCTTAtGGgCaGtCCAGGgtgTcaCCaCCacTgAgagTCAGcACCacACCAGagtGaCCAGagCCGCCGTctCTTctcGAcacaCgctCCcgAtCTTCGCCATGGaCgCCGaCCCcTcGtCCTcGCCGCtGCgCGtCgtGgTCGtCCcgtGGCtCGCgTtcGGCCACCtgcTCCcGtACCTGGAgCtcTCcgagCGGCtCGCCGAgCGGGgCCaCaGCgtgaCctacGtCtCCacGCCGcGcAACCtcGCCCGCCtCCCGCCGGTgcGCCCCGCCgCCGCgCCGcGCgtGGACCtCGtcgCCctCCcGCTGCCgCgcGTCgaCGGCcTCCCcgacGGcgCCGaGtCCACCAA…
>XLOC_083003
aTgCTTtcATGCCTTgTaGGaTCtAAGctGCtgAATAAaCCCaTCGATGCACCTTtCAtGGCatGCgCTgTCGGCCACGGTCTCCtgCaTCTTcTTGGCgTTGGCCGTgAAGGCCcTCCGGCCGtCTTCCtCCaTGGCgaCGGCCCgCaCCGTCtCCGcgACGTCTTctCGGgTGAACGaTCCGTcGctCtCGTTtctCGGcaCCTGCaTCCCGAcTTTCCtCCCcTCCATGagCCGCGCGTTGGGCCCCTGGTCGCTGGaGATGGGCAGCATGaTCAGCGGGTgCCCGAAcaGCAGCCcTTcGatGGTCgAGTTCCACCcGcAGTGCGtCaGGAACgCGGCCAcGGCgCCGtGCGCCAGCACGCTGATCTGaGGAACCcACCcGGTcaCCaCGAGCCc…
>XLOC_008129
CCGCCcTGGCTCGTCGCCGCGCGCGCCAGCCTCGCGGCGTGGACCaGCGGGCTcgACACCACCtCCTCCACCgTGGCCGACacGGACGTgCGGATCACCGCGTTGCCGAAGTaCCCaGCCGGgAgCtgCGGGTCCAGGCgCGCGCGCatGtCCACCAtGGagtaGAGCCGCGtCtCGGCCgtCGGcGGgAgCGCgCGGGCgCGGCACACGCACtGCCAcaCCaGGGCCACCACGGCgCGGAACGTGGAcGCGCCGAGGCACCGcGCCTTGAGCGCGCCcACCTGGCCCTTGGtCAtCGTGaCgATGGCGCTCGCGTACGTGGaGGCCGACACGGGGTCCACCGGcTCCGGcTCCGGcTTGtACTCCGGGTGGTCGTaCaGCACCGcGcGCGACtGCGGC…
>XLOC_013719
CCCccGCCGCCGGgaGcAACCTCCACaGCAAGACCcTCCTcAAGAgCGAGCAGCTCTACCaGTACATACTGGAGTCCACGGTGTTCCcGCGCGAGCCcGaCtGCCTCCGGGagCTGCGCGTCGCCACCGcGGCCcACCCcaTGGCtcgCATGGCGGCGTcGCCGGACCaGGTGCAGCtgTTCGGCCTGCTGATCGaGaTGCTCGGCGCCaGGAACGCCGTCGAGGTCGGCGTGTTCaCCGGGTaCTCGCtGCTGGCCaCCGCCcTcGCCcTCCCcGaCgaCGGCAAGGtCgTGGCCaTCGaCGTTACGCgCGaGaGCtAcGaCGaGaTAGGGGcgCCGGTGGtGGAgAAGGCCGGGaTGGcGCacAaGatcGacTTCCgcgTCGGgCtcGcGCtgCCGG…
>XLOC_073994
AAaTCAtcGGTTCCgATCATTtCGTTcTCCGcAGATTGCCCGTCACGAgCCGGACTAActCCatACTTCATCCGGACCgCATGGAACGActCCtCTCAAGCaGAAgCtATCGCCTCGCTTGTTCAGAAACaCAATTGGAGaGAAGTCGTCCctGtCTTTGaGGaCGATGATACTAATACCAAGTTCATTCCcGACCTCGTTGATGCCcTcAAaCAAGTTGACAcGCGTGtCTCTTACaGGTgCAAgATCCATCCTTCAGCTACaGAGGATGCTAtGAAGGCAGCtAtCtcAAGCTTAAGaCACAATTGGACAAGTGTATTtaTTGTGCGTAtGTCGcATGCGCTAGCCcTCAAGTTTTTCCAGCTTGCTAAGGaCgAAGGGATGATGGGCCAGGGaTTT…
>XLOC_001366
CGGCgaAAGGGGGaGCTTCtCTTGGTCTACGATCACATGCCaAATGGcAGCCTaGACaAATaCCtCCAtGATCCCAGcCCTGGCAAGGCTACATTGGAgTGGCCTCagAGGTTGCACATCATCAgGGGAgTGGCTTcaGGGTTATCCtACCTCCATGAgGGTTgGGAGCagATCGTCATCCATCGAgACGTCAAGGCAAGCAACGTGCTCTTGGATGGCGAGATGAACGGGCGGCTAGGGGAtTTcGGCCTAGCAAGGCTcTACGaCCaTGGGTCCgATGCGCGGACCACaCACGTGGTCGGCACCATGGGCTACCTAGCCCCTGAACTaGGaCaCACCGGCAAGGcAACCCCGGctACCGATGtCTTCGCCTTCGGTgCGTTCCtCCTGGAGGtcACC…
>XLOC_188532
cgACGCCTTCCgCggCgCCgaTTCTtCAAGaCccgCCgCATGcACGGCCTCAAGCACgtCgACGaCTCCGGgTGGgAGTTCGACtACaTgTTGGgCgAcgaGATTcAAaTCGCCcaCCGGAAGCagcGAgCCAGCTACAGCCcGcTGAGGcaGGCCCtGtCCcTTACCCGaCaGGcAAGTTTtgAAGGaCAACaGCTTCCTTGAGTTCCacacGCtctCCTaCCaGGaGGaCCAGGGgCTGcaGcaTGtGGtctGcaTCCgCCaTGACCGcTaTTGGgcgCGGgCAAGtgTcGctctCTTCtCAtCCAAcaCCATGGAGtGGCAAaTTTtCCcTtGGTGgAAaCAAaGGCCcTGGgCCtGGtgCCAaGAatgCCaGAaGctctaTAACCctGGtAAGGt…
>XLOC_107703
CCtagGGAAgGcACTAAAAGaTGTTgAgAAAGCTcGCCATAAAACTaGAGATTcCCTTGAAGTTGCATTTAACCACGGTGACATGGATGaTTTAATGTCTGCACGGATGATCCtTTCTGGAATTCGACCAgAAGaTGAGGCAtAcTTACAGGACCAGCTTACTAcAATGACCAAAGAGGaAAGAgAAGGATTCAAACAAGGCAGGCtCCCtGTCAATCAGTGTTATTATCTGATgGGcacAACAGAtCCTACAgGGACaCTaAAGcCCCATGAAGTCtgTGTGATATTGtAAGtGGTCCAGTAACCCACCATATCCtTTctATTgCTCGGCCtTTCCtTTATCTcTTCCTTATgCTTTTCAATTTTTCCGACTGCCaTAAtCTTATAAtTTTACATaAA…
>XLOC_043288
AAAgAATAtCCTTatAAACcaGTTCaTTcTTgcaTTTtATTtcAcTTTtaCTTcATTCGGTTTtCTGGtCAcaGTTTTTTTTtAGATAACGCATTTtCAATCACAGGtgAACATTTGaCTAATATaCTCAtGTTCTACTAGATCgTTgATTTGtCCATTtgTAAGGgAAAaCTatAGTgCAAaTGCATGACCCATTCCcGTAGTAACtGAGGAtCTTtAAATTTtGtGAATTTAATTAGGCGGgTAgCCCATGTGCAAACTTTcAAaCCcTTGCAGACTGCTAtcTTcTTtCTTtGGtGTTCCTTAAcTtCTTAAAagtaTGGAACAAGcActCAtAtCgTTtGcTAAcAtgTTAgAGCTGAtGtATGGGgCCATTtCTTtAAGAGTGACAcTAGGgaC…
>XLOC_205425
CCCcAATGGAtGGTTACAGGAgCtCGctgAACCaGGgAAaCAAcGGcgcaTTTtGGgAcgACCgtCAAGtCtGtaCCCcAGCtgAGGAGCAGCAgTcGCCAGCTGAACGGTCTACtCGGtCCGtGaGATCAAGGGgCAGGAGAACAAAAAaTTCAGCGatAAGGAagACAAcaTGTTGGtGTTGGCATGGCTGAAtATCGgCATGGAAgTAGcACCAGGgAACgaGCAAgTTCGTTCTTActGGCAGAGGATATATTGTTACTTCCACCGGAACAGGAAcTTcGAgTCGGATCGcAATCaGAATTCCcTCACGcaCCGTTGGTCtACCATTCaGGAACACGTTCaGAAATTCTGCTGGtGTTATGaCCGGATTGGgtGTAAgAAcGGGgTCacGGaGGA…
>XLOC_220354
GgagAAaTCGCCAAAcacATTGATGTTAAAgTgAAGATTcAGATCATcAcGTGGaGGTAAaCTTGGcTGATTTACATGGCTATGAgAAGTAtGTCATAACTACTTtgTTGAATGAGtCAATCCcACCACCGGACTTGaTTtgCGATCAtGCTAACTGCAAaGTGaTTGtGGTCCATGATGCTGaTAGGCTTTcGtCTGATCTTCAGCaTTATgtcGGTTGGTTTTTGGGaGGTaTGCAGGTTGCAACAAATTATTTtCAGCTGCTCCAGTTCTTcAAaCCTTGATGCCgTTGAACAtcTATGCAAGGTTgTCCGACTTAAaCCaCCTTCATTTGATGAGATAATCAAGGTTCTAGAGTTCATTGCTAcACAAGAAGGCATAGATTtGCCTcGTGGACTT…
>XLOC_167900
TCAATTGCGTGCGAGCGCTTCGGCCGcGGCtaGCaGcGCCAGCGCCGGcAACGGGaAGGTGGtGACGaGGAAgGaGCCAAcgaCGGGCgCgtGGAAGaTCgAGTActCCAGCGAGaAGCCGGagaCgCCGcTGCTCgAcaCCATCAAcTACCCGtCCACATGAAAAACCTCtCCACCACGGACTTgAAGCAGCtGtCTGCGGAACtGCgGGCGGaGatCGtGCACACGGtGtCCAAGaCCGGCGGCCACCTGAGCGCGAGCCTcgGGGtGGTGGAGCTgtCGGTGGCgcTCCACCACGTGTTCGACACGcCCgAGGaCAAGATCATCtGGGACgTCGGCCACCAGGCCTACCCgCACAAGAtCCTCACGGGGCgGCGCTCGCGGATGCAcACCATgcGC…
>XLOC_089513
CcATTGatAACcTTGGTGCCcatATTGGCgtAAGCATaTGCCAtGCAGGaGCAGTTgCTTgTGCATTCTGTTAtGCATTCATCTAAgCTTCTATTCTTGACaTACAAGAACTGATCAGGAACCTTCATGGTTGACACaTTTAAGAAGCCAtCCCcTTGAGCACATCTTAGTGCTTCCATTCGTTGGCATCCCTGCGAAAaCCTgCGGgCCGTCCAGTCTTGTTtATTATTtGGCtCAAAGCCATCAAGacACTTGCAtGTTACAATaGATTGCGTGTTGTCACAGTAACCAAaTGGACCAcAGTAACCAAaTTTGTTGCATTCCTGGTTAGGTTCtGACTGCAGGTCAGTCCATTTGGaCATgTTGCtATTCCaGGTTCGtAtCTTtAtcTTTCCTgag…
>XLOC_203484
cCGGGtgCTTgtTCtcgaGGCCACCgcGGaCgcGGaCCTTGCCGaCGcGCtGGCGCaCGaCgTGcCCgcCCAcAtCAACGaGCtcTaCCCgAAGGCCgaAAAGGAACgTgCGAATGAGcCCATCTTCCAGGCGCAGCTGACgaGGTaCGCGTGCGGCGGaCtGGTgaTCGGCACCGCCTGCCATcaCCaGGTcGCCgACGGTCAGTCCATGaGCGtCTTCtaCaCCGcgTgGGCCAGCGCCGTCCGcaCCGaCTCGGCAGTCCTCATGTCgCCGTTCGtCGACCGCTCGGCAACCGTTGtCCCCCgAAGcCCACCTAcGCCGGCGTAtGATTACCGGAAtATTGAATTCAAgGGCgAGCTCAGCCGGAGCCACTCCTATGGtGTCCTcCCCATGGACaG…
>XLOC_002978
aGCAGctGCCTaGctctAcTTActACCTGcGcaGtGTTgtgtGGTACtgTTgTAAgTAGCagGGAAGAACaGTTCCgAGTacaCaGCgTaCTTGTGCCTGTcgatACCtGCtAGCAGCaTCtacATCgtgcCaAtcGGaAAgtaAgtCGagagaGaTgCCgatCGAgtCgacaGacaAcGtacCgGCCgacctTcCCGGcCacgGCCgGaCGGtgtgCgTcaCCGGcgCCgGcGGcttCatcGcCtcgtGGCtcGTCAAGcGCCtCCTCCagaAgGGtacaCCGTgcgGGGCaCCGTTCGcAAcCCtGTTGATCCgAAGAATGAtcACCTcaGaGCCTTCGAtGGcgCCgCCGACCGCCTCaTCCTCCtCCGCgCCGaCCTTATGGAgCCCgaAACCCT…
>XLOC_095725
TGGAACAtCGGTGGATATGAGAtcGCCCcATGAgTTGGactCCGATGAgTAGacGcAGGCTcGcGcGaCGaGCTTGtCGGcGCAcaCCAAgaCGACCTTGAAgaGGctcGAgTGGcAGcTGCCgTGcACGtGAtCCTTGtcgCCGGCaGCAcagAGcaCAtCCGcTTGCacatgtgACTTgcTccAgTcgTgatCCAacTgCGGcGgactgCctatGAAGCGGcGGTcgCCtGTgaCGGGgTCCcAcACCAGGaCCtGGCGGCAGCCcTTGCCGaGGtGGTCCCctctGGTgAAGaGCACGcGGCCGTGGCGGCaGCGGCGGAAGGaCCAGaTGCCGTcGTTtCCCtcGaCGCCGCCGCCGCCTTCGaTGCCGTCGAACCGcACGGGgAAgCGcTCGGg…
>XLOC_020345
CCtTTCGGcAAGatCCCGGcGTTGGaGGaCgGGGagctGAcTatATTCGAATCGCGCGCGAtTTCtCGGTACGTGCTCCGcAAGTaCGGaGGCACCGGcgCCAcCGatCtCCTAcGGGCATCCAGCCTCGAGGAATCGGCCATGGtGGACgTGtGGATGGaGGTGGAGGcCCACCaGtaCCAGCCGGCCATAGCCAAcaTCGTCCGGcAGTGCGTCATCCtgCCGTTcATCGGcGGCGCGCGAGaCCAGGCCgTcGtCGaCgaGTACGTCgGGAAgCtGGagAAGGtCCtcGACGTgtaCGaGGCgcGGctGtCCaGCtcGCCGTACCtCgCCgGGGaCTTCtTCagCCtCGCCGaCCtcGtCCaCTTCGGCTTCGCCTaCTgCCTCgTGGCCGGCaCC…
>XLOC_062652
CAAGcAGCtAGcaTCtcGCTCTCaCCgCGGATGGaGtCGTTCACcAACaCtgCCCCCAcgCcaCCcAAgCGCCGCaGcGgCCGCacGtCgtgCTTCtGCCCAgCCCcGGCgCCGGCcACCTcATTCCAATGGCCGAgCtGGCgCGGCGGctCgtGGaGCtCGGcTtCtCGGCCaCgAtCCtCACCTTCaCCAAtCtctctgCCCcAGTaGaTgcaGaTcGGcTCACCCcGtGCCtCCcGGCCtCCGTTGCCgTCGCCGCgctCCCcGCCGTCCAgATGGACgACCTCCcGCCAAcGtCCacgaGGgCagaGtGctCgcGGagctcGCCcgCCGctCCCtCCCcAACaTCCGcaCCctcgTTcactCCatcAaCTCCACcACCCTGCTcgCCgCAGtcgt…
>XLOC_018764
cTTcTAgCATCAACCaTCCAACCAAaCCGGgAATACAGGATGATTATTGAATCGCCcAAGAAACATCCATTtcAAAaCCcATTGCTACAATCAAACTGTGAAtCTGAActCCTTCtCTgaCAAGGCAAGCCtCAGCaCAAGCAtctAGCACAACTGAGAGTGtCGTTGTaTTAACCTGAACACCTGCCCTTCTCATGTCCAGGAACAGCAACaGAGCATCTcTGTACATCCtAAGTTTCACATATCCACGAATCATCgAGGTCCACGAcACcaCATTCCGCTCTGGCATGGTCTCAAACaCCTTCCTCGCCTCCGaCACGCTTCCGtGTTTGCAGaGCCCATCGAcgACCgCGCTCCAGGaTATGACATCCCTCACCGCCATTCCGTCAAACACCCTcA…
>XLOC_192106
AACaTTtATTATGGATgActaTATgcACAActAtCAGCAgtAActAACAAagCTgTAGCCTTAACAAaCCTTTcAcAtCGAACCAAGCATgtGTGCCCcAAGcAATTCCAGTCtCATTGGCACCAATTCAACCATGATTtAGGAAtCCCaGaCgCATgTTtCTCAAaTTCCTGctCCcAAaTCgATGtCCaTGGtCTCAATTtCTCATCCTcaCAAcTTGGAgTgATAAGCAAGTTCTTGCTTCtcTaCaTgcACATCAATCCACCTCCAAtgTTCCtcATgAAaCACATaTAATTCATCaGtAAtACGTTtCTTTGGCCTGtGTTACCGCaCAAAaGAtCCTTGGATCGGAAaCATTGGcTTCgTGCTGCCAAaTTtCGGTGACAAcGGCCTGTCTCC…
>XLOC_134111
CCCCTAGCCACCCCCGAcGGCGACTCCCACTaCCcACCctACCCACagACCCaTCCCCTTtCCACGCGCgTcGgCCCCCATCGCCGtCCAgTTCAACCTCACCGCGTCCCcGCCGtCtGcACCCCGTCCaCAATTtCGGCcATtGGATTCCGaGaGaTAATTTTgatgTGGTCGATCGaGaCCGAAatctGagTTTgcTTGGaGgagCCTGGTGAGGtCctATGCTGCCTTcgcaGGAtGAAaGGCGGtGTTCtGCatAGGcTCCTTGTCAACAAGCtATGCTTGGGCCTTTtATTaGTTCTCCTCgTTGTGCCgATTGTCATTTtgTTGCTGGgCaCAAcTCCAgAACAgCTgAAagTTCTcTCCCAAGctCtAGTTgtGCCtGcAGGtCCAGCTTAT…
>XLOC_019381
CGGCGACATGCCGATCATTGTCGGCGAGGtGGgtGGCCCACGGAcGGCgACaGGCAcGCCAAGGCGTCCTAtgCGCGGCGCTTCTATGACGGgCTgTTGAAGCGGCTGGCGGCGAACCGCGGCACGCCGGCGaGGCCGAACCGGCACATCGAGACGTACCTGTTCGGGTGGTGGaCGAGGaCCGGAAGAGCGTGCAGCCAGGCAGCTTCGAgCGGCACTGGGgCATCTTCCGGTacgACGGgCAGCCCAAGTTCGCCATGGACCTCaGCGGgCAGGgCCGAAaCaCAATGCTGGtgCCGGCCAAGGGCgtGCAGTaCCtGtCCAGAACgTGGTgCgcGCtcAACCCCAAGGCCAGCAGGgaCgatctcAACAAGCTCCtcGGcgCCAAGAtcGACTacg…
>XLOC_208990
ctGTAGGCCATTGTTAgCGAGTACGCCGtgACtGGaAACgAcgCtGGCAAGGAAcACtGGTAGCaGcAcTTGCAGAAGcTgCatTTCtCGTTGGaTTAGAGAAGAACaGtGAtgTGGTCGAgaTGGCAAGCtgCGcACCGctGtTTGtaAATGAcAACGATCgcAAGTGGAgcCCaGATgCCATTgTGTTCAAcTCATGGCaGCactAcGGaTGCCCaAActaCtGGATGCTAcaCtTctTCAAGGactcgAGCgGCGCCaCCtTTcAcCCCacAACCatgCAAGTctCCAAcTacGaTCagatGGTTgCATctGCCaT
>XLOC_196181
CCATGATctATGtgCacATaTaGCAgTaGAATcAtCtTTgagTaAAGAATTGCtGGTTCGGATAGaTaGAAGTTAtGtGTTACaAAATcAATTGAtGTGCCtGcTAGATgaAAAGGagTgGGtaAATGATgGTGTgATCTATgcATaTATATGTTgtTTaAAGGaCtAAATTCATgtCCAGAATGAcAATaAAGTATAtGTTGagAGTCCtTTTGTTACCTcACTaTTaAGacgGGATGGtAACCTTGGCATACAAGAAgATAGTgCCtTTAtgACaAATATTgtCCaAAAATATATGGAGtATGAcATGATAGAACTTCCAATAAATGCCAGCAACATGCATTGGTATTTAGCTAtCGTGAATaCAAAAAAGCGTGAGATTCaAgtAcTGGactCATT…
>XLOC_018310
CTCCGACAAGCtGCCTTGTACATCCTCATGGTGGGATGAACCGCcGTCTTCTAAGcGCTCCTcgtcgTCGCCGTCtACGGCAACaTCGTCGGTGGCGaGCAAGCATAtGTCCGTCACAAcGTGCCAGAGAAGCACACtcGACACgAACTCCAAACCTTGGATGTTACAGATctgcAACACCTGATcATGATTTGCCCGGTCTTGCTTCGTctCAACCaCCcaTTGCGCCcACTGGCCACGGAACTTGCCAACTCCAATGTCCCATTCCtGCacGCgTGGGgtGGCTGCTAtGTCCAGCAATTtATCAAGGATGAGCTTCTTGAGCTCaGGAGAGACGCTGGtATGCGTGATGGCCCGGGGcTCACCGATGATACCAACCcAAcGCATGGCCcgCCgCAA…
>XLOC_156244
GgCAGCAGCAACtCGCtCtcGACCGCGCGCAGCGGAAGtACCTCCGGAAgCGCCGCAGCCGGCAGCtCCcGGACCcGGAcGCCACgACGGGcaCCAaGCCgAcGACCaCGtCGGAGatGGTGGaGCtGcGGCCGGAGGtGgTGGacTTtCcgcGgCtGcAcGcgCGcGaGGaGGCgCTCtacTTCCACGAcGCCTTcGCCAtGCCCtGGgagAAGGacAAGCaCTaCCGcATGctctACCgCCTCgaGAAgAAGTAcTTCCcGGaGcaGtCCctcGaCAACGCCTTcGtCGCCgCCGACGCCGCcGcggcccccGCCtCCgacGCcGAcAAGGgcctcGtcttcTtcGAGGAGGAgAAggaGgaGGgCGGGgaGGtcGGgAAgAAGGaGGGGGcaGgAC…
>XLOC_076495
AtgCCATataCtGGtCAgaCTTCGGAcTCCAAGcAtATTtGaCCATTgATcAcTTgATTTtGCtATTtCTATTATGCAcACaTGTgAAgCAACtATTtCtAAgTCGACAcACgAGCCATTtgTTTTTTtgAAaTAGcacAcACACACGCgAgCCATTTGACTTacACaTTAGTAcTAAGAtGTTTtgtGAAaTGAAatATTCATCCacGAAaTGCgtgTTCGcAATGGGCGGAGtCAGaGCTTgCCGGctGGCgAGGtCCaTCtGtCAAGCAtgtCAAGGcActCCTTGGGgCGGTActCCGGcGCGGTGtGCCcGGcGCCcTTGACGGTGGCGTAGGTgAGGTTgtGGgCgTActCCGtCgTGAACCCcGcgACCTGCTGCTTGGAGtACCacGGCCT…
>XLOC_089105
aGGTgTTGCCAagTTCACgCTGGcAgagaTCgCGGCGGcgtCCAAcagCtAcGCCTTcTTcACCAAGGtcggcAAGGgCACCTCCGGgaCGGTGtACaGAGGCAGGcTCCGcGACGGCaGGgacgTGGCCATCAAGcGCATCAGCAAGaCAGCGCAGGaCAGGgagATGGtGCTGCGcACGGAGCTcgCCGTcGtCCCGcaCCcGcGCCaCaGCCacTTCGtGCGCCTCCtCGGCTGGTgCgCGGAGGaGGaCGagCGCCTGCtcGtCaCCGaGtaCatGAgCAACGGcTCGCtCCAcgaCCaCCtGCAcGGCCgCAAgCCGCCTTCCtCgCCGGTgACGGCgTCCtGGAAgaCGcgCGtCGAGGTgCTCCtGGgCgcGTCGcGCGCCATCAAGCACct…
>XLOC_017971
TCCCcAACCcTgctGGTTCgaCAAGcagCCTCaCCGTcGCCTGctCCctGcgCCGCCGCCCcGTTCCCcacgCAGTGctAcaCAGACCTAGCAGCTtGCTACCtCTgAAGGAagaaaaCcTTGCGGCCATCATGCCAGCAGCACcGCCGCCgACGctCCcTGAGGaGCTTGTCGAAGaGAtCCtcTtCCGCaTCCcGCCcAAcGAGCCTgCCGGCCtCCTTCgCGCCTCCcTCGtCtGCAAGtCCTGGaGCCAGGctGtctCCCATCGCGGATTCCGGcGctGCCTCCaCGATTtCCAcGGGgcaCCCCCtGtGCtCGGGTTtCTCCaTGATTGGgaCGACGAGGACaTCCCcGAcTTcaTCTCCGCCACTGTgTCGCCcTTctCCCTTGCCGTCCCaG…
>XLOC_032120
CCtCTTCATACTgATaCAAACTGGCAAGAATTCaGGTTAAtCTCTACAtgCaCACTgtcTTtCTTTTTCtcTTCAgtgTTATTACCATcACAGGCAAcTCcaTTgCgtaGTCTTtGGTgTGCTGCAAGAGTACtaTTgTCTTAAatCCTAATTCTCACATAGCTGCAACCaTAACGCTTtctCCtACtCCTAAaGATGATGAAaCCAAaCAAGACCAAaCACGGACATCAGGtGTTtCTCCATGGTCAACCATCtCCtCTAGCCATaCCAATGCATCGTAtGTTCTGCCAACaGAACaTAAACCTTCAATAaCGtGctGAATtCgTTTcTGTCAGGaCGATgcTGGTTCTTCACCATCCTCTCCATAACCcTTGCcGCCTCgacAAaCTTCCTTCTgAA…
>XLOC_089101
aTcGCagATGGgtaCACCAgTTctaCCAAAgTctCtaGaTTcaCCaGTTCAACcaCCAAaGtCtctctATTcACcGctgAtGAtGgctAACAagTTcATCCaCCgAAatcTCAAgATCCActGGTtcAAaCGGTTgcaTCGaTTcAAaTatCaagACCTCcagaatacAgTAgcGcTTCAtgTGGctCtGGagCtgtGGGgtCtcTcGATTcaCCagTTcAACCAtGGAAgtCtcTCgATTCAtcaCtGAtGAtgtCcGAACAAGTTcAAcAaCCGAAaTCtCAAGATTCgCtGGTCCAAatGGTTgCgTCGATtCAACTATcAAACCcTCTAGACTCCAGTAGtGCTTCAACTGGCTCTGGAGCTgtGGGGTCTGATTTaGGAGCTgCtCCATTTGAt…
>XLOC_187394
GaCCAAggCCCCctCgCCcTCCCcGCTCGGCGgCAAGAACaCCACCGCCGTCgCGTCAGGCtCGCCGCCCAaGAAgCCGACCcGTTCgCCgCGCGTCCAGCCTCCAGGAGCGCcGGgTGGAGGAGGTGGCGGCTcAGCgaCCTCCTCCtGTTCCGGagCTCGTCGG
>XLOC_042190
AACTTTCAGAGACTCCATCATgCATATGaTGGtGTGTCCACagAGGCATCtCAGCTTGAGGTACTCAAGAAAAAtcATATTgAGCAGATaGGCCAACTAcaGGaGAAAAATGCAGAAaTTTtGGACAAAAaTCGCCATTtGGAAGaGGAAAaGTTTGTGCAAaTAAGGATAACgCAGAGCTGCAAAaGCAtGTCCAAGAACTTAAaTTtcAGCTCCAGCTAGCCAAGCAGAAGCTTGAAgTTGctGAAaCGGaGAGCAAATGCAAAGAAGAcaGctAtGTGATGGCAcTGGAAtCAAcAAAAACAGAGATCGTGCATCTTAAaGAACAAaTaCAACTGTTCTCTGGAAGGaTTAGCTTGCTGGAAGAAATTTtGTGCAAATTAAaGACAgCgCCAAGTC…
>XLOC_220752
GCCATGtATTGGAgtCCTTtGCCGGTGGTGTACtGcgacGAAGtgAAGAAgaGGAGCtGtgtgAgCCcGCcaCCcaCATtGCCACCtGCACCGGtCAtgCCGGAGaCGAGCCcgaGGgAgcgtCGGGAGaCgAAGGGGAtgAcACCAtAgACGGcgCCGCAtGCAGCCtCGACgCAGAtGGAGtACAGGACcATGCATGCtATGGAGGTGGgAAGGgTGGATGCAcGACCgaGaCAAAGGCAGAAGACTCCACCAGCAGTCTGGAGGATCCAAAtGTTCCAGagtCGGgCACGCAtGCCAAaGTAGCGAGCACCAAGGTCGGaGaGGTACCcGCCcATGGGGCgTGCAAaGatATTGGCCAAGCCAAAGCAGGCGGcAATGaTACCTGCTTTtcGAAGG…
>XLOC_082781
CTTTGCCTATAAAAACGaTGTCTTtGtCTATCTACAAGTGCGtCACGAGTATGACCAGGACCgcACAAagAACtaCCCcAGCCGAGGAAgCAGCCcAActGcTCCCcGCCGGCgAGCCGGAGGTGTCCGTCGcGTCGTAgAGGGAgCTGAGCctGAAAtCCGGGTTGGACCCGTaCaGCAGCtGCACGCCTTCGACGTCGTCGACGGTGAGGTCGGCCTTCTTCTCCAGCGGTTtGATGCTCGGGTACATGACGGCCTGCGGCgAAGTCGAGTGTCCGAGCCCGAGGACGTGGCCGATCTCGTGAGTCGCCACGGaCTCCAGGTCGATGGCCGcGGAAgCTTTtGTTcgCCagCGAAGTCCACCGCCcACCGCTCCgCGGCGTCGaGGTGGAGCCGCCc…
>XLOC_027415
GGAAGTTtGacGCCAGTgtAtCCagCAATTTCCAATTCCATAACATTACAATGTGgCTCAAGGTgTTCAAGAACTAGCGCATCCTTATTGTTTTGTTCgCCAAACCAAcTGAGtGaCAAaGAATTGagAGAAaTAATTtCaTTCAGCTTGGCATCCTTAGCTTCTTCCGGATTCTTGACTTtCtCAAGCCcgcatACTTGtAGCCTgCGGAgaGTTCTTAAgCTCTTGaCTTcACTTAATTtGCTgActaTgCTTtcTTTtACCaGGtagTTATTcAActCCTgAAgaCgagTgAGtCtgCCAACCgagAATTCCAcaGGATCAAATTcACCAtGGctGTTcTTaTTAAaTCCatATGaTaCAtATcgCAAgCCATCtAGGTTCCCcAAaTATCTTATT…
>XLOC_151373
CAAAAcTTGAATCCTTAAgAcTCTTGTgCACCATaCATTTtGAAaCATAgATTtATTtGcTATGTGCAAAAGCAAGaGGTTgAACCTAtGtAGACGTACCcGAGAGTGTAtAGTGTACAACaTTTtGtGGCCAGCAACAGaGCGATTGGCATTGATGAtCTCAGCACCTTcTTCCTcATGGATGGTgATcACCTcATGGAgCTTGATCGGCCTcTCCATGCAACaTATCAGTCTcACCTCCATGCTTGAATCGTcgTGTTgCCGcACCTGCAATACTGGTTCCAATGCCTCCcAAGCTTtCtCTTCTTCCGGCGACCTTGCACTGCTgCTTGtGGTAgTGGTGGTaGTGGgTGTTGGgaTGCTAGTaTctCCtCTTAAGGTaTCCAAGGCCTGCAcaGA…
>XLOC_111952
aaacAgTTtAcGAtcgagcaCcAAatAgCAAAAAagAGgtCGATCCAAGaCGATGGCCAgcgAAGGaGaTgtGAAGCTgCTGGgCacGGtGGTGaGCCcGTTCgCGGTCCGCgTgCGcaTGGCCcTGCAtCTtAAGGgCGTGAGCTACGaGtACCtGGAGCaGGACCtGTTCGACAAGGgCgAGCtCCtCCTCGCCTCCAACCcGGTGCACAAgAAGGTCCCcGTGCTcATCCAcGCCGACAGGCCCGTCtGCGagTCGctCGCCatCgTCGaGtACGTCGACCAGGTCTGGaCtGAtGCAGCCTCGatCCtCCCcGcGGaCCCcTAcGGCCgTGCCGTcgCCGCTTCTGGCCGCCtAcGTCGaCGaCAAGCtGTTCCCcGcgTGGaTAGGcAtCCtGC…
>XLOC_079546
GCCGcGCCtCGgCgatCtCCctcGCCGtCCTCGaGTGGCgcGCCaCCTgCCGGGgagTCCaGTTCGaCaGgaTCTTCGGcgTCtGGctcGGCGGCGCCgagctCCtCCgcGGCagcaCCgCCgagCCGCTGcagAACGGcgtCGtCtGGTCCGTcTCCAAGGaCATcaCCaGGTAcgCTtCCctCCTcgCCgCCGGCAACTCCaCCctcgCCGtcTTCgtGgaGAACCTcgTCAACagCCagTaCACCGGcgTGtACTAtGCCAAcGTgACgCtCCACCTCtACTTCCGCCGCACGCCgACGAcgCCGCCGCCcGCcgTGGcTCCCGCCGACCtCaTcGTCCcGaTGTCCagaGGCTTACCtCtCAACgaCGGgCtCtGGTACAAGaTCcaGAACgCcA…
>XLOC_200204
tcCCtCCACATTcCCAtcCCCAgCAAGAACaCGAgCTCgTctCCCAGTTCCAAATcCCCtCCTTTCtgaTTcCGACCTGCaTTAATTcCCtcCCATTcCCACCGATGATGCaCAAGaCCtcTTCGCtgTCGGAgCTGGGCTTCGATgCCGGCGacGCCtCgTCgGGCTTCtTCCGCgCGGtGGCCgaCGGCtgCCCGcTgAcGcCCaCCtCCtCCTCCGcCCCGCaCCGCCGCCtcaCCAAGGtctCCGTCATCGGcgCGGGcAACgTgGGCATGGCCATCGCGCAGaCCAtCCtcaCCCaGAACCTGGCGGACGaGATCgCGAtCgTGGAcGCCTcCCCGacAAGCtCCGcGGCgAGGCGCTcGACCTGCaGCACgCGGCCGCCTTCCtcCCGcGCGT…
>XLOC_029028
tCAAGCAGCTTGaGCGcGCCcaGGgCaTCGCCcTTGACgCACAtCCCGTTcAtGAGCGAGGTGTAGGtGATGACGtCCGGGAAgaGGCCcTcGGCAGCCATGGCGTcgAGGTAGGtCCTGGCCTTGGCGACGAGCCCGGCGCGCGCGAGGCCGTAGACgAGGGTGTTGTAGGTGACGAGGTCAGGGTCCACGCCGTcGtCCTTCAtCCGGCGGAGCACGCCgaGGAGCCCcGCGGtGTCGGaGTCGGCGCAGTGCCCcTTCATGAGGgCGTTgTAGaCGtGGgCGtCGGCGCGGACGCCGTGGTCGGCGaGGAcGGgcaGGAGCtGCCCGAtCtCGCgCGGgtCGCCGCGGcGGCaGCacgCGtCGGCGaGGgCCaGCaGCGCCGGgcgCGGcgCaGGg…
>XLOC_227476
GCCGGTGcGAtATGGAgaTGgTctcTGGAGGAAGGAGGaGAAGCCgCCTTgCGAcTCGGcgcACAATAAagCTActGGtGAACACCCgcACCGGCCGGgcgCGtGGtgtGCGCGGaGGCcGGgAAGGatGtGGTGGaCTTCCtcTTCtCCCTCCtcGCCaTCCCcatCGGCACCGtCgCcaGGctGCtcGCCgcGGAtCCCaTtGGCagCgTCGGCAACTTGtCCcGGAgCCtcGaCgAGCtCgAcGGcACCtacATCGtcGatGAAgatGCAaGGgaCgCCctgCtCCcGCCcAGGgCCGGCGGcGGCCTTCtCCtCCTGCTcACCGCTGGCgcGTCGtCCTTCtCTCgCGGGgTCGtGCaGGgcgtCGtGaCCtACaCcATCACGGaCgACCtCAAG…
>XLOC_097598
aTaGATgaTcATGTTagAAgCTGcTAAaGCtACCAcaGaGActgTTGatGcATTGAGGaCTGGagCTAAagctAtGAAAGCTATgCAAAAAGCAAcAAaTaTCGATGatGTCGACAAGaCTAtGGaCgAATTAAtGAACagaCaGAAACaTGAAaCAAaTaCAAGaTgCTCtGTcAGCTCCTcTTGGAgCTTctGCTGaTTTtgaCgaGGATGAACTGGAAgCGGagCTGGAAGaGTTGGaGGagcAGagTTGGAATCTcAAcTAcTGGAgCCtGTTgtAACtaTTCCtATTcaTaCGAcaCCGT
>XLOC_035019
gtGCtcACGGCTTGcACCATGCtCGGCAGTTTAcaCCAAGGAAgATGGgTTCATGGGTCAgTGATcAAacATGGCAtGGtcTTtAACCcTTcGTTACTGCaGtGATGcTGGaTAtGtAtGTCAAGTGCGGAgaGGTaGaGGaTgCTCGGCGGTTgTTtGaTGAGCTTGGTTTgTtGaCCTTGTTCTcTGGaCgaCGATGATCgtGGGgTaTACGCAGAAtGGgAgTCCtcTTGATGcaTTGCTTcTGTTCgCTGaCAaGAATTCGtgCGcATTGTtCCTAATTcGGTAACCaTAgCAActGTtcTTtcaGCTTCcGctcAGTTGcGcAAcTTGTctctGGgAaGGTTGATTcATGGgATGTcaGTTAAGTTaGGtgTGGTTGAgAAGGaTGtGGtGatG…
>XLOC_010517
CACGACATGGTCGTCTAGTCCtATTTTTTCCTCGATCACGTGTGTCACCTAGaAACACGCAATGTTCtTTTGAACTGTTCtTTCTTCTTGGaCCCCaTGGATAGCACCTGGCTCCGATGAGATGCTATATATACATACACGCGACAGCAGAGAAGAACATAACACTCTTCTGGAGATCAGACATGGGTTCGAGGATAGCTTTCTCTTGTTGTGCTCTGCTACTGGTCACaCTGCTGCCTctTTCGGCGAATGCGTCGAGCAAACTCtACATAGTGTACATGGGGGAgAAGaAACATGACGATCCATCTGTTGtGACCGCGTGGCACCATGACATACTAACCTCCGTACTTgGGAGCAAGGATGAATCCTTGAAgTCGAtGGTTTACAGTTACAAGCACG…
>XLOC_016147
CTTCTGCCACCgcTCCCCCacTCtCTCgTcTGATGGAgTGCAAGGCGGcGAGCgaGTCGtcttCgtCCTcGTcCgctcCCtcTTCTTCCaTGGataGCTgtGGcGCCGGCgGGCCGCgGGCgACgGtCtCCaCGGCgtCGtCCtGcTaCCGGCCGGcGatcggCagGGCCTAAGCACGGACCTTcACCtcgGGCtCagCCTGCGGtCatGCTCCtCCTCCTTCCaCaCGGcCgacGGCGtctCCGcTTCCACTCCAAGGagcACCCtgAcgAcgacGACgacgatgAGGCCaAcGGcgCCGTcGtctgatCCGGCgcacCaGaGAgGaGGaGGcGGcGGcgGCCATgGGCaGcgGTcgCtgTTTgtgAAGGtgTacATGGAgGGcgTcCCCAtcGGCCG…
>XLOC_065923
CTCagAAAaTTATTGAaTATATAGAGGAAaTGCAAAaTTGgTCCAACcAAGTGCAGCACAATGTGGCGCGCtGTGAgtagtAGGTAACAAAaTgtGGTTtCCGGTTcgATaCAATCCGGcagCCCctctCCGGCATTTCCACAAACaCAtGGCGTGCACGGtcAtGGTTCAGaGgCATCtacaCAAgCcAAGAACCGAtAtCtCAAAGaGTAAaCAGGGaCgAAGCCgtCGacGagCAAGGCGcGCCGCcaCGAtCtGgaCGGagACGAGGgAGCTAGtGGtCgtCGGtGGCGGGGGcggCGggcGGGGGTGGgAGGGTGaGCGGCGAAGaTGcGgCGGAGGTGGgAGGCGAACGcGCCCgAGGGGTCGGcgCCGGCCTcGCGGTCGAGCTcGtCCcgA…
>XLOC_110277
TGATGCtGCTTATCaTTCTAGaGTTTCtGaTTCtCaGtCaTGTTgTTtGGaTGaTGTgcTcAAGtaTGTGCCAAcTatCCGtGAGCAgCTAcAGGActGGgAGGaTGGGTTgtcAAAacatAGCactGATGGgtcTTtCTTGTatatGGCgAAgAACGCtAACCTAAGGCTTTtcAGTTTtGaTGatgaCGGGgCCtACAAcTTGcTTcAGTTACTGTTGCTAAGGGcTGagACtgagaTTcAAcGTTTaCCaGGTGaTGCTAtGCGAActcGCCATACTTTGGaTGtAATCAAaTCTAAtaTGagAAaGGTaTTCtAcAAGcATGTGGAAaGCTTCCAGGCgAAGAATCTTCCACaGGgagAACaCAAGCaGCATcATGGACgTGGTgATCTATTCGt…
>XLOC_184339
cAAGGTgTTGgCCGGCCGGCagaTCGacaTgCatCgTTTACTTCCGtcTaCGtACCTGATTTtCtGGatGTTCTTGaTGAACTTCTGGCCgTAcTTcTTCCaCtGGTACCCgTCCtCCGGCATCaCCAgCGGCTgaacgCCGGcTGCCTCCGCCcAAGctgCCtgCTGCTGCTGCtCCtCCtCgTcgCCATGAT
>XLOC_027223
CggcGGcGGCagaCcTgcGCgTGGACTaCtACGaCtGCACGTgCCCGgacgCGTacAAGaTCGtGcaGGGGGTgcTGGtGCaGGCgCAcAAgTcGGaCCctcGCatCTTCGCCAGCCTGaTCCGgcTCCacTTCCAcGacTGcTTCGtGCaGGGCtGCgaCGGctcGCTGCTGCtgAaCACCTTcAACGGgaTGGAgACGGAGcaGGACGCCATtCCcAAcAAGGGCtcGGCgCgCGGCTACAACGtCGtcGACGCCGCCAAGGCCGCCcTcgaGGCCGCCTGCCCcGGCGTCGtCTCCTGCgCCgACaTCCTCGCCATCGCCtCCGAGATATCGGTCCAGCTGTCCGGaGGACCCGGgTGGAGCGtGTTGCTGGGgAGGCTGGACGGCTTCACGTCCA…
>XLOC_222483
tCGcGTTCtGGTTgTagAGCAgACCgaGaCgCCGGACCaGCTTGAACTTCGCCGTAgaGaGACgGGtacaAAAGaCAAGGTTGtGaGGCgtGaAATatGtgCAAtGGTCacaAAAGGAACAcTGGcAGAAGGAGAAtcCCTTcTGGCGAATCCAGAtCCGtCATACAtCTTgTCCGTgaCTGAAAGTTatCCATGTAATTcAACaAAGagtCAAGATGGtCATACAATTGGtgtTTgtaTAATTGATGtTTCtACAAGCAAATTCATCATTGGaCAGTTCCAAGaTGAcCCtGAACGTcATGTGCTAtGTTCCAtTTTGtCTGaAATACGACCtGTcgaAAtCATaAAGCCAGctAAGaTGctGagtGCAGaAActGAgaGGCActgaAAAACaAtACA…
>XLOC_227708
GCTTCCtCCTCCcGCCCtCGGTCGCTTTCGGGgaCgAcGCTGCtGTgCTGaTAtCCCAATgCCCCCgCCCtCTTCGTTCTcGTCCCCaCACTGCTCGtCAGCtCgTgtAtCGTTGGTgTGGCCgTAGCCCCCTTGGCCCCCtCCGTTCCCCACCGCCATAGtACGTTGCCAGTATAAGCTGcAGGCCtCGTCCGTGCAGCGTAGAGCGTAtCACTCACTGTGCGTACGCGGGGAGGGGGCGGTTCcGGGcGaTGGgTTtCGCtCCTTCCcTGCgTgCtGGTTtCCtCCTcGTGCTTCtCGGCCTctGCGCGGcgCtCCcgCCGCCGGcgCCGCCGGagatgctgcacgaGaGCTTCgCGGGgAAgtcGGaGTTCCGGaCGGTCAACCGGAGGCcGctGG…
>XLOC_092893
CaGACgCCgCCGcTTCGCAGaGAAcatCGGCCGTTGGGCAAGAAgtCGGGGaCATcACCTTcGCGACGagCACAACGaCCtCCGGATCAtCGGgcTCCAAcGTCGGCgCCACGtCAGGTgCCACCTTcGAcGCGGgAtgCCAGGagaGTAtGAGGCGGcGGAGGGTGtGGTTtGGGgtgAGGTcGGTGAGGgagAGCTGCCGGCCGGTGaCGGGgcAGGTGGCGTGGCCGTTGGCGAGCCACCGcTCGATGGcGCGTcGGTCgTaGGaGATGCCGGTGGgCgCCGTgaCCGGgTCCTGcATGGgCTGCAGTGAGaTGGGgCAcaCGAAgTGGtGCTGCGCTgtgCCGCcaCCGAcGtctCCATGtgTAcGcAAGCAAGTGAATGCaTTAgCTcAcGTCC…
>XLOC_200389
CGCTGTTACtCCGGTTCCgACCCCCTCCGcCCATGGCtCCGGGGGATCCGGAGGCTGGAGGGGGCgCtACCtCCGGCGACGCtGCGGGAgAAGCTACCGAGGTTCCtCCAGAAGTGCGCCGAAGaGTTCCAGGaCGAgcCCCGGTACCGCGACGACCCAcGGTACCTCCGCGtCTGGATCCAGATGATGGACTAtGTgAAGGAcGCAAAGCCATTGCTGAAGAAGTTGGAGACGAACAGAATAGGCCTCAAGaGAGCTGCGtTTTAtATGGCTTACGCGATATATTATGAGAAGCGTAGGAGGTTTCAGGACGCAGAGCAGATGTACCGcGTgGGAATCCAGAACCTTGCAGAGCCTATCGAGGAGTTACaCAAATCACATGATCAGTTTAtCTATCGC…
>XLOC_224782
CGGTgACgCAgCtACtcTTCCAGCagCtGTTCagCTTGaTTtgCgcTAtATAAacAACCAgagCAAagcTATATAcgtACAcTTtcAAaCtGagTTAAGAgCACaTACATacACAGcAgAGCAAaCtgTTtAcGGTCgAGcACCAAGTAgCAAaTAGtagCAAGGAAGAGATCGatCCAAGACGATGGCCGGTGAAGGAGATGTGAAGCTGCTGGGCACGGTGGTGAGCCcGTTCgcGGTCCGCGTGTGCATGGCCCTGCACCtCAAGGGCGTGAGCtACGaGTACCTGGAGCAGGaCCtCTTCAACAAGGGCGAGCtCCTCCTCGCCTCCAACCCGGTGCaCAAGAAGGTCCCcGTgCTcATCCAcgCCGGCAGGCCCGTCTGCGAATCgCTCgCCat…
>XLOC_054232
GGAGAACACacAtGCCAtGGCAtCGTCgAcGGCCGCAAGGaCCcTGAAGTTGGaCGTGCtgACGcGGcGGtCCGcGtCGtcGCCGtCAAGCaGGAAcacGCCgAGgCGGCCGGTTCCGTCCAGATCCTCCGGCCaGaGGATCCCCtGGTAGagCCCGGTGAgCGGCtCGCATACCaTAAGGtCGGGgtAgtGGCGGaCacGGCgACtGTAGTCGcGCCAGctCtGCGGcGCCcTcTTCTTGGTgaGGAGGAGGaGGCTGCCGCGGCtGTCCGCGAtctCCcaCGATCCGCtcTCCGGgaGGAACTCGaGGAAGAAgCGGCTGCGGtCGaCGacGACCGGcGAGGAGGGgaCgAAgaGGGgCTCGCCGCCctGGaCGGTGTGGtAgtcGCCGAcgTaCGG…
>XLOC_155672
CGGaGGaGGaGGgCGaGGCGCCGCGGCGGTTcgcGGTgCCGGtGGCGCTGCtCtgggcaCCCCcTGAtCCtGGaGCTGCtCGGGgaGGcgcGGgaCAAgtaCGGgTAcgcGCaCGAaGGCgCCAtCGtcGtCCCctgCGGCATCGAgcGGTTCCagAAGGCGGtcGaCGcGGCgAGGgCCcAAgAACGGCACCGtCACCaCCACCATCATCACTTCAGTCTTCCTCaCCTTgCCGGgTgCTTTAGGCCCTcgCACGctGTTGCTTAGGaTCGaCacGCCCGCGgCtAGCGtCCagTTtgcGcgTgTTTtcTTGGTTtCTTGGTgTGGTGATCAAATTGGTaGGCAT
>XLOC_089543
cTTcAtCCTTTGCGtCCCCtgCCaCcACCCCCtcGtcTCCCACGGTTCCGGcgacAgtACCaTCGTCAACTTCGCCGGcGTCTCCGGCCAACTCCtCCtCGtCTTCGGcGtCCctGGTCAACTaCtCCtCgtCGGCGtCTCCGGCCACGGCCTCgAAgCAtGcGATCTTAcGCGGGgCCAATGGGTgCCGGACGACGAGCCATCGtACtAcaCCAACCTGaCGTGCCCGTTcATCGACGACCTCCaGAACTGCATGAAgTTCGGCAAgCCGGgCCTGGACCtcATGCGCTGGCGGTGGAAGCCTGACGGCTGCGACCtCCCCcGcTTCGACGCCGGgCGGTTCTTGGaGGCCATgaGGGgCAGGtCCATGGCCTTcGtCGGGgaCTcGCTcgCCaGGAA…
>XLOC_073732
TTtcAAtGGgAGGtagAGgCAgaGAgAtGGAtGCCAgTTtCGGtGTTTCtcTGGgcgCCAtGAGaCCtCTTCTTAAGAAgCTTGaCaTGATGCTAGGTCCTCATGGATgCAAGCTGaCCAAGGGGgtcAATGAtaGGtcgCAGctCCTCAAAGATGaTCTTGAAGAAaTaGGTGCATACCTTGAAGaTCTGTTAGAGGtGGAGGACCcTCCCcTAGCGGCCAAGTGCtGGATGAAAGAGGCACATGaGTTATCTTATGaCATCCTAGATTGTATTGATAACTTtgTGCCCCCTGaGTCGCTTGGCTacAAaTATgAGcACAAgATTActCatGTTAAGaTTCCCAAGAGGCTCAAgTGGCaGAAACaGATTGAAtAtGCAGcTCCTGAtGtGTCAGGaC…
>XLOC_068381
AAAAAAAacaTTtGACTCAAcAAAAAaCCAtATTCCTTgCAAgCCcgAACGGAGCAGtaGTTAACCcATGTaGtCTTGatGTAAAaTGAAAaGGaGAAaCGGTGAGAAGAGAACAcAAaCAAGAGcAATCCTTCCGAACGCAGCATAGGATATTACGCATCGACGCaGGTGGAtGGgTgAAGCAtCCTCCTATAATTtGcTCGAAaTgCTCTTaTCCTCCtCTAGCTCTAGGgCCTTGACaTTgACGGCGGaCGGgCCTTTTtGGCCgTCTTGAATTtCGAATTCGACACGcTGGCCcTcGGcgAGGGtCTTGAAGCCGTTGCCAGCGATTGCGGTgAAGTGGACGAAGACGTCCTTGCTGCCGTcgtCGGGGGTgATGAAgCCGAACCCcTTGGATTC…
>XLOC_216413
CCCcgCCCGaCCGAGTGGaCGGaGGCgCCcgTCGCcTCGGtgcGCGCGGCCaCCGCCGacGCCTCCctcTTCCacGTCTCCctcGaCCTcTCCGCCcaCGGgCCCcTCCtCGCCTCCACGTCGCCGCCGGCCaGTTCCtCCCcTTCCGCCTCCcgTCCGCCCCcTACCCcatcTTCCTCGCCaTCTCCTCCCCTCCCCCGGCCTCCTc
>XLOC_228976
CcgAGGtCCTCCACCcGcACCAGCCGCACagCaCCgTCCCcGaCtAATTCCACCCTGTGCACCTCGaCCACGCGCgTGCTGCCgCCGCCgCcGGTgCTGCCCTcGtCgTCGgCGTCGGCGTCGCCCGcGCCAATgtCGTTGTCCGAGTTGTAGTCCGtCTCGTCaCGCACCGaCaCGAGCAGCAGCTGGCCgtcGCACTCCaCcAGGTgCGcGTCgAGGgCgaCGgACCTGCCGCTTCCTGGGaCCAGCTCGTCGTCgTCGGATCCACCGCCGCCGCCGTcGCCgTtGACGTGCTCGagCGGGATGaCGGCAGGGGGCgCGCCgCACTCAAGCTCGCAGATGACGCAGaGCtGATTCTTGAAGGCCACGTagAACCGCCCCCTgTAGTGCTCGACCCcG…
>XLOC_161751
CAAgAGAGAAatAaGGAAAAAAaCcaCCtGGtgCCAGtcGTCAGGcGGtCCTACGACgACGatAAAaGaCGtgTcGAATCCagAAgcGCATCCAGCAtgAGGCCGgACGGgTTcGtCCTCCaGGTCGCgTGCAcaTAGTaGAAGCcACCCCCcTCCACCCcgTACCCcaGGTAGGCAAgAgtGGtAGGgcACCGGgaGGgcGCCAAGcACtCCgAACGGAAgtgACCGGCAcaCCcacAgTTGATGcaCaGcGTCtcgTCatGGgtCCGGGcgCgACtGGCTCtGGCCGGGGGAAtCACCGGGgCCTCCt
>XLOC_018166
GgcgcGGaGGaGCGGCgaGCCGCGTGGGCgTGcGGCCatGGCCaTTGaGGTgcGTcGCTaGGgtCGGgTCGGgTTGGgtCgTCGGTTGGgTtCCTTTtGtGGgTCGGGgtCGGgTcGGgCtGaGtGGcGACTTGACCTGGTTGGGTTGCGGCtATTTtCACaGCAAAtCAGATcaGAAaTTCaGAAcAGTTAAAacgAaGGTTgATGGATcAcaCCGtcTTCGatCTTcaCACAATTtACaGCAAaTTtCaCTcGtaCAAGTTCATTtcGCAACCAACGATTTTTACATCtAgTAgtAgTGCTGAtcTAcAGcAGGAAGgAAcaCAtCtgtAACCgCAAGCAAGCAtCGCCgcGGgATGAATCAAaGCTTcaCAACTCGGCGGTCaGcgcGCGGCGGCG…
>XLOC_058163
GCAAAAATaGGtAtAGTTCaGtTTTGtACCGcGATGTcaCaAATTAtAAgTaGAAAAAcaTAGCaAAGGCtTTGTTgTATCATGCaGAATgGGGATTCAAGGTTaAAtACTTGTGATGcAACGGtcgATGTGAACGGacAACCTgCtGCTAAGGCAAGCaCAGGGAACTGGaGaGCCTGCTTcTTCGtTTTaGGtATTGAATTCaGCgAATGCTTGGCCTTcTTcGCCATCTcTAAgaACatGGtCACCTACCTCACCaGCgTgCTCCAcgAAgCAACGtCgACGcGGCgAGGAACgTgtCCacTTGGaTCGGcACAACaTTCTTcaCGCCacTTGTTGGAgcTTTCTTGGcaGACacGTaTTgGGGAAgataCAAgacAATagtAAtTTTTctcTcGa…
>XLOC_229394
CTCCCcTTCATCATCTCCCCTTCCTTtCCACAGACATTTAGCACGCTCGGCACAGCCcGcAGATCCCTtGCcATGTTCACCGCCTCCACCTGAgCCCTTCTGAAGaGCTCAAGGgTTtCAGCTGTCATCCcGGCCcTTGCATAAgCGGTAACCATGCAATTCCACACAACAGGgTCTCTTtCAGGCATCtCGTCgAACaCCCTAaCCGCATTGACCAGGAgACCAGCcTtGGCGTACATGtCAAGAAGTGCGCTGGAgaCAACAAcaTTGGAgaGAAATCCTAActGGACGGTAAATCCATGGAGTGCGGCGCCAAGAAGCGGgtCCtGGAGCTCaGCGCaCGCCcGGAGCGCCGCtGGgaCAGCaTAGCAGTCAGGgCGGAAACCGGCGtCGAGGAGG…
>XLOC_022408
AAAAGCACCAATGGGCAAGcTTCTGCtCTCCAAtATCCACATAGTGATaTTAGTTGCCcTGCtGTtGTTCacTCGAGGCAAgAGCTTtGtagAGTCATCATCATCATcACtatCTTCCAACCcAACGatACGGTcgCCagCTGtATTGCCGGTGaGaGGTCCGcGcTTGTTGGCTTCAAagCGGgCCTcACaGACCCTacAAACTTCCtCTCATCATGGAAGGgaGATGaCTGCTGTAAatGGAAGGcGTCCACTGCAGCAGCaTAAaCaGACaTGtCGTcAAGCTCGATCTCCcGGGCCcTGGTTgtGAACCCAAcTTCATCGCGCCGACGCaGAAGCTAGGaGGCAACaTTAGCTCCtCGTTgCTTGGTCtAcAACaTCTAcAATaTCtcAACaTCA…
>XLOC_063365
CGCGCTCGaGaCCATCGACCTcGCCAAGGACCCCTACTTCATGCGaAACCATCTCGGCaGCtATGagTgCAAGCtctGCCtgACgCtCCacAACAACgagGGGAActaCCtcGCGCAcACGCAgGGGAAgCGGcACCaGaCCAACCtcGCCAAGCGtGCCgcCCgCgAGGCCAAGGACGcGcCCGCGCAGCCCCAGCCaAACAAGCGCAAGCTCGcgcCCCGcAAGTCtGGtGCGTaAAGAATTAACtctCACtGTTTTTTTACCTGAGCAGtTTaCtAGtAGTaGAATTAAGGTTCtCTCaTAAGcTGCCgTGACtTTGCA
>XLOC_037630
CAAcTaGGtgCACCgCCGATGAAcTTTtaCtGGgCAGTAATTAACaCaTAAGCAcGCAATCGcATACGGcAAGGCAAcTactcATTCgTTAtAaTAAGAaTATGAtATTGGtATCAACGacGaCgAGctGCTTcGTTcAAGCCcAtGtctCCTGGtgAtcAAaCaGGgcgATCCTCTGGtACGCGTTgAAGGCGTCCTCGAACtCCCATGCCGACGTcGGCCCGGTGACCACGTCgACGTCCAGtCCcATCATGAACATCGGCTCCACCGGCCACtCCATGATCTTCGGCAGCCAGTCGtCCTCGAAGCCGCCGCCGCTCGACGCCGCCGAGGCGGACGaCGAGGACGAGGACGACTCGGCTGGTGACGaGgCCGTGCCGCAGCTGCtGTCGAGCGGCg…
>XLOC_168496
CGAcGGGGGAGCGGaCGCGCGGCgCCCTCGCCGCAcACGCaGGCGTGGCGGtCCaGCGCCTCCGcGGGcGACaCCGGcGGCGaGGCCCTGCACatCtCCTcGGCCaccgCgTCCCCgCacagCCCGCAGAtCCaCcgCCcGCCgTACCGCgaGCGCACGCCGGCGAtgtAcggggCCGTGcactCCtCCgTgAACCcGcAgCACTCGCACGCCACCtCCTCCTCCTCCtCCTcttgcTCCTCGCgCGCTTGCaCCTCCGCCTCcaTcgtCAA
>XLOC_224984
TTTGtCtCTAAACATGGTGaTcGGcACAATGCtCTTctCAGTCCTCCAAGTGaTATGGCAGGTTgTGTTCCTGATATGGCATGTGTACGGCATCTGCTTCAACaTCAGGACGGATGAGTGGgTAATGTCAAATTTCCcATGCTTTGGACTCTTtCTTCACCAATTGCAGGTCGtCTTCtCGTTTGCTGTTtCTTATAGCTAAGAGGTGAGATTTATCCAGATAAACTGGAAGAAaTATCCTGAATTCCAAATGAAGGAACAGCCTCAGTCAGGTGCTTtACCAGTATAAACATTACCtCTGACTGATTAaTTCCTCTTGTTGCTTTTTgAATTcTG
>XLOC_070852
taTaGCtactAtgATcTTCCATaTTATCCACGGcTTtGCCtATTGcaCCtaGGcATataCCCcGAAgaTTATGagaTAAAAAaGGACacTTtAATTTGGAAgTGGgTGGCtgAAGGATATGtCCgtGAGGAACCaGGAAAaGGaTTATTtgAGGTTGGaGagaGAtaCCtcAACATGCtcATAGACaGAAgcatGATCCAGGCAGtGGagAGGCCAtaTCAcaGCATCATATaTGCTTGTCGTGTgcaTGATTtGGtaCTTGatATgATTcaTTTtCTTtcaGAAGAcgAAaGTTTTGTTACTGcaTcGAACagTAACATGACaTCTCCacGTaCCAcTTCTCGTAGGTTGGCCaTAAaTAAtGAAaTCATAGAGCAGGATGGATCtGtCgcTAACAtG…
>XLOC_007438
CGGCgaCTCCaTCAACaTcGCCgCCCGCGGcGAGAAgAAGAGCGGgTACatcgCCaTcGGCTTCGGtGGCGcAAtGGtGAACaGCTAcGCCTACgtCGGgTGGgTcgACGGCAACGGcaCGGgACAtGtcAACtCGtACtGGATCGACGGgAAGGaCGGCatGAGTGtGcACGaGACGcAtgAGAACCtcACCTACAAGaGGTgCCGGTcGGAGAACGGCGTgAtCaTATTCGAGTTCACCCGTCCATTGACGCCTTcgtGCAGtGGAAGGGTGGAGtgCAAGAACAtCAtCGAtCCctcGACACCtCtGAAGGTCATCtGGgCCATGGgcTCCCaGTGGtCATCtGGCCGATTGagTGTGAAGAACaTGCACtCtgTCaCCAGCAACCGaCCtGTCCG…
>XLOC_109538
tGGCtAACtGtATTtAATTtATAtAAaGTTcACGCCTaGTCAtcAtCCaTACAtCCcTCCCTCGagaTAAactGcTTGTCtcgAACAAGAaGGgaCCAAGcAAcagTGACTTCcACCTTaTAGgaGGcAAgaTcACaTATGCCCCGacTTaTTTtGCTTtCCTGGGCTGGGAAgAAGaCatGGCCAtGTTtaGTAATAAAaCCaTTtgAAGacAGGGcaCGGaTGATGACTTcGAgcTTtCCAtCTAACtCTacGGAACAACATGCCTTGACaGAtCAAGGcAACCAtCCCAATTGTTAgCTGTcaCTTGATCTTgAAgcACAACCTcAtCTTcATGTTtCagcgCTGAAgatCtGtcGCCAAcaCAAcTAACTTCaCCTTCAAgTAaCCAtCtGAAtg…
>XLOC_100941
AaCATACGGCCTTtcTTTTTTtGcTTtgTTGGgcGTGCaGTGCaGGTGCaGCTACGATCGATcTcTTCtACGTgCCGTGGCCAtGGGCgCGcACCCCaGCGAATaCGCCGGcgAGGaCCCaTGCCGCCGCCgCCGCCAACTCCCCGGATGCGaCCCAAcTCCACCGatGCCACATGGgCCtAAGCCcaGCACCGgtCCGGtGGtGGaGGTGGaGGTGGaGGTGGaGGctCCGTcGGgcTAcGCCacGGCCGGcAAGGtCCtGTTCGTCGcGGCCGGGgcgTTcGCGGgcgTCCtGCTGGCCctcATcGCgCTGcaCCtgtaCaCCagCGGCtGGCgCCGGCGCgCGCGagaGGGtCgCCGCCTCCaCCGCaGCCTGGCCAtCtaCgTCgaGGcGCCTTt…
>XLOC_221629
gAcGGtgAAAAAGCAACgTcGGaAAAtAgCACCTTCgtTTCtCGAgCTcAGagAAGAcTTacTTTAAcGaCCAGCTTGATTCaGtGtctCCTTCCtgCtCtGtCAgCGaGacTTctTGcAGCaAAAGTTgCTGATTgCGGTgAAGCCATTgtgTaCCaCATTTGtAAACTGGTGcTCaGTgaTAtGTCTGacCCAgTTCAAtCTTTTGtCAgcgAcACCAAcAACTTCATGCAAAGTGAAAACatGCCACCgAACGaGaCAAGcACCtCCGGaAAGGAGGACCGTAAActCTTaTCTGAAGTTCtGGAAACCTTCGATGTGAGGCTTGGCGGGcTACaAAGctCCTTGtCAAGAATCGaGAATATGCCCAgCTTCCAAGacTAcgcGGCAGcgCTACac…
>XLOC_002038
ATcAACTAAAtCCACTTtgCACTTGCTcacACGATCGaTcACTAGTTCACtaCGaCGAACAAGTcGtCCcAAGGGGagAAATGGGCTCGtgCGtCtCGCGCtcGCCGGcGTCgtCGGCGGTGGCGGGgTCAGGgCGGTcAGTGGCCaCCAAGaCCGCGAAGGtGGTGGACGTaGaCGGctCCATGGCGCAGTTCACGGCgCCcGTcAcGGCGCGCGAGGCCCTGGaTAGtGTCCAAGaGCgCCGCCCACGCGCgTCGGtcTTCCtGtGCAGCTCCGaCGaGCTCCGcTTCgACgtgCCcGCCcGcGcGCTTGCGGCAGacgAGGCGcTCCagCCCGGgTGGcTCtACTTCgtGCTGCCCATGTCCACGcTCCgCCGcTcACTCtCCGGTCCGGaGaTGG…
>XLOC_025050
CGGaGaTTcGCTaGctCGGTTGGAATCtcaCCaGagAaCGAATTgCCTGatAAatcgaTACCtAtCaTAAGTgCAAtcgtCCCTTGGAAtgtgtAgctcTTcaTcTTCCAGTTCacatCGatCCGGtcAacAAATTcAtCGtagCatCtaGaTGTAAAacTTgATGATGGaCtAGtgAAgTCATgTTgAATTctgtCtgtGGTTtCaTCaTGGatGTTAAaTTGGCAAGcAAaCCcTgCGGtatGGGaCCTgAAAaTTGGTTGGCAGctAGGTcgAgTaGCtGGagatGGgagAgcTgTGATaGTTGCCaGGGAataCTaCCAcTAACAagTTGGACCgcAgCCGGaGAAtCCTTaGGAAGGAAgaTTTGAACCTgTCCatGAtaGAATTTGGCtGgAA…
>XLOC_214472
ACAAGcTAtCAATCGCCGACGAAGAAGGcGgTgACGTTTtAAAAtCTCTTCCTAACATCTACCAGATACACCTTGCATCCTGCAACCTCACAAAATTtCCGGGTTcACTGAGATATCTAGaTAAaGTTtCcGTTCTTGACCTTTCAAGTAATCAAaTAAatGATGTTATaCCAAGTTtGGTATGGgAgAACTGGAAGGACCAGCTTGAGAGTTTGAActcTCGCGCAACATGTTCACGGCTTTGGagAAGTTTCCTTcTCTTGTTCATATGCCACGCCTAACTGCTCTTGATCTCAGCTTtAATaGGCTTCAAGGCAGCATACCAATACCGGTAAcTGCAaTGCcTGGgAAtGTATTagATTATTCAAACAATAACTTCTCTTCCATTCTTCCtGACTT…
>XLOC_191891
GTTtCTTTCTGCCCTAGGaTATCCAtCAAGCACCCcAGTTtACATagCTGCAGGGgagAtATaTGGAGGTGAATctCATAtGGTCgATTTGCAATCCCGATTCCcAATTCtgAtGAAcAAGGaGAAaCTGGCCTcAGCGGAAgAACTGCgACCGTTcAgCCAATaCGcTTctcAAATGGCaGcTTtGGaTTacatCgTTtcAGtGGAAgTgAtGTaTTtaTCCcATCAtaTTCCGGgAAcatGGCgcGGGCtgTTgCCGGtcaTCGGcgTTtCCatGGCCAcaGGAAAaCAAtCAGtCCtGacAGGtGAAaCCaCAGCTTAGcacTTGtCTaTAAagCCGTgTGTCactCTTcgCa
>XLOC_039009
TCAAAAAGaCCcGCAATAAGTGTACTGTATGTGATgAGGTTCGGCTTTATGGAACTCCTCTTCaTTtcATGGAGGaGTTTTAGaGCTTTGGCAGTcTTCCcTTCCcTGCACTGTGCAGTGATCATaGTATTATATGTCACctGGTCaGGTTTtAAaCCtGTAgTTtgCATCTcTTTcAAAATTGATTctGCTTCCTTAGATTTCCcAAGCATACAAAGGCAATTGaCAAacacATTAtAgACAACagCATCAGGCAACAAGTTtCtCTCCGTcAACTCTTGACCAAcTTTgAAGGCAGCCGGCATGTTACCCATTTTAAAGagCCcGTcTATCAAaGTGGTgTAGTTTACATGGTCTAGCaGCATaCCacGTTTATTCaTAtCTcTAAaCAAtGcTTCA…
>XLOC_155274
AAaCacTTTtCAAAaTCAcACAAgtAATTtAtAAAaTATcTAAaAAAAatCCTTTTtAAAaCCAATTtCAAGTCCAATCTTCCTACACTGTgagTATGACATCATGTgTGAtcTCATTgtgTAcACCGTgaGTAtGTCATATGagAACgATcTGCTTTtGcTTGTGTGTGTgCGGgcAcAcacGCGTAATAAAAATcTAATatAACGTGGTTgCGtGTTTTaTATGTGTATGcTcGGCaGGACGTGATGTTtGGTGGGaCGGagAcGGTGGCAtCGGGgaTCGAgTGGGCAATGAcGGaGATGATGCacaGCCCcGacGACaTTTgtCGGcTGCAGCaGGaGCTCGCCGaCGTGGTGGgtCTCGaCCGGAACGTGGACGAGTCaGaCCTcGaCAAGctC…
>XLOC_192242
CATCAGGAtCTTctGGAATCAGCAGCGAAGTTCCctAAgcAAgAAACCCaGCACTAGCAATCACAGGAGGTACGGAATTCATACAGGgAAaGactcTTCaGCAGCATcAGGATCtCcTTGAATCAGCAGCGAAGTTCCCtAaGCAAGAAaTCAATGGCTGGgaGCATCCAGaCCtcTGTTCACCATCAAaGCTGCtcAAgAACGTAAGtACTTCtATCAAGGaGaTCGgTcgCTGGgCAAGatCTTcAAcGGGgTTAAaGGTGAAcTCAAaTatCCGGcTCTTGGagtcGgtATTTtCcTtGaTACAAGTGGtAAcTtcGACAGCACCacACCCaGaTCACGTGgTtgctATGATACGagTCCacGAAgCgCTTGCTAACCTGTTgCTGGTCCtGCCcA…
>XLOC_134829
ATTTgAATGCTTCCATTTCCAATGTTCTCTTcTGTTGGTGaGCAGGGAATGCAAGCTTTATTAGAtcTTCtATTTGCTGTTgAAGGTTCTGTATCagAGGCAGCGAAAATTCtAGGCCTAAGCACTgGtGcCCTGTCAAGGTTAATTCtATCaGATGATTCtcTCCGAgCGGCTGCaAATGAACTGCGAGCCTC
>XLOC_140632
ACCCAAcaCGTTTTCCtCCTACCGTCgCCGGCCACCGGCCaTCTCCACCTCCAGCCAGCCAtGTCGAAgTACGGAACCATCCCCAtctCCTCCTCCtCCTCCgATGCCCcGCCTCCCGGCTCCtCtCCGCTCGaCTTCaTCtCCcGGgCCAAGGCCcgCGGCGCgtCGGCaCtCGCGACGCgCCAACCCTGGCGTGAGCTGGCCGaCCCAAaGGCCCTCGCtcGTgCCCCGGGGGCTAGGGGaCGCCTACCTCCGCGCCCGCGCCAACCTCGCGCATTtCTCCATGAACTACGCCATCGTGGTCCTCGGCGTCGtCTTCCTcTCCCTGcTCTGGCACCCTTTtCCcTCATCGtCTTCCTCGCCTGCATGGtcGCCTGGGtCTTCCTCtACTTCCTCCGC…
>XLOC_120730
GCTTGGAgCAGGTgCCGCtgCGGgAgCCcACCTTctCGAtGTTCTTGaCgACGTCCATGCCCTcGaCGACCTcGCCGAAGaCCACGTGCTTGCCGTCGAGCCAATTGCAGGGACGGTGCAGATGAAGAACtGGgaGCCGTTGGtGTTGGgCCcgCGTTGGCCATGGagAGGATCCCGGGCTTGGTGTGCTTGTGGaCGAACTTCTCGTCGGCGAACTTCTcGCCGTAGaTGGACTCGCCgCCGGTGCCGTTGCCCGGgTGAAGTCGCCGCCcTGGCaCATGAAgTCGGGGATCAcGCGGTGGAAGgCGCTGCCCTTGtAgTGCAGcGGCTTGCCGCtCTTGCCgAcGCCCTTCTCGCCGGTGCacAGCGCGCGGAAgTTCTCCACCGtCCgCGGCACCG…
>XLOC_120577
AATTGGtGGtCCtcCGcCtCCaGGGCagGGcTTcAAGcgtCtgGGCCtgaTcGGCCTTGGCCGGagCGcCCCGtCCACCGcagcGGCCtGtcGaGGCCtcgAAgAAtCCtTCgCgtCGGtCgCCAAGtCCGctcGAGCCGGCAGCaCagCtCTTGCtCtCGcCtcCCCCGGcgGGATCCatGaGGAGTTCAAGCCTGATgCGGCCGCGGcAATCGcTTCCGGAACtGtGCtCGGACtGtACGAGGaCAAcaGAtACAGAtCtGAGTCCAAcAAGGTGCATCtCAAACAAGTaGATCtCATTGGATTGGGaTAtGGtCCTGAGATGGACCATAGaCTTGAACTAGCCAAAcatGtTTCCtcAGGCgTGAtATTCGGAAAAgACCTTgTGAAcTcACCtGC…
>XLOC_189671
CTCGCCgCCCcGcgCCAcGGCCgCCtCgCCGGcTCGcTaCCGaCCTTcGCCGCTGGTcatATTCagCGCCTGCCTcGTCCCcATCGGcTCCagCGGGCCGctCCTGCTgCGGGTCtACTTCGTCCACGGCGGCCAACGCCtCtGGctCtCCGCGCTGGTCCaGaTCTCCGGCTGGCCGCTCCTCCTCCcGCCCctCtGCGTCTCCATCTTCCGCGGCCGCCGCCACGGCaTCGTCAACCTCCTCCTCCCGCCTcGCCTCgTTGGCgCGGCCgTCGTGCTAGGCaGTTtGtACGCCGTGtCgTGCTTCGtGTaCGcGatGGGgtcgCaGGCGCTGCCGcTGTCCaCCTCGTCCTTGCTGCTGGCGACaCAACTCGCCTTCaCCGCCGTGTTCGCGTTCCt…
>XLOC_220351
CCcgtCtcTTActCCaGAATCCaCCCacaTGCGCacgaCGGTTGcTTGGAGGCTCCtCTCCTcTcGGCCTGcTCCAGTaTAAataTTCCGCTgCcGCCctGtCCcTgaGcTGTatActcTCCTCCtCCTCCTCCTCCTCCTCTGCGCTGGTTTtcTTTCCCcACCtCTCCTCCTCCTACCTCCTACCCTCCCACCTACCtctCCCCCTCCCCTGATCCcTCCtCCTTCATTCCCCAATTGAGTCgACGCCAGGGgAGGCACCTGCTCCGcACCCGCGATCGTGTCTCCTcGtCTGGTCTTGCCCCGATCCAGCAAaTTCCCcTcTTTCTTgCTCTTGCCGcGGCGGAGCaGCCCCCGTcGGCGACaGGaGGAGAGATTTTCGGaGCTGAGACTCGGAGC…
>XLOC_087775
CGGCTGaGcGACCcGCCAaCCTTcGAGGACtaCAGCGAGcGGTGCTCgtGGgCCACAgCTTCGGCGGCatGaGCGtCGCGCTCgCCgCCGaGGagTTCCCcGAcAAGGTCGCCgCCGCCGTGTTCCtCACCGCCTTCAtGCCGGaCTGCgCCGGCCgcGcACCcGcgTCATCgAgCAGGtCCCcgtGTCCGaCTGGatGGaCAgCGTGGtcgAcgaGGagCACGTCCcgCCGTCGGtGTTCCTcGGgCCCGacTTcGTgCgCCGGAAGctcTACCagCTGaCCTCCgAAgaGGactACaCGCtGtgCCaGaGCCTCGcgCGGgTgagcTCCtaCTACGTGGCCgaCCAGcAgCAAcGGCCgCCgTTcAGcgCTGCCCgaTaCGGcgCGGTgaCCAAGGt…
>XLOC_233142
AAActGGcaAAgTTcagAAGAtAAtGACtGGtgcgAAgAAGGcATGTaGAAAGTTgAAAAAtTTCACGGAcACCACTGTagATCAGAGCTgCAAAGCAATTaCATACCGGTgTTGTCtTTgtGGTgCCTcTTCaAATTCTTCCagTTGTTgcCCAcTGAtGAAGTTGTACCGAGCagaGGaAAAGTTGACCTGGACgATTCTAGCTTGAACATagATAATGAGGAATGTGCagCTGCTTTTGTATTTTTcAAAACtCGGTATGGAGCACTTGtcGCGTCAGACGtaCTTCAGACATCaAACCCTACGAAgtGGGTTACtGATctAGCTCCAGAACCAAATGATGTGTATTGGTCaAACATTTGGcTTcCCtATAAGCAGCTTTGGATTCGACGGATAGC…
>XLOC_179245
CCGCCTTCAACGCCGTGCTGCaCGCGGCGCAGcGcACCGGCCGGTTCCGGgtCGCCTGGgAGGTgTTCGAGCTAATGACgCtCAAGCGGgTgtACGCCaGCCAGGCCACCATCGAGCTTGtCgTCGGCgTGCTGAgCCGGgAGGgCGCACTTGCCAGGaTGGCGGCCCTcGTGGagAGGATCCAcGGCAAGAAgTGCGcGCCGGGcgTCGTGGCGCACGTcGCGCTAGCgCTGTGGAtCTTCGaGGAGGGgaGGAcAGAGGAAGGGatCTTGCtCCtcAGGaGGATGcTGCAGaGGAACATGGtGTTCGATGGCGTTGCTTACTCGCTGATGGTgCATGCCcacTgtCGTACTGGTGATCTGGAGTCGGcACAAGaGCAGTGGgACGACATGGTCCGAc…
>XLOC_086570
tATTCTATGAGTCaGAAaCATGTGATCAAGTTGCATGGAAtACAcTCATCTgTGGTTATTCTCAACATGGTCAtGGGTACAAGGCACTGGAcAcGTTCAGaCGgatGGTAGaTGATGGgAAAaGGCCTGATGATATcAcATTtgTAGGTGTTCTcTCAGCGTGTAGCCATGCAGGATTACTTGACGAGGGAAGGAAGtAcTTtcAATTGCTGAGTAgTGTCTATGGAATtACtCctACGaTGGAGCACTATGCTTGCATGATTgaTATTCTGTCCAAGGCTGGAAGaCTAGctGaGGCTGAATCtCTTATCAaTCAGaTGCCATTGATCCcGGATTCATCCATATGGAGGACgATTTtGGGAGCTTGCAGGATACATGGAAaTaTcGAGATTGctGAGa…
>XLOC_181397
GGatTGCatGGTCCAGATTTCAtGTGCAAGcgTGcTCgGGAgCCaAAgCGGTTTcCgtATATCTCAGtCCtTTcATCATagAAGtGTATcTGGTACCTTGAGATTTTCCaTACTTCTTTTgGGtaGTTGGAAGTAGTCACACGGTTTCATTGAATGTgAGTCTGCCATCTTGAATACTGATGAAATGCtTTGGaGGaAACATAAGaAACAAAATGaAATAGCACtTTTGCAAtAtAGTTTTCATTCTTCCATCACagTATATCATGATGGGTATGTATTCCAGGTTTGAGGTAGTCTAGGTTTATgGGAGTATCGTGACTTAACCACTGGAtCATCAGTTCATTGCATTAATGCATAATCAcTTATTACaTTTTACATAAgAGGAACTTATTGTaAAAT…
>XLOC_068626
ATTGGAAGGTGcGGGAGGCCCTcTCACACAATGCATGGATCCACAAGATCAAACCCCCCaCCAACATCtCCGTGGAGCACaTAACGCAGTTCTTCACTCTTtGGGCgCTTTtGCACGAGGTCCAACTTGATGAACTCACCGAGGATGACATTGtATGGAAGCACACgaCTAGTGGGACCTAcTCGGCGGCATCTGCTTACAAGGCgCAATTCCTAGGgATGGTTCTCACACCTTTGGaTAAAaTGGTTTGGAAGGCTTGGgCCCCCTcAAAaGTCAAGTTCTTcGCTTGGCTGGCGTTGCAAGACaGAATTTGGACCGCCGATAGATTGGCCAAACGCGGgTGGCCCAActGTgaTCTCTGCCCTCTTTGCAAGAGAGTGCAGGAATGTGGGTCTCATC…
>XLOC_064097
CTTtctcTCCTCTCCtCtCCAAgAACtCaCCTCCGGCCatGGCCATGGCgAGACaGGTgagCAAGAAGGACCtGGAAgTGGtCCtgAcGcaGGCCATGAtGGCCgCCAAGAACgtGCGGGcgCAgcgCgACCGCCtCCtGGagctCCaCCgCCgCCtGCagcGCCacAAGGcGGCCgCCCCCGCCCCcgcccctGCCgaCGCCGACgCCAacgCCaGGctcGGGagCtcGGctcGGaCgtCAtCAAGGtCtACtACCtcGGCCTGGaGgCCGGcgCCAAGatGctcGGgagCTGCGTCGAGATCGCCGTGGagaGCAACGCCaTAGctgCCATCAACaTTGCCTTCGCGCTCATGCCcgacGAGCAGCtctacGacGCGcTGCTcGcGCAGCGGctCCc…
>XLOC_031450
cACTGATGCATCACCGTTtagCCAGGgAAGAGCCTCTGGATTTCTTCCaCTTGcGCCgaGGTCAAaCaTTCGCCTCACAAATTAAaCaTGCCAgATcACAGAAAAgaGTTtCAAaCAAGACAAATCCAAGGTTTTGaCTCtcttttCtAGAATACTGAAAAAatGTTTtCtAGAATACCAAGGTTTtGACTcTGATTGGACCTCGGATTtGGTTCACCGTgCCAACTATGCCAGGAAATCAATAATAAgTcTTtCTATATCAAaGAAaCaGATACTGACAGGGgCCTTGCCGATGGCGATcTTTTCCATTGACTATGACTATTCCAAGTCTTCCtCCcTTcGATACtGAAaGGCTTAGTGgTAtCTTGAAATATGTGGAGGATATGAACTCACATACTG…
>XLOC_092489
GGAACGCCAGGCCcTTGGCaGAGCCgAGGCATAtCTTaGaCGGTCCGGCCATCCCAGCGcGTAGGCTGCGTCGGtCCGGTTCTTCCTCAGCCATGCCTCGAGGCACCCGTGCTCCATGTACTCgTAGATCAGGAACCGcTCATCGCCGGAAgCGCAGTAGCCAAGGAGGGgAACAAGGTTaGGgtGTTTCACCTTCCcAATGGtCTCTATCTCAGCTTGGAATTCACGGTTGtCCtGGaGCTGGTGGCCACCGTGCAGCCtCTTGaCAGCAACTTGCCGGCCTCCGAAGAGTGCTGCCcTGTAGACAGTGCCAAAGCCgCCGTcGCCTATGATGTGTaGATTACTGAAATTCTCAGTGGCTTTCAAGaTATCATCTGCGGcGACCcTCATCAGTGAGTG…
>XLOC_069497
CAGGCCgGGTTGTTGAAGCCAGATACCATGGAAGGAAgtGAGGTTGAAATTCCTGAATTCAATGTgTCCTACAAGCCTCaAAAGaTCAGcCCaAAATTCCAGCATCCAGTgAGGCAcTTGCtTCATTCGaAAATaCGCgATTCATaTACTCATCCTcAGtTTgtATCTGATGTTAtGAAACCacTacaAATTGAgCAACTcATGGACCaGGAAgtTaTTAAtTTATCAGGTGGAGAGcTCCAgagagtagcaTTatGTTGTGCCTTGGaAAGCCTGCAGATAtTTATTTAATTGATGAGCCAAGTGCATATCtcGATTCAGAGCAGCGTATTGTTGCCTCGAAGGTTATCAAAAGATTCAtCCTTCATGCaAAGaAAACTGCATTTATTGTGGAGCATG…
>XLOC_221335
gTTCATTAGGAAAAAaGCcACtCTTtACCttcTTCacAATTAGTGCCCtAGtgCTTGAAgCAAgATGcTTCtaGgTTCtgtAAGatcATAtagATCCctGCCAAGagTAAatGTTTAACAAGCTAcATgATCATaTAgCTTgTTAAaTacTaCCTCtgTAAcTTAATGTAAgaCGTTTTTtGCAGtgCAAAaTTtGAACTGCAAAAATGTCTTACaTTAAGtAAcAgAGGgagtaTCAATTTtCCaTAGTgCCTgAAgAAaGAATTtACTcATTCTaTTtCCaTaTGTATCTGTAgCAGTTCCATTATCTTCTTACCACAACCAATTGACATTGTTGTGAAACCcAGGAACAAGGTTTtCATCATTtCCAActCCAAgACCGGAGCAAAacTGGCCAGG…
>XLOC_205398
TAgCGGaGcAAGCCcGAtCAAGAACGTGGtGGTGCTGGCGCTGGagAACCGGtCCTTCGACCaCATGCTGGGCTGGaTGCGCCGCCTGCTCGGCCTCCCcATCGACGGCCTCACCGGCGCCGAGTGCAACGtcGACCCcaCCAACTCCtCCcTCCCGCCcGTCTGCGTCTCCgCCGACGCCTCCCTCGTCGtCCCCGACgACCCcGGCCACTCCTTCGAGGACGTGCTCGACCAGGTCTTCGGgTTCCGCCCcAACTCCACCGCCGGCGCCGCCGACCAGCCGGcTCCCCCcACCATgTCGGGCTTCGTCcgCTCCGCGCTCtCCGtCAAcgCCcTGCTCTCCTCCGCCGTCATgCGGGgCTTcACCCGTCCctCCTCCCGGCCTTCTCCGCGCTCGCC…
>XLOC_068360
CAAACCACGGCAAGTGACaCCcAAACCTCCGACCCcTCCACGcACCaGACTTCTACTGCTcACGcTCCTCGaTCTCTCATGGCgACGGCGGCTACGAGTCGGCCCAACGGGCCTGtGcTCTCGaCACGcAACTGCCCCTcTGCCTCaCCCACCCCCGtcAAGCTCGCCGGTGGCGACGCCACCcACTCgaCCGGcAAGtCCGtCagCGGCTcGtCCCCATCCTCCacTaGGagCCGGcaGTCCTGCaCGTgctCCTcGACGAAGaCGAACCGCCcGGGCtCGTTCCGGtGCaGCAtCCacAAGGCgcGCAAGCAGGcGGCCCGGCCGGCaGCaGCAAGCCCGCCtCCCcGtcTTCCaTCCGCGGTCtGGgCTCGAAGCGAATGAACaGCCGGCTACtGT…
>XLOC_027871
GTTCgCGGAAGGCgCCTGGgCtctCCAgCCGGTCCACCAGAAcAAGGTAGGCTTGGTgCtGGAcTCCGGGATCgaGGaGGaGcTCCGGcTCCGGcaTTTgCaGGTCgCCGATgcGGcgaGGgcTTCGCTCGGCCTCCtgTTgtCGaGTGCACCGTcACCGaTGctCCTTtGGaGATCAAGAcgTGGTTCGATCCGAAGTGcGGgAAaTcAACCGGGaGcgTTGGGAACtCCGGTTCCcTGTTAAGaGCGGTcGACGcaCTAGtGAACCAtgCAGGCGTgAATGCtGTGGCtGTTGTtGCGcGcTTtCCtGAcgaCGAtCCTGAAGaTTCaGATTgcTAtaGGgAAGGAAaGGTacTTCctAcTgcTcAAGtACttgatttctAATTTTTgTaTGaTagT…
>XLOC_203043
TTTTtGAATTCtGAAaCAAGAACAAaaCAAatCTTTtGTACCACCGCACTGCGCGTTGCAATGCGAAATCTGATGCTCTCTTTAtGTACGCCgaCGagTAAcgatcACGATCACGATCACGaCACGACCGTCTTCACCTGGTaGTTCCTGGCGAAGGCGCTGTACaCGAcGAAGTTGAGCGTGCACaGCGCCGCCATGGTCCAGAAGAAGTagTCGAGGTgCCCcTcGTTGaGGTCgTCCGATAtCCACCCGGGCCGGCCGCCGGTGGCCGTgaGCGCGTTcacgaCGGCGTAGaTCAGCGaGCtcGtGTAGCTGCCCAGCGCCAcGGTGAGcAGCGCGAAGGaCgTGCACATGCTcTTCATCGACTCCGGcgCCTcGCTGtAGAAGAACtCCAGCTGC…
>XLOC_151718
CgCCgCCCTGCCTgaTTctCCcGaTCCCcTTCCGaGTTTtGCTGCCcGGcATGGCTGCTGAATCCGagaGCTGcAACTGCAGtgCCTGGgCaGCAAATGaTCCTTctGGagtActctCCCcTcaCAGTTtCAACCGtaGGgctGTAcGACATGAtGAtGTTtcTTTGaGGaTCACACaCTGCGGTgTCtGTTaTGCTGaTGTTCAGTGGACAAGAAaTTtGCACCATGacTCGGTgTACCcTTTAGTCCCTGGGCATgaGaTTGCTGGAGTTGTAACCgaGGTTGGTTCGGAcGTCAAGGGCTTcAAACCGGGcGACCATGTGGCtgTTGGGaCaTaCaTTAACTCATgCCgTGACTgTgACAACTgCAATAACCtCCtCGagAACCActGCTCAAaCT…
>XLOC_159062
AAAaTtaTTTtAtatatgtaTCATCtGTTGgAgcagcGCTTTTtgctcTcAAaGcTTtAAAagTTGgTtaTTTTtaCGtatGGACCATCtAACGGagaGcgcgAcGGCaCAtCCCcGcgAAGCACGCtCtGCaCCtCtGcGGtaGaCaCGtcACCCcGGGcTAAtCATCAAcACgctACaTGtAAgTTGGtGtGCgACGAAcAAaCAGCGGCAtGGCgcGCTAtGACGTGCCCgAGcACGTTGGtgCGTTAcAATaCAGTTAACtAATTCGTAGGCGAACGTCGGCGGcACATatATCCTCCTGCTGCGCCGGCGATCGGCCGCACGGCAGGCCTGCAAGGCCGGTGGCCATGGCAGCTCGAACGGGTAcGCCGCACCGGCGTACCtGTTCCTcTCATG…
>XLOC_104863
CcGCAGaCAGTTGGgtGGCCGcgCCGGCGCCGCCCAtGGCCGCaCCACCCGCGCGTGtGCCGcTTCTTCGtGCACCCaGCCGGCCcTTCCCcGCCTCCCAGaTcAACCCCCGCCGTCaCTTCCGGCCGTCGGTgtCGGTcGCCGTaGGaGGCgtGGGcGGCCCCGTGCTCCGcACCtGCAAGAATTGCAAGAAgCAGTaCgACCCGGcTGCGAATCACCcTTCGTCATGCCGCTACCACACGGCCcACTTTGGAGGTGAG
>XLOC_197391
TACAAAaGAATTGAATGaGAAaGCTTtGAGAAaTTATTAATCAGGTCAAAATcGAATGACCcAATTTtAATTGAAAATCTCAGTTAAaTGTGaGCtCTAAaCTAGGgaGCTTAGTGTTATAGAGGATATAGCAGAAAaGTGTGAACAAaTAGCTAGcAACtGAACGCAtCTTAGATGCCaGGATGGaGGgTTAAGGCGcAAAaCGAACTTTGCGCTAGTTGTGTACGATGAGCTTGGCCcTGGCATGGCCGGCCTcGACCcTGTACtGGTCACCAATGCCGAAgTGcGCCatAAGCAGCCACAGcACCGTGAgCaGcTCCCcGCCTGGCTGagCTGCTTGGCgTGGAAgTTGCCCcTGCaCTTgCCcGCCGcgTAGCACaTCAtCtCCACCCaCACCCc…
>XLOC_190661
ATACACACTGTcTGATcACCAGGGCcTTCtGTTGTTGTCACTTGtCAGCAGCATCATGGGTgCCGGAGGCAGGAtGACGGAgAAGGAGCGGGAGAAGcAGGAGCTgCTCGGCCGcGCCGGcgCCGGtGaGatCtCCcaGcGCgcGCCGAcaGaCAAGCCGCCGTTCacGCTGGCCcaGAtCAGGCAATCCCGCctCaCTGCTTCCaGCgCTCGGtgATCAAGTCCTTctCCTaTGTGGtCtAcGaCCTcGCCATGATcGCCaGGCCTGaTGAtCGcgTCCctCctGTacGCCgcGCtGGtCtGGaTCCcGGcactCCcGaCCaTTCAACaGCTGGgcgCCTGGCCGctCtaCtGGgCCacGcaGGGCTGCGtcaTgaCCGGcgtCtGGgTcTcgCCcaG…
>XLOC_058092
CCTTCGtgCCcaCCaCCaCGGCGGcgCtGtGCGCGGCGGtGCCtCGtgCGCcGGCACCGCCGGcaCgtGGGGGCTGagctcGcaGaCCGTGGCTTtCgtGGGgCTGtACCtCGTGGCgaTCGGgtGCGGtGGGgtgCgctCgtcGCTGCTGCCgTTCGGaGCGGAgCAGTTcGAcGaCGaCaGCGCGGCGGACCGGGAGGgCAAGGCGTCCTtCTTCaGCTGGTTCTACCTatGCGTGaGCTTcGGCCCcATCATCTCCGGCGTGTTCCTCGtCTGGATCCAGCAGAACGTCaGCTGGGgCCTcGGCTTtGGCATCGCCACCGCCtGCATCGCGcTCGCCTTCGCCGCCTTCGTGCTCGCCAcGCCCATGtaCAAGCgCCGCATGCCCgCCGGCACGCC…
>XLOC_025515
GGGGTTTAGGTCGCTGcTCCaAAGaCCCgTGcCCACGACtTTcTcGcCCgACCGCtCCTTTTgcGCCgCCGCCGCCGCaTCCGCGAAAACCTcGCCCCCAcTcCCGCCgCCGtcTCCGCCGCaGCTCCGGcCCCCTaGAAtcCCaGCGGCGaTGGcgTCCaCCaTaCtcTCCGacTGCTCCtCCTGCGCCaCCTcCCGCCTCCtCCCCCtCcGCCGCGcCCTCCaCCCGCCgcCgcCCCGcTTCCGcCCCTCCCCCgGcCCGGcgCCGTTGCCGaGGAGGCCtCTCCTCgCCgCCGCCgCCtcGctcCCGctCCtcCCCCGcgCgCgCCGCatGGCCgcGCtCgccGCCgCCgcCtCTTCCgCCGActCaGcAAcaGtTTTGGcCgAtGcgtCtGcaAA…
>XLOC_022473
AtTTCCAGCAACCATCTATGTATCACTaTGGTCTTGGAAATCCATATGATACGGTgAGGCCAAGTAGtAAtTTTGTAGGTAACTTTACTGCtCCtTTTGGTTCaGAAAAAGTTGTGCCAGGAATCATGCACCAGTCAGGACaGAAAGTTCAGTTTCCAAATACTGGAGcTTGTAGCTcCCCTAcAACCAGaAAACAAGGAAGTTAtGTTGGaAATCATCCaGGCACCTcACCTTACATCAGTAcaCCAATGCCATAtCCTACAACTCCgGTGTCTCATGGCCAACCTTCATCaGGAACATAtCCTTGTGACAGGAGaAATGGtgTACCGGGATTCCAgTcCCCATCAAAAACTAtGGGCaTTagtCATgGGATTCAAGGGCAGCGAgaGGGGGAGaAAT…
>XLOC_070821
tCtGtCACcGGcaGGAAGGcAgaCAGGCAGcaTCCcAtCACCGGcgTGCTTGCgACAACGTaCGTACtAGTTtACAGcTACCAGCAGCCtATTTTTACCAaCAAaTtCCTTTGaTTCTTGGaTGCAGGCgCCGCAGGTCGTCCATCtCTGcTTCTGGCCCgaGGATGGCCgacGCTGCCcTcGGCgTGGTgCAATGGgtGGTGAGCAAGGCGCTAGCCACCGTCACGGATATcTTCCAGGAGGCTTGGGAGGGCACCAGGAtGTTTGGTCCCAACGTTgAGGCCcTCaGGATGGAACTGCTgCTcGtCAAGGCCACGCTCGAAAaTGCTGCCTGCAAGGaGATCAGCGGTCCAGCCATGGAGGAGCtGTTGCAGATGATGCGGGACTCGGCGCACAATG…
>XLOC_090109
CATcGCCCTCGGATCCTACCAGCTGGTGaTCAGCGaGaTCGaCTCGtCGGCGGCGaCGtCGCTGCaGGCCGTCAAGCTGCTCGCGCTCtACCTCACCGGcGACAAGGAAGGTgCGATctCCAGCCTGAAGGAATGGTTgaGTGATTCAGCTATaGGAAgCAATCCTGTTCtgCgATTGATTGCTGGAATTataTTtATGcATGAGcAAGACTacAATgAGGctCTCAAGCAcaCACACaCTGGGGGGACTCTGGACCTGCATGCAcTGAACgTCCAAAtCTTCCTTAAGaTGCACCGGTcAGATTAtGCtGacAAacAAcTGAAgaTCATGCAACAAaCTGACgAGGaCCATACaCTGACaCAACtAGCAAAtgCTTGGCtCGAtATTGctgTTgTAAg…
>XLOC_146223
AGACaTAtGTTGCGGATTTtgTGATCCtGTGCGCCGGgagaTTCaGCGGCAtCCCGAAtAtaCCcaCaTTCCctCCcGACAAaGGgCCGGAGAAGTTCGACGGCACGGtGATCCAcTCCATGGaCtACTCCGACatGGGCaCCGAAAaGGCCACCGAGCtCAtCAGGGgCAAGCtCgtCACCGtCGtCGGCtACCAGAAgTCCGctAtCGaCAtCGCtGCAGaGtGCGCAAaCaCAAaCGGAGCCAAGtaTCCATGCACAATAATATGtCGAAcGAAGAGGTGGAtCATACCCGacTACTACGCTTGGGgCGTTCCCaTTGCATTCTTCTACCTcAACCGCTTCTCGGAGCTCCTAGTACaCAAGCCaGGAgAGGGgCTGCTCCTTAGCATTCTTGcTA…
>XLOC_178237
CAAaCCAAgtGGAAAGAAaCATCTCTCtCCTCTCCTCtCCTCtCCCTCCTCATCTCCTTTGCTCCCCtgCCCATACcATAGGagAGAAGTTAGAAGAGGATGGAGATGAGGCgtCCATGGAtGcGCCTTGCCGtCTGaTCAGCCACCGACatGAGaCGTgcTgCCcGGtGGACgAGGtCaGCAACCGCAGGAGCAGCACATCCACGGCGCCGCCATGGtCCCAACCACtAGGAATCACCTGGCGCAGCACCAtGAACCCaGCGGCAAGAACAGCAagCCGCCGCCaTCGtACTACtCCGGATaCcACATCGCCTCCcAGCTGGAGGCTGCCTCGGCGGCCGCTCaCGGCgTCGACGaCcTCAAGCTGCAtCCGTCCAGGTtCCCtCgTCGGCTAGCCAT…
>XLOC_205162
GAAaCCATGCCGGCTCTTCTTCTGCTCTTGCtGTTgAGCttgagcATGGgCGGAGAGctGGtCcCGTGCTCaTCCGCCGgCgAGGGCCAGTTCGCCTTCCAGGGCTTCGCGGCGGCGAACCTTaCGCTGGaTGGtCTCGCCGCCGTCATGCCCAAcGGCCTGCTCGCgCtcaCCAACTTCActcTCCAGaCaaaaGGCCATGCCTTCAACCCcaCCCcTcTCCGcTTCCtCGACGTCAACGGGCgaCCAACTCCACTgCcGTGGCgCgcTCCTTCTCCACgTCCTTCGtgTTCGCCaTCGTctCCAACTaCGacGGCCTGAGCGaCCAAGGGCTCGCCTTCGtGGtcgCCCcGaCCacgAACctCtCAACGGCGATCGCCGGGCAGTatCTGGGCCTCC…
>XLOC_130966
CTAATCTTCAGCTGAAATAACATaGAATGtACTTATCACTTACCTgAATTTTCCACATTTACCTCCTCAAGAATCTCAGCAATGTATTCCTTtgaTGAACTTTGtATGGCGTTGAtCTTCAtCCTCAAGTTCtCACTCTCATTCTCTAGTGAATCTCTTtCCTTTAGTAGGAGaGgtAAaTCCTCAaTTGAACCTCCAAGCATgTTAACTTGGAAGtcTttAGATTcaGCGATGAACCTTCCcTACAAaGAATATTAATAGTCAGAgacGACACTTATCCCTGATTTATTGTTCCACATGCTTCTtcGCTTGAAGCAAAAGAGTGcAAGAAaCATATCTGAGTCAGGAGCcGCATTTTAGcTCCCATGAAaGGaGATAGTACGAAAaGTTCAGATTGTC…
>XLOC_118673
CTtGTgTTGCtaCCatCctCCGGcACTTTTtgcAgCGGTAAatgAcACCtGGaTTaGCAGCAGCCTgCTcTTctGGCTTAacATtGGCTTCCaCAACTGTGCaCTGCCTgataGTTCtGCaGGCTTTTgaTcAGCCtCCGATCTTgCCtCCTGATCAGATTgCTTTTCTTGGTTAATaTCAGTTCCcACAGCAGTGtCTAGGCaCATTtCAGCAAacTTTTCATGAACCTCCAATCTTGCCtCTGGATTAtCTTGCTTTtCTTGAACAATGCCaGcTTCCACaGCAGTGTCGTCTAGGCacaTTtCCGtGAACTTTtGGTtAACCTgTGATGCTagCATCTCaTCtgTTTgCTctGGtCCTgACTTCtgTTcAACTCCAAtCCTTGTTGCTgaCtCgcT…
>XLOC_023245
TGGCTTGGgCTCATCCTCaTTAAGCACCTTCTTCTTCCTGCtcTTCCTGAGCACCTtCCTTTtcAGCCTCTTCTTGGTTAGtCCATCGaGAtCCTTctCCCTTGGcGGCACAGACCCGGgCCGGACGGGGgCGTTGAGcGCCGACTTGAGcAAAGaCAGCACCTTGCGATCAGAGACGGCCTTcTCCACACAGGACaGAAtGGTGTctGACGaTAAGGCGTCGACCACGGTTGTGAGGtCTGCAGtgATGAACCAGAGGTAaCCGGcgAAGCCGGAGCGAACagAGCGGATGGCGGTgtGGGCCcgcGTCCAGGgCGGAAGGCGTGGgACTTGGGGGAgAAtcGGGgcTCGAAGACGGgTTCGAGGAGCAGGaGGAGGAGCTCCTGGACGaCGTGGtCC…
>XLOC_057680
AGTCAAGTACAACGAGCGCCCcTCGGAGaGCAGaGCGTTCGACGTCGTCGTCCtGTTACTGGgCCTCGTAGGAGGAGACACCcTCCTGCCGTACATCAACGaGAGCCAACACTTCATGCTGTCGCCTTTCACCGGCATCGAGCCTTACCACAACGCCCTcAGGtaCACGCaGGCCcTCCtGGgCgCCGTGCCGGTGGTGCAtGTCGACGACGTCTGCgaGGCGCACGTCTTCtGCaTGGagCGCCAGGGtgACGTCGCCGCCGGCCgTtACCtCtgCGCCACCgCgcACCCcAACATGCaGGAtCtGGTGGAGCACTACGCgAGCAAgcaCCCagAGCTCAAaCTAgCgCGGAAAGaGGTGGTGGGagaGGGaGTcaGAGTGCAGGCCAACaCGAACAA…
>XLOC_200013
CTGGAGTTcTGGGATGAtTTTCtcTCttGGTaGTTTAtTTcCCTcgCGGTGATTTATTATGTTcAGTTGTTCACGTTTCAATTGGTTGGGtgAGTGtTTGTTGATCtTTGtTTTCCTTAATGTGTATGCAGAACGtcATaGAAATCATGaAATTaAATGTTCCtATGGCGATGAAAATTGcACTaGATGGACTTCTGGAGTATAACTaCaAAACaCGAGACAcTTCAATAAGTGACGTTGGaAAGTaTGaAAAGGTTGAGGTTTCtGTGTTGCTATGCAACGatAACTTCATCCAGAAtcTTAACAAGAATGGAgAGGCgaGGaCTGCGcTacTGaTATGCTcTCAGTGTCACaGTTCATTcCCGATCTGGATGTTCCTAcTCTTATgTTGGGTgAtAT…
>XLOC_148293
TGAcATGGCTGCTGagCTCGCCGGAGGAATCGTTGGCGTACATCCTCGCGGACAGCGGCTTCGACGTGTGGgTGGTcAACAACAGGGGCACCAGGTGGAGCAGCCGCCACGTctCCcTCGACTCCTACTCCcGGaGGTACTGGGaCTGGtCCTGGGAcgaCCTGGTGGTGAACGaCATGCCGAGCTTGGTTGACTACGtCTGCAGCCAcACCGGGCaGAAgCCGcACTTCCtCGGCCAcTCCATGGGGaCgCTGGTGGCGCTGGCGGCCTTctCGGAGGGCAGGACGGTGGaCAAGCTCAAGTCGGCGGCGCTGCTgaCCCcGGTcGCCTATCTGtCCCaCATGaCCACCCCCcTcGGcATaCTGCTcGCCAAaGCATTCGTTGGAgAGCTCATcACGA…
>XLOC_089081
CgGGGGGACaGGATCCATTCCTTCGGTCAGCCtATTAGCCTCTCGCAAtCTTcCCAGCAgGGCATCTcGTCCGAATGGaGTCtCTGCTGGCGGCCGCGcCCTTCCATgTCGCaGCCTTCTCatCCCtATCCTctCCGTCCGcCCaCTCGCCGtCtGtCCTCCGCaGCatCCgTGGGGGcGGCCGCgCCGTCCGatGcGCCgCGGCCAAGGAGGCCaTCCTGTACGCGCTGGAGCACGATGAGaTGTTTAActCAGAAGAGGtGaTCCAgTgGGAGagCGGCAAGaCGATcAAcTCCaTCgCCgcCGcGCaGGGCaTCCGCaTCCGCCGCCGGtGCCGCCCCCGGTAcCCCTCGGAGGGTTCCGGCGaCGaCAAGGCCgtGcCCCGcAACAtCCtCGAGC…
>XLOC_204347
TgACCAcTTtgtATTTAtAGTATgTAgtCCAAcAATAAAaCaCGTAAAtCATgAgacgAAcAgAgagACgTaTAAaTCAtCTgtACCcTTTTTTTttGtATACaTAtGATcgAGGagATcAACAATtGAAAtaCCTTAAaCAATTTGGAcTTcTTAAGATGCAcTcACGTaGTATATACGtACTGCCGaTTTATTtgTTGGTCATGCATGATGGGTGCaGAACTGTATATGCGTGGCCGCCGATCACACCacaCGtACGCATGGCGGgCATGGCCGGCGTCGCCGGATCGGCATcACCCcGCGTAGTCGCACATGCCGAACTCGCACTTGACGGAGTTGGCGCACTGGTTGGAGCACTCGCCGcAGTTCTTCTtgtCCTTGAGGaGGTCGACGcACTTG…
>XLOC_009066
cACGGGTTCGCCGaCGCCTGGTCGAACTCCATGtCGCTGAACaCGAACaCCCGCCgCACCATCTTCtCCGCCGGCAGGCCGGCGCCcACGGCCACCTCCAGGATCTTgTCGAAcACTGCCTGGAAgTCGGtGTTCATaCCCCAATCCAtGTTCCGGACGAATtCAGtCTTTtCGGAaaGGgTGTcGCCCTTGATCATGTGGATGTTCGGTTGCTCGCTGAAGGTGATCACGCGGCCGCGCCACGGGTcgTCGGTGAGCTCGGACACGaGGAGgCCAAGCGCGATGCAGACGTCCATGGGCAGGCCGGAcATGCTTCCGGaCACGTCGCACACGGCCAcGCAGCtGTTGAGCTTGCCGAGagCGCGCATGTCGTCgaCCATGCGCTGCCACTGCAGGTCG…
>XLOC_145347
GTgCGTcGtCCaTCcgtCGGGgCaGCagtCGGTGAAGaGAAGgCCgcGGCCGGgCtgaCCgCCGCGGCCatGGcGGCCGCtCTTGTGCTgCCGgAGGTcgCGGAGGCCgCtGGCCCcGGgcTTtcGCCgtcgCTCAAGAAcTTCCaGCTCagtATCGGcTCCGGCGGGgTcgTGCTCctcGGCaTCATcGGCgCCgtcgTCgCCGTctCCAAcTTcgACCCcGtcAAGCgAGGCTGaTcTCTgCtGTTtgtgTaCCacgCGcatGcAAAacTCCtCCATctCTTcgaTTaTtATTgcgAAAaTAACAaCGGTTaTCAcTGCAtGtAACTTTgCCGTTcaGaTTtATTtcacGGgTttGTgCTCAAatCGTT
>XLOC_228298
CAGCgaGCTGGCGAGATGGCAGAGCCAGAGGCGCGGATCACCACTTGGGTTCTTCagCCTTcaGGTTCAgaGTAGACTACGAGCAAaGCAAGAAgTTCCcgtcGGCAAGGCCATCCACTCCGACGTCGtCTCCgCCggtggACACCaCTGGAGGAtcGAGTTCTTCCcGcGtGGCCaGagCGAGGCCGacAAGGGCgAGTAtGtcTCCaTCTTCTTCAGGCACATGAGCaaaaccaCCaGAAGGaTCAgagCCaTCATCGAGGCCTTcGtCATTGGCAGCgaCGGtAAtCCATCtgcGCCGgACaTACtgcAgAGGACATTtCAAaCCTTtGAAaTCAAcGGAgaTAAAGGCCgCCacGActCCtGGGgATGGAATCGgTTtgCCAAGGgactaTTCtG…
>XLOC_117247
CgCTctCCTCCAgCAGCgAAGCATTGtCaTaCaCAAAaGcATCtaCaGGtCCAGAgTgaCaGagAATGGgCAgaTGCCTctCTTTtCtAcTCCtCCtGGgcgTCgcgCTTAAGGTCgCCGGCCcGgCCAACGGCGaCATGtCGGCGGCGTTcgCCGGtACAGGGcGGCGtACaGCATCGacGGcgCGGTgCGGcAGcTGatGtCgCCGCCGTTGATgAAGCtGGAGGaCGGCgTGGACCcTGAgCtcAGTATCGACCTGGaGGTGcACCGCCGCGtCCTCGCCGGCATCAGCCCCGGTGCCCTGAGCCGCAACaGGCCcGCCTGCCCcGGcGCGTGCCCGGcTCCCGGaGGATCGTACACCAACCGGGgaTGCCAGAAGAAGTaCCAGTGCCGTGGcTG…
>XLOC_170034
tGTCAATGGAgACGCCGCCGCaGAAGaCGTCGGTGAGCGCCGtcTTGGACTCGAGCGcGGCCTTGAGCaGcaGCACGGCCTCCTTGTGGCCGAGgTCgACGGTGAGCtCCtCCAGGGCGGAGCAgTCGGcGACCTTGAAcTTCTTGaGCAGCAtGATGGCGGAgaTGgtGGaCATGGGcTCCACCGTgaGGTCgtCCATCACCaGGtAgCTCACCACCTCCTTcAcGTACCcTCCTGCTCCTGCAGacGCCGCCGCcGCCtCCtGGgCCGCCG
>XLOC_215202
ACTGAGAAGCAACAAGTTATCAACTTCTTGTTGCAGCgcAACCCTCGTGCTTcTCCATCTGTAcTTCCAATCATCGGTGGCTATCTAgTCGGGAAGAAAaCTCTGGTAGCACATGTATgcAATGATGAAAaGGTCCGTAgttaCTTCTCTTCAATTTTGCACTTCAATGGAGACAAcTTCcATATGGTaGAAaCaGAAAGGTGcACAGGgAGGGCATTGGTcgTTGTTAAaTTGTTtCAgAGGTCAATGATgAGGAcTGGAAaTCATTTtACcGGGCAGTGACATCCATAAGCAcAGAAagTAAGGTTAtAATcATTAGTAGGATGGAAAGTTtGAcTAGAtAtGGtACTGTgAAGCCAATTCACCTAAGtAGATTACCAGAtgAGGAGTACAGCTACC…
>XLOC_173051
gaGAGAGaCCatcCCACCAcCCCgCgGGAAgCaGCCTgGGAAGTaGCtagGGTaGCTTCgaGGagtCCGcaCGcgCCGCaGCCGCCGCCtctCCCCaGCgCCGCCaCAGCCGcGcCCCAtGGCCAAgGGCAAGTTCAAgGGCAAGCCACCgGGCaGCGCACCTTctCCTCCAAGGaGGaGCTCGAGGCTGGtACTTCAGCAGaTcGCCCaAAGaCCtTTTcTAAGAAGAAGCAAGaGGTATCTAACaGAAgGGAAgAGtCAATTGAGGAGGaAAGcGATGAAGaGGTTgAGAAGACCaAAcaCaAAGGcacTgCAGGCCTcatCGagatTgaCAAtCCAAACCtGGTgAAACCaAAgagtATTaAAgcCAAGGaTgTTGATgTAAgtCtGAtTTTTAAt…
>XLOC_111553
aTAACtGtGGCAACaGATcgCCGGgATGAtcGCCAACAGGTTTtGTcACtGTTtCTTtgaTctCCAcaGGTTTtGTGAgaCCCTTGGACtCTTtCTcAagTaTAactGGGgcAAgaGATCgCCGGgTTGATcGCCcAACaGGTTTTGTCACtGTTtCTTtCATCTCCaCATCtCcAtGCATaCCTTGGTTtCgTGcTCAAGAAaCGATGGAACAACaGATTtCCGCAtcGATCTTCTCACAGGCCCAGGTAcctCTACgTGCATGTCCATAGCaGAAGCCTTACCActGCTATCaGAAAaTGGgATTtCACCGCCATtTGTGGCTACTGTAGCCcTGCGATTCgaCATTTTCCtCTTTTTGGACCCCacATGCCCatCTTGCTTAGCCAcACCATCTTC…
>XLOC_147012
CAACAAaCCAACCAACCtGGTACacgCACGGCtgCCacGGcGGaCCAAatCTTTTcTtaTCCCcAACCcaCCaCCAACaCCATgCCGtcACGGtCgCCGTCCatGGTgCgCGTCGtGtCGtCgTCCaCGGTgAAgCCgCCGCCGcgCCcgCgCgAgCGCAtCCcGcTcACCTCCTGGGAcgCCTCCATGCtCtCCtCCAACtaCATCCagAAGGgCCTCCtCTTCCACaGGCCcACCTCATGCtCCCCGGtcAAcGCCgCCGACCACCTcgCCgCCgcGCTCGGCgacGCGCtCGTCCACTaCtaCCCcAtCGCCGGCCGCTTcGCcACGgaGCagCACAGGgaCgaCcgCACCGGcgCCGTCgtCGGaTGCtCcgtCCAcGTCGActGCgacGGCCAG…
>XLOC_075857
GGAGCAcTTGACaAAGaCACATAtTTGTCTAATCAAGGGTTCATCCTGGAGGAGGATCCAGAGtACCAGCTTATTGtaGATTGCAATGCCTTATCAGTAGaTATTGAGAATGAGCTCATTAtAATACAtAAtTTCAtCCGTGACAAGTaTAGGCTGAAGtTTCCTGAACTGGAATCCCTTGTTCATCATCCGATTGATTATGcCCGTGTTGTTAAGAAGATTGCAAATGAGGTGGaTATAACACTAGTAGATCTGGAAgGGCtTTTACCTTcTGCaGTTatAATGGTTGTcTCTGTGACaGCATCGacAACTagTgGGAAgCCtcTTcTcAGGagAAtTTGGTaAAAACCaTTGAAGCAtGTGACagAGcCCTTAAtCTTGATGcTGCaAAAAAGaAgG…
>XLOC_011771
cAAcACACGACaCgAAACgaCCAtCtCtCCAgTgACtAGtgcGaAAGGAAgAtGGcgaCtAAGCtcgCAgCgCtCatcGtcTTGGCCgCgTTCCtcgCCgGGcCgGcGGCgtcCgaGGcCGCCaGCatTTGCTTCAAcGGctGGCTgaGGCTacCCACCTaCAAcCCGGtGCTctGtcGcCCCAGGCCGGACGTTCagAcgCGGCaGAGGAGACCtgCtcCCTcgGGGtCagGGCtCACCtCCGGCtATTaCAAcaCCAGGtgTcCCaGCgCGGAgAAGAtCGTcACGAAtGCCgtGAAgAAGGCCgTGGATGCGAATCCTGGCATTGGtgCGGGCTCATCCgCCTCTTCTTcCACGaCTGCTTCCtCCgGGGTTgCGATGGTTCCGtCCTTCTCAACA…
>XLOC_065533
ATGcTTCaTCCACCcTCCcGGCTTtAGCCAACAAgTCCACGATACAGCagTGGTGCTgAGGGgTAgCTAAAaGCCCAAaTGTTtCCATTGACCtGTaCAAaGAAaGACCTTcaTCGACGAGTCCAGaGTAATTACATGCTGAAATGGTtGCCaGGAAGGTCACGGCGTCAGGcTTTAACCCcTTGTCTCgCATCAAGTAGAAgAGGgATAGTGcTCtCTCGCCgAAACCgTGCTGGCCAAGaCCAgaGATCATTGtCGTgTAGGTgACaGTGctCTTGtCAGTcATGCCACCAAAGaCaTTctcTGCTGCaGAAaTCTCCCcGcACTTGGAgTACaTATcAACAAgAgCTGtgCCTAcAAaGaCATTtGtATCCAAGGAgTGGCgCaGaGCAAAAcAAt…
>XLOC_076584
TTgAgCATAtcATGTGaCAAGCgCCGGTCCAAAGCAcTGACGCTAGCCGCCAGAGCAgCCGGGgTGACGTCCATGGGgATAACCGGCGACGCgAGGGaCCaGCTGGAGGTGGTCGGCGACGGCGTcgACCCaGtGTGCCtCGTCAGCTGCCtCCgCAAGAAGCTCGGCCAcGCCcAAaTCATCAAGGTGGAGGaGGTGAAGAAGCCGGAGGaGAAgAAGGaGGAACCgAAGCCGGCCgTGCCCGTGCCTGGGAACCCgCcgCCGTgCTActaCCcGCCcAGctActaCCACCACCAGTAtCAGGCgCCGcACAtGGTAgtCTGCGAAGAAcAGCCcGGGAACtGCCGGaCCATGTAACTGCCAGAGAtCCATTTTGACGTGCTAtGcGcGTgTTTATtA…
>XLOC_075853
AGCCcTGtCCCGGaGCGCGTCACCGtGTTCGtCGTCAACCGGCCGGgcaCCGTGGaGtCGGTGGcacGGcTCGtGTCAACaTGGCaGcAcGTCgcGCCGTGGCTGCCcGaCGaGTTctaCCTCtCTGCGTTcGtCGGAGCCGGCCtGCCGGAAGCGGACGGgTCAGGCATCtCCGtCACCTTCAAGGGgTTCtACCTCGGgCGGaGCCaCGAGGCGTTGGAGaTACtCtCCACacGGTTCCcAGaGaTCGGGCTGTCGGACCTGAACGCGaGAGagaTGAGCTGGAtCGacTCCgTGGTCtaCTTCtCGGGCCTgCCGGAAGGCAGcTCCACgTcGGACCtCACGGACCGTgTGCTCCACGaTAAGAACtAcTTCAAGGCCAAGTCGGACTTCGTGCGC…
>XLOC_044287
CGAGgCGGGgtcGtGCtCcAAtCGCGaGAGCCGCGAActACgCGtgtgCGCtGtgtActcgAtCcAACtCAATCtaGGAAtctccaTGGATtCCGtCgCgaTCGttgcGGTgCCGTTCCCcgcGcAGGGCcaCCtgAACCaGCtcTtGCaCctgCCCTGCatCTCGcGGCgcGCGGgCtGtCcGtGcACtaCgCGGcgCCGGcgCCgCaCGTCCaCCaGGCCcgcGCgCGCGTGcAcGGgtGGAtCCGtgCGCCctacgctccccatCCGGTTCCacGaCCTcGACCTgCCCgcGTaCgagcgCCCgCCgCCcGaCCCCacGgTcaCCAcGTCCTTCCcGtCCcaCCTGATGCCcatGCTCgAcGCCTTcGtcgCCcacGCgcGGgCCCCCtcGCCAGG…
>XLOC_216606
CGCGGAACTCCTTCtcGGGgATGGGCACCTCCcTcaGCCtCTTGACGGTCAcgaCGGCGACGCCGCCctCCAGCGtGGCgCGGTACGtCGTGCCCAGCCAGCCCTTCCcGAGgACCTCGGCCgACGCGTGCAGCAGCGATTCCAGTTCgtAGGCCACCTCCGGCTCACCTCCcaCGAACaCCAGCTTCTTGGCgtcGCTGGCCgTcGGCTTCGaGGaGCGCGAcgcTTtCaCGCCGCtCTTCTCCGCCCTCGCCACGGaCACCGTCTCCGGTGACGCGTCCtCGTCGCCGTAGGCCGCCGTTtCGGTGGAAGTGTCGGCCTTATTtGtCTTGCcAcgaCGGAAaCatagCAtgAAgAAGAtCAcGGCgAGCACCaCCaGgAGCGCCGCGACGGcgCCCG…
>XLOC_181671
CGcTTGTAtCGTTATTAGGtGGAcGCAcGCAGCAGCACAACGGACGCtgCATTtaCATGCAGTGATCTCTAGTTtCTGGAGAAGAGCCTatGGgAgACGAAGAcGCCTAGCGTgAAGGCGGCGaCCGCGGTGGCGGCGATcACCtCCTTGTTCTTACCTAtGGTATCCGCCcAcTTGAACCCcTCCTCGGgcgCCcGctCCTTCCagcaGCCTTCTTCTCCCTcTgCGtCgCCGCCTcataCtCAAgcTTcTCCTTgTGGTCCTGaTCaTCAtCtCCTTTcaCCACcTTTctGCtGCCTTGGgCtCCtGTTTCCTGTCGtCCaCTTtcaTGgCCGGGGgTTCCTTGcTActcGCTGCagTTtGGtCCTTGGCCGTcTCCtGTTtGtgCCtCCCcTGCAA…
>XLOC_088577
TCTCTATTtCTTTtACATATGGATACCGTTGTTTtGAAGCAAATTTCACCATTAgcTTTTACATtATTATCaTTTTTAATCAGGCAAGGCAcTGTgCGCATTGGGGAAAAATgAGGAAGCTTTGGTTGCTTGGGAgCAAGGaCATGAGAtcGCTGTCCGTGACaCAATTGACCTGAAaCaGTTGctGGAATTGGAAGAATTAGTTtcTTcTgTTAAAaTTtATGAgACGgTTGAGtGTGAAGACgTTgtGGATGCATCaCCATGTGATaCCAAAGTTGTTATCTCAGAAgAtcGTTTtAtCAACAcGTCATTCACTGCAGCTAcAACTGATaCAAAAACtGTTGtgtGTGAAGAGAACaCTGCAAATTCCAAATCTTcATCAAATAGTGATGCACTGTT…
>XLOC_012378
CGATCTGCTTCAgCGGTTAAgtTTAcaTAAAAtCAcTGAGAGAATCTGATCATGGATCATGGAtGCAGTcGtAcCCTGCCGTGACGGaCTTCCtCCGGTCCgGGCTCTTCCGGtgGGCCGGCGaCGCCAACTCtTTCgtCGGTGACTCCTAcaTCGaGCTGGtgtGCTcCCCGAAcAAcCCCGacGGCgCCaTCCGcGACgCCGTGCTGaGCTCCGGcGCCgGGAAGGCGGTCCACgaCCTCGCCTACTaCtGGCCGCaGTaCacGCCCatcacCCgacGGCCGACCaCGaCaTCATGCTCTTCaCCGTGTCCAAGaGCACCGGCCACGCCGGCaCGaGGaTCGGGTgGGCgCTGGtGAAGGaCCgGGAGGTGGCGCGGcGGATGaCCAAGTTCGtGGA…
>XLOC_042611
GTAtGCTTAAtacAATTAAAatAAaTTtGcAAcATTACAATACtAcTTActAAaTTTAATATGCTGTATaTtAAATCAGAgTGGGgCAGaGAAgTGGAAATTGAAATCATaGAAGgCGAGGAAGACCtcAACCcTGATCCATATGAtCTTGtCTACGGCAACATACCAACAAGCACAAACGTGCTCGAAAAAGAAGAAGATTGTTGTTtCtGCCATGCAACCAAaTTCAAGTATGAAAGTCAGGGATTATGCTGCAAAAAAGGaCAGATAAGACTAGCCAATCCAAATACACCACCGGAACTAATGAGGCTTTGGACAAGCAACGAcTCTGATGCAAGACATTTTCGGCAAAaTATAAGATTTTTCAATGGgCATTTCTCGTTTACTACACTATACTgC…
>XLOC_012277
GcGGTCaTTTGAAGCTAGCtACtCAACCCATAGCCATGGCAaCCAGTCAAaGCAcGgCACCTTCGTTCTTCAaCTTCCTAAaGGAAGGcgTCCtCCTCCCGACCCGCAACCGGaGgCTCTTCATAGCGGTCGGCGCCATCATCgTCGCCTCCACCaCGCTgcTCCTCCTCGGCAGCGACCTcgCCcTCCagCCCCTcGCCGACGaGATCCAGCTCGACGTCAAGGCGCTAAaCGGCACCGACCCGGCAGCCTGGAgTACGCCAAGCtCGtACaGGaGATCCAgAATGACaCCAAGGaGCTCCTGCTCGTaGGCgCGgtGtACCTCCtcTTCgCgaTCGtcGTCaGCTCCGCCgTCCGGaTcatCCtCCtCTTCGCCaCCGtCTTGaCGtAcTCCGGCga…
>XLOC_062628
CtctACtGcTTAACCGTGCgTGCATGCATGCAcacagCCGGACTTGGTCAGCGcTGCCTCATGGagTCCTCGCaCTGgTCGGGGgCCgTCCaCCTaCgCCcGCTGCCCcTTctCTCCGCCGGcGcTAGGcTCGTgTaGTTcTTCCAGTCGGcGGCCATgTTGGTgaGGTCaTGcACCTTGTTCTCGaGtCcGATGCaGCAGTTGGCGTGCATGGTGCAcACCcGGTCCAtctcGCcgTGGAGCtGGCaGAAGCCGTCGAAGagCGCCGtCtCcaGGAACaCGAACCTGaTccGCAGCtCGCCGCCcGCCAGCTcGCCcTTgatCtCGtCGAACaCCGCCTGGtCGtGGgTCGGCGGgAACCGCGACCTCGCCGCCCGCCACCGCCTCaCCaTCtCCACC…
>XLOC_072944
CTTGCAGGCgCCGGACagCCTCgTGcACaGGGacaGtaTaGCCAGGTTTGtGGagTaGGAAaCTGcGGTGGCCAGCgCCGcGCCTTTGcTGCCcAtGCCcgCCTTGtGCACCAGCGCCCAGCACAcGGCGACGTGGctcAGCgAcgtcAcGGtGGagCTGGCCAtGaCCGGAAGGaCGATGctCtgtgtCTgCAGGAACCGGaTGtGGCAcGtgAgaGGgAcgTaGGGgAcgAGGgCCGGgAtGAgCCACCGcGCGTAGGCgCCGGCCtcGGCGGcgATGGCCGGgtCCTGGCCGaGGAgCAGGaGGAACCGGGcGGtgTTGGCCCaGaCgAGGgCgAtGGGgACgcAGGCgAgCGTGAGcACCaGCATcGCCcgcTGCTTGtagACgCCGaGGaGGtG…
>XLOC_041778
cGtCgtGGAACCTGCTGCtGTCGgcgTACGtGcGCATGGGgTGGCCGGaGGTGgCCGTgCACgTGCTCGTCTGGatgCACCGGTCAGGGGTgAAGCtGgataGCTTTGCCTTGGgTGGgATCCTcAAGGCTTGCtCCGagctCCaGGgCtCCGAGGatGtCCGGAGGaTGCTGcatGGcTgcGTGGTTAAGGTTGGTTTGGaCTTGGATaTGTTcgTtGGgAgTGCCAtGGtGGacatGtatGCcAAgAAcGGTGGacTTGaGGaGGcGATcAAGGtgTTtGaCTGcATCCcGAATcaGAAtGCGGTGGtCtACGGtGCCaTGatCgCGGGgTTcGCTCGcTTaGGtAATGaCCcTTGCCCTGaGaTTAgAATCGAAGCTGTCaGGCTTTTcTCAgaCT…
>XLOC_134622
gTGGGcacCTTCCtAgcAAGATTTTCTTTGcacAAAGcTTGcAGaGaGaGAAATcTTTAgaGcTTaAAGCCAcTctTTAAtCCaGcCCCagTTTTatTctCTCTcTCtCtCtCCAAcCCaTCATCtCtCaCAACacGCCAAcgCagCGAGCgAgTGATCGAgAAgGGAATTaAATTCCAAGacACCgCGGcTCTCGctcaTGGCCgCCATCATGGCCTCCatAACCaGCgAgctCCtTTTCtTCCtcCCCTTcaTCCtCCTGGCCCTGCTcaCCTTCtAcaCCAGCGCCgTGGCTaAAtGCCATGGCCtCCacCGGTGGAGCGGCCGGACgAAGAAGaGGCGGCCGAACCtgCCgcCCGGCGCCgtCGGCTGGcCCTTCaTCGGcgaGaCCTTCGGGtA…
>XLOC_125351
GcACgAGGTaGTgTgATTgCacaAAATaCtgTTCAGaCtTTcAATACTAcTTcACTGTTCAgtcTTcAGaGcTACtaGTTGGTAgTTgcgAACTTgCAGTAAtGGCTAgTTgtTTACTTgAtTTgCGTTGtTTTGAATTGTTGtAAtTTTcTACtCAtgTTatCCtTTATTcTTGTAATaTTATTCCtcCCGCCAGCCAATAgtGTTGtAATAtTTgcGaAATTCaAACGtATTCAGTGAAcTACAAtgTTgTgAGacTTgaTTATGCtATTTAtAAtgCtCtTTCGGTCtAtTTTGTATTGGTcgTgTGATGcTgattTTatTTTTAtTTTTTTgAAGGTGGCaAACGatTTGctCCAGGTTcCCCgcGACTgCtTTTAtCTTGCtTTAATTCaGATC…
>XLOC_055987
GCCgctcCCTcCgTccCCtcCCCCTTcCCtCtCCaGCAAgcCCCCCAcCCTGCCCTTCTCTcCCAAgAAGACGCCGCCGATgcCCGTCtACAAGGACCTgCACtTcAACCACGACCtCtCCGCCACCAAGAAGTTGCaGGCTGGCGTGGACCtGGTGGCGCGGCTGGtGGGGGTCACCCTGGGTcCCAAgGGGaGGAATgTGGtGCTcGCCAAcAAGTAtGGcCCTCCCAAGaTCGTcAACGATgGGGagACTGtCCTCAAGGaGATCGAATTGGaGGAtCCGCTGGAAAATCTAGGaGTTaAATTGGTCAGaCAGGCCGGcGCCAGGACGAACGATATTGCCGGCGaTgGGTGTACCACTTCTATAAtCCTTGCTCAAGGCCTGATTGcTGAAGGAAT…
>XLOC_214823
TgATtatGTGACACTATcTGCcTAATTGTTtAAaCAAAAAGaTAtGGATGcTTAAcTTtAGtAgAATTACCATTtATATACAATTcGTACTTCAcTTCCTTGGGGtCAATAtaGATCCTTATaTTTCTCTTCtCATGCCACtGTACCTAtCAGAgTTTaTTCATTGAAtGAATTTttGAGTTACAATTCCtcATTtCTTAtGCAGGTAtGAGGATGaGCctCCagAAgCTGataTTGAGgAAGGGgTTgAAGAAgATCCtGAGAAcAATgaGGaTGCCCtGAtGAtGTGGtAGGGGgtgaGGgtGAAGAAAGGAACAGGAAAaGACTgCCcGtCCAcGcAAtACAACAAAaTATAtGaCCAAGTAtGagCGGgCAcGCATCCTTGGCAcACGTGCTTtG…
>XLOC_023149
CTCATATGATTaTTTTTGTAACATTTAAGAACTTAGTgAAGGgaGATTGATCATTTGGTTTATAGTTCAcTATCTCATGATTTTCATCTTCCAACTAtGTTACCATGGtAATCAAATAGGCCtCCTGTTTATTtCATAGGACAACCATACTGAAAaTTAAAaGATAATAATGCACTGAAaGTAGCATTCAAGaTTCAGGTGAAaGAAAGGgAAaGcACTAACCTTCGTAAaCGTCCTCATCCTCTTtACTGGAGGaGCAGGtGGCCAAGAACTTTTGTTCAAGAAGGCACCAtcGTTGATTCCAGAGTCAATTGAATTAAaCGCCATGTCTGACGcACCAAaTGACTGTGAAaCCaTGGAGGATGATATctCTTGCTGGgCATCCTTtGGtATTCTATA…
>XLOC_226655
TcGAACCCGGTGCaCAAGAAGGtGCCcgTGCtcGtCCACAAcGGAAACCcaTTGCgAGTCAGTGaTCAtCGTTCaGTaCaTCGATGAGGCgTTcGCCGGCATCGGCCCcgcTctCCTTCCCtCTGACCCcTaCGAACGCGCCaTTgCCCGTTtCtGGgCCgCCTACGTTGACgATAAGctcGTcgCCCcATGGGTacAGtCgTTgaGGgCCAAGacAGaGGAGGagAAgtCCgAGGGgCTTAAGCAGaCaTTTgCCGcGGTGGAGACACTGGAAGGagCCCTGCGGgAGTGCTCCAAGGGaGAGGgCTACTTtGGTGGTGAGACCGTCGGgCTTGTGGaCATTTCACTTGGgAGCCTGCTCTCCTGGTTgAACGCGACaGAAGTGATGTCCGGAACCAA…
>XLOC_026542
CATTGCCcATAGGCCAtAGCCACGCCAGACgAgcGCCtCCatACCCCctcTACtctACGTGCtCgAGCTTGGgAtCGAGCAtGtCGtCGAGaGCGCCGCCGGTGGaGCtCgACTTCCtCGGCCtCCgCGCCGCtGCCCCCAGCGAACAAcaCGGCAAgaGcaCCGGCtCCtCCTCCGCCTTgtCGTCCAtCCGaGGGATGGAGaCGAGCGCTAtAGCGAGGATaGaCCCCCaGCTGCTGCGCCGTGTCGtCGTCGCCCGCTCGCCGGCGACCACGGAAGaGCCGCCAGCGGCTCCCAGtCCcATGACGGTCTTCtACAACGGCtCCGTTGCCATCTTCGATGtCTCCcACCaCAAGGCAgAGGCTatAATGCAGAtGGCgAGGgaCGTAAAGAtGGCaG…
>XLOC_226827
CTAGTTGTTAATGGTCCACGGaGAAtCGATgATACACTATTCAAGAAaTTtcTgCTTCTTCGTGTTCtGGTACTGAATTaCTCACTTGTGCAAaGCATTCCaGATTATATAGGAAACTGATACaTCTacGCCTACTTAATCTaGATTATACTaGCATATCTTGTcTTCCGGAAtCcATTGGCtCCTTAAaGAACCTTCAAGTTCtgaGcTTGAGaTGGtGCGAgAATCtGCATAgTCTTCCTTGGGcgAcGaCCcaGTTGTGcAGTTtAAgaCGtCTTGTTCtcGTCtGcaCAAAAaTAAaTCAGGTTCCAAAGGAaTaGGAAAaTTgAAGTTCCtGACTGaTTtaCGaGCATTtCCtGTTGGTGACGGAAGTGaTAAtGTTgATaTGcAAGATGGATG…
>XLOC_150304
TcgCCGTGCTGGAACTGcTCCATGATGtCGTAGtcgTGGAAGTGtGCGctGCagTTgCaCGCGCCGCCGTCAACCGCGGCCTCaGCCATCCtCTGGAACGGGCACAGCcTCTGCGCCTCCtCgAAGGCCAGCGCGATGCAAGCGCCGCAGTCCGGCGACTTgaCGTCCctgTGCCAGgAgCAGTAGCCGGAGGCCACAATCCGATTGGGgCTCTCGCCGGCGTCGTCGACGTatGaGcgCCCGcACGCGCCGgCACCGTCGCGGCAGGactCCctgTAaTAAGAGGAGCCGcTGGATTCcgcATTCGCCatGGCGGgAATGGTGGCGACGAGATGGCGCAGGgaGGCCT
>XLOC_184232
GGGAGATGTgCTGAGagCTCaCGACGtcGCagCCACCGCCgacgacGaCgAGGCTGGCgTTtGGCCcGGCGAGCtcGACgAGCAGCTCaTaCGGgAGctCCtCAGCGaTGaCaGCCtCCTCGGCtCCATGGCCCcGCCcGACgacGgctCGGagCGCCaCCGTtCGtGCGACACGGgAGGCGCCCcAGCCGCCGCGCCGTGCAACaGCGGCGGCaGAACCGCtGCCGaGCaCGaGCCGTTGCCGCcGGTTtCGGCGTCGaGCATGGCgCTGTGCTCGtCGtACtCCGGCCcTACGaTCAGGGaCATCGaGAAGGCGCTGTGGTCCCGGCCGTACACCTCCAGCCaGCGCTaCGGCTCGCTGTATTtCcGCAGGTACGGAgCGCTGGgCACaGCGCCGGA…
>XLOC_225615
CCGAGCAGCGtcTTctCTTGCCCAAGCTAATTAAGCTGTGaGaGAAcAcACATGcAgTTgAGTGCTGCTAAACCtGAcATTgCCTTCTTCtCTTtCTTCCaTCtcTTTTTtCaGTCTGGgagTCCTGCtAAGCTTGTCGAtCaGTGCCaTGTCAGGgaGCACCaTGGCTGGCGCGCCGGCCaCGCCGGAAGGcGCCGGGGAtCCgtACGaGCGGCagCtGAACtaCAGCTTcaCtGGgCGCGTCGCGCTcaCCGTCGtCTTCGTCCTCTTCGGgCtCaCCGTCgCCaTCgTCGTCaTGCgCGTCCtGCTGTaCGtGCTGGTGTatcGCtCTGGCCGaGGCGGaGGCCGcGGCagCGGcGGCCTGGCCGcTGGcaTCTTCCGGtCCATCAACTcGTTCGG…
>XLOC_099309
tGtTTGGTGTGGCTGCAGCAtCCtGTacAACCgcgGGGtgtAcCCGGaGGaGAGCTTCGGcAAGGTgAAGAAgTACGGCCTcCCCaTGCTGCtCACGCAGGaCgaGGCCGTcAAGACCTTCCTcACCAACCTcACCTcCCaGCTCtcAGaGTGGCTGGAgGGTgGGAAGCTGCAGaGGaTTGtGCTGGtCATcATGAGCAAgGcCACCGGcGAGGTgCTcGaGCGcTGGAACTTcAAcaTCATCACtGACGGCgAGGTCgtcGaGaAAgGGGCGGtgAAGGagAAgaGcGacAAGGagATcatgAgGGagATCCAGGCCAtCATgCGGcAGGTCAActCCtgcaTctCCTTcCtcCCCtGCCtcGACgAgCCATGCataTTCGACgTGCTGGCCtaCaC…
>XLOC_047668
TTtCAAtCCAATGcgCagaCAtCtCTAcaCCTcTTCCctGtGGgagaCGGAGGCGGAGGCGGtGCCGGaGcGGCCGGCCCTAGGaTTataTTAGGaGGaGGaGGcGGAGGCGGTGGcgAAGGTTCTtGTTgcgCCcgctgcTTctCCgtGGgTTCgATCtATTAAtacgCGCTTCCtgcGGCCcgcAGGgCTATTCCAGaCCAAtCCTCATGGCCGGCTGGaCGGATTCCGGcGGCAGCCgAGGgCGaGGAGGAGGAGGAGGCGGCGGcTTCGCGAACCGCGGCGGCGGCAACGCCAACAACAtGAAcaCCAGGTGGaGAGAGagAAGGCCACCGcAGCAgCCtCAGCCGCAGCCACAGCCtCAGCCGCCGCCGCAGCAGCATCAGCAGCAACAGCAtC…
>XLOC_096535
GCCGCACGAAGCAATGGcgaCCTCGCCGGCGCTGCtCtCgCGGCaGTACGCGCGcCCCTcCCaTCCTCTCCCCCGCCAGCtCCTCGCgCCTTcGcCCGTCGCCGCAGCCtcctccGCggtgCGGCtGCGCGtCCGCCgCgGGCCTgCCCagctaAAGCCAAGTTCGGCAAGTTCGACGCCGcCgaCGctcCCACGGAGGCCgGGCCgaCtGCgCCGGCGaCatCGGAGGCCGACGGCGCGGCgGGGaAGGCGGTGCTGGaGGAcGACAGTTGCCTGCCGtcGGATCTGGAgGGCgCGaTaTGGCAGTCgGGGAAGGcgaGCgCCGAtTTCGtcAACTCCGGcGGCATGCGAGGAAtTGT
>XLOC_038771
ctTTgGGGTgCTCCAATTTTTaCtCTTCGaAAAGGTTGAtCtTTgCCAACGCCCAACCaAACacCCCAAGTGCCTAACCACCAcCCTCCAtTTGCCTCCGtGTTGCAgTGCtCACAGTGGAAGCGGaGGaAACGCaCCAACatTTGCGCAGGCAGaTTATCATcGCCGTcGTCCTCGCCTCCATCGCCGGGTgATGATCGtCCTcGCCGTGCtTTTcGCCTGCATCGCgTGGCGGCGATATCGCCGAGCCCCAGaCgACTTCAAGGaCacCCaAAGCACAGaTAcCCaAAGGaTAGCATTGGTgCCAATCTTGAACAGGtTCAActCATTCAAGGCtaCCAAgAAgGGCCTTgtGGCgATgATGGAgTACGCGTcGCTGGAGGCGGcgACGGGcAAtTT…
>XLOC_204578
ATTTGATTcaTatAAtAATTTGAGTGAGCAATgaGtcctCCctGTtGCACTGGaCAcACTAATGCaGTAATaCAAacTCtaTTTTtCtcTtatGCTGCTGagAAAaTcTGcaGgTTGTTAcTaCCAACCTTGCAGAaTACATCtGTCATCCAgCcaGCTTGATCAATTgTTgCATCCTCCATTCtCCAAATctctcAAGAACTCGGaGAATgCCAcTtCGgAAgaCCcGCCGTcGCCGATGGCGTcGgACGCCAtCTTCCTCGCCGTCGCAAgCGTCtCCcTgaGCtCCgTCCcTTCCtCAGTctCCATCaCCAGCCTCAGCTTGgCCTcTATCTCCCCcgCCTTCACCaTTCtcTTCTCgTatCCCTCCAACGGCAcGGCgATCTTcATCtCCTCCAC…
>XLOC_230932
AAaGGTTCgCCGGCCGGAAgctCAcgCtCAgaGaTCTaCGGaTTAATTTaCtCTTGCtctGGcgcGCCgacGGcAGCGAGaCtGtCCacGGGgCGgcGGCgcGGaTGGCGGAGCTGGaGGGGGCGGTgCGGcGGAtGGTCatGGaGGCGctCGGGgtGGCCGtcGaCgaGGCCcaGACCcaGaGCgcGCCcTTcTGGCACCtgTTCCGGATGtcaGagtaCGGGgCgCCGACCGCCGACGagAAGGCAAGGgaGGtgCGGtACGGgTcGCACCaGGaCaCCAACTcGCTGAGCGTGGtGTGCCAGcaCgAGGTcgAcGGGcTGGaGATGCAGGCCAGGgaCGGCCGATGGaTCCtcGTCCGGCCGTCCTcGCCGGCGTCGCTCGtCGTCaTGGCCGGcA…
>XLOC_087426
GcAAgAcGTTCTTgacTCCtCATCGCCACCaGACCGCCcAAGACGGCCGCCaGAACCtcAACCTGCCtCCCACGGCaTCCaCCGCGGCCgCCgtCaCCaCCACCTCCtCtGCGTTctGCaCCCtCGaCaTGGtCCGCTAcGCCcTaGaGCGCGCCGCtGCCGCgCGGtCCGCCACCTCGCTGGaCaCGtCGtCCtCCtCGTTGGCgTCCgCCTCAtCCtCGTCCtCGtCGCTGGgAAgCGCAGCCGCtCGCCGCCTtCAAGCaCGGCGTCGCCcGctGCgAACCcGGCCATGAGCGCGTGTGCGTGCCcGTCCTGCTTCaCGTACGTGCTCATCGCCGAGGCCGACCCCTGGTGCCCGCGGTGCGCATCGAAGGTgCCGCTGCTGCCTaGTAAGCCCAC…
>XLOC_018330
GGCAAGCGCGGATCGTGAGGACAGGCGCCACTGCGTGCGGTTCATTTCTAGTTTCATGTACCGGAACCATCTTTGCTTAGTTTTTGAATCTTTAAATATGAATCTCCGTGAGGTACTAAAGAAaTTtGGTCGCAATATTGGGCTTAAACTGACTGCTGTGAGGgCATATTCAAAGCAGCTTTTCATCGCtcTGAAGCACCTGAAAAACTGCAAAGTTCtGCACTGtgATATAAaGCCAGACAATAtGCTGGTGAATGATGCTAAGAATGTCCTGAAGCTATGCGATTTTGGCAATGCTATGCTTGCTGGAATGAATGAGGTcaCCCcTTAtCTTGTCAGCCGTTTCtATCGGGcACCTGaGATCATTCTTGGgTTGCCcTATGATCACCCATTGGACaT…
>XLOC_029178
cTTCCtCCTCAAGGCCtCCgCTCGCCTcgCTCTTCCtGtCTCCacGCaGATCCACGCgcTCgTcgtCAAGCACGGGCTcgAtcgTGaCACCTACGTTGCCAACGGCCTTGTCCGCGCCTactCGGTGGCTGGaCTCATTGGTgTCGCGCGGAAGGTgTTtGaTGAATTGCCGagCgAAGCGTGGTGGtGTATACCaCCaTGGtCTctGGCTATGCGCaGAAtGGGCGgTACCaGGacGCCAtGGGAgCCTTTGATGAGaTGcTCAAtGAGGGGTTCgaGCCtGGtgcaGTGGTGCTTgCatcGGtGCTgTCGGCCTGCGCACGGTCagaGtCtGgtGGGCtCGTGaTGGGGCGGcGTGtgCATGatATCATGGaGAGGaGGGGGAtGGcGGcgCCTgtG…
>XLOC_195208
cAATCgatCaTCCgCgaCAGCaGGtcGTTCCtCAcGTcgCCGGcgTTGaCCAAgAAgcGcCCTTTTTgCGGcTCCGGAtGagATCCATgACGGCTTCgTGGaTAaCCTGGACCtCCTCCCGCAgCCgCCGctCCGaGCCGATGTTCAGCGCGCGCTTGATCTTCCAGaCGGCGGCCAGCGGcGCAgCCCCGcGCCTGGCGATGaTCCCGGcGGCGGcGTCGAAGGCGGTGGCCAGCCTCGGcgCGGGCAATgCCGGgTCgAGGCAtCCcGGGtcAAcGCCcAGCgAGaCACGGCAGATGACGTCGAATGCgAACCGGcGGAGGACAtCCtGCATGtCgACGGCgCCGCCGCCcGGcTCAGCGGCCGcTTCCATCGCCGGGACgAGGCGGTCGAGCGCCT…
>XLOC_062970
aTgCGCgaCGGgCtcaCgAGGgCtCtcGtgCCGTactACCcGGTGGCCGGCCGCGtcGCCCCGAGcGGCCTTGCGgTGgActGtACTGGcgaGGgCGtCtGGTTCGtGGaGGCCGCCGCGAGCTGCGCGCTTGCCGaCgTGGACGGCCtcGGTtGCTGCCcGcTGCTCATCCCCGGGgagCTCCtCCTCCCGCGCCcTCCCCCCGGcgaGAAGCTCgacGGCCTCATCCTCATGGTCCAGGCGACtAGGTTCACCTGcGGtGGTTcgCCgTCGGGATCaGCTTCAGCCacGCGGtgTTCGaCGGCCAGGgCgCGGCgCAGTTCCtcaCGGCGGTGGGGGAGCTAGCgcGGGGGcTCCAGGcGCCGTCAGTGACtCCGGtGTGGgaCCGcGACGCGAtCC…
>XLOC_078824
cACgCGACCTCCtcaCCCtaCCtCCGGGCGGCGGCGACGaCgaCGGaGCTaGGAACCGGCGGCCGCGGCGGCGaCCGAACtCCtCtCGtCCGAACGGCgGGTGtGcCCaTCCtcCCGTTAgGGcgCCGAGatGtTTGCGaCGGCGGcGCGGTgGGCGGcGAAgAAgGGGAAgcCCAAGatGGcGCCGAtCGaGCtCaCgaCGGCgCCGGagCAGGCgcAGtCCAtCAcCCGcACCatCTTcgAcgTCGtCAAGGagCacGGcCCCCTcaCCatTTCCgACgtTTgGGagCacGTcAAGGAcgtTgGGctgAgGGGtTTGaCAAGCAAgAGGcaGatgAAGAtCatGCtGCGGTGGAtgagGGaGAAGCaGAAGCtcaGGCTCAtCtgcgaCCAtgAcGG…
>XLOC_039523
TTgGGTAGaCTAcaTTGACCaCAAGCTAGTCAtcCCgTGGaAAGTGGCGTTcACAGCCAAcACTgAGGaGGATAAGActGAAGCGaTaAAGcaAATATTAgTGGGGGTGAAtgtgCTAgAGGGGGCtCTCAAGGAATGCTCCAAcgGGAAGCCTTCtTTGGaGGTGATAACGTTGGATACGTGGATATAGCACTAGGCGGCCTGTTgGCGtTTcTGCAAGGAACTaAAGAACTATgTGGTaCCAAGCtCTTTGGCACCGCGAATaCCCCAcTTCtGCTTGCTTgGGTGGAGCGCTTCACTACGCTGGACGCTGCCAAGGCGGCtCTTCCGGAcGCCAAtaAATTGGTTGtGtTTGCAAGGaCAAGGcGGCCCGGaTTGCTGCTACTaTAAATGTAtctG…
>XLOC_019127
GGGGaTTGCCATAATCTTCAGAtGCtAcGAATcTCAAgcAAcAACCTTAcGGGGgAAaTACCcgcAAGtATGGGgcAACtATCTCAACtAGGgTTACTTGAtcTTtcAtCAAaCAAgCTTGAAGGagAGATTCCAAGTGCACtAGGCAATCTGAAAAAAAAaaTgTTCAACTTGAGCCtcgcGGaCAATTtgTTGcaTGGAAGtATTCCGCAAGAAaTTGGAgCAcTATCCAATCtGGAGTTACtGGATTtGTCATCAAaTAACCtAAATGGTTcGGTAcAATATTcAATTGAACATTGTTtGAAaCTTcGCCTTTTAAAGCTGAATTGCAATAACCTCATaGGAAaCatCCATgCCGAGCTACGGTCATTGCgcAATTtATaCGAATTGGaTTTAAGT…
>XLOC_065320
GTgAAAcGGCAAAATTgTTGCATAgCAAgCATAtgAtGTgTAAacaCCTAgAATAAaTAtCAAaTAACGcAtGaCaGTAAaGaTACCtcatAAaTcGTTGGTgTTctCAATTGtatGGTGATGCaTATTCaTTcaTGTCaTCaTTAgcaTAAGGTatGTAAactGAAAATtCTgACCcTCCaTACCaGacaTTGTAtgTaGGtATCGACCcTaTAtCCtCCTACAAaTAGGgCtCAAGaGTCTGaCAAAaTTCtCCTAAaCTACACATTAgAgTGCAACtaTgCCAAATCaTCATCaGTTtACTTgTGacAAGAtcGctGCCTTGGACaGCGGAGGGTGAAGAAtCAAacAGTgaTGGAAAAAAaGAATGcAAgATCCTATGCCTGCTTCTTGTCtAGG…
>XLOC_005152
GCAACGGCAGCGAGTTCAgcACCTTCtCCTTCCCctCCTTCGGCAActCGCTGCGGCAGCTCCCcGGcAACCTCACCGTGctGGGCAACGCCACCGTCAACGcgAAcGCCctGCAGATCACGCCGGACACCAGgAACGACCCGGAGAAGTTCCTCATCAACCAGACCGGCCGGGTCATGTACCCcAGAGCCTACGTGCtCTGGGCCgCCAACGCGtCCAACACCAGCGCCGACGGCCgCcGCcTCGCCtCCTTCTCCACCGtGTTCAAGGtCAACCtCTTCCGCGcGACCCcGtCCGtCAAGGgCGAAGGgTTCgCGTTCCTCATCGcGtCCGAtGGCgcGCCCcACCGCCcCCCGGcaGCCACGGCGGctACCTTGGCCTCaCCAACGCGtCCACCGA…
>XLOC_215853
GAAGAGcCCAGGATgGGAgCCTcCCtGCTGAGGcTCCAtTTCCATgActGtTTTgTCAATGGGTgTGATGGTTCAATCTTGTTGGATGGcGCCGATGGtGaGaAATTTGCAcTAcCCAACCaGAACTCtGTCAGAgGGTaCGAGGTCATCGACGCAATCAAGGCCGACCtcGAGAACATGTGCCCAgGGGTGGTATCCtGTGCTGACATTGTGGCCATTGCAGCTGGCTATGGAGTACtCtTTaGTGGAgGGCCTTActATGATGTTcTTCTgGGGagAAGGGacGGTcTGAAGGCGAATCAgTCAGGagCtGACAACGGCCTGcCCTcGCCGTTCGAACCGaTCAGcTCCATCGTACaGAAgTTTGCCGAtGTCGGCCTCGACaCGaAAGaCGTCGTG…
>XLOC_221798
gAagAaCGCCGCCaTTGcTGGCaCCGtGGTCGCGGTTCCCacGTTCgTtgCTTGCCgtgtCcTtCCTtGGcTAAGCAcAACCtGAACTacaCCGcGCAAgCgcTCATCatAtCGAcaGCCTGTGTCgCCGGCTTCTTCatCACCGCGGaTAAAaCCaTTCTgCGAAacGCAAGgCAAAacACCAtcGGgAGGAtcGACGAGtcgACTTGAtCCAGGACtGTACaGAATcGCAGGCCcTctGTTCCAtcTATgATCCaTGGAtGGTGctGCATgAGGagAcgTcGAATTtcAGTTtCAGTTTTtCtGtACCcTTGCAGtGtATGGAAGaTTAAaGaGAGTTgTTGCTTtcTAGGGCAGtGGaTCCCgTTtGctCCCaGTTgAAagTGGAATAAAGaTGGA…
>XLOC_100443
GTTGGTTcaCTGGCAGCTGCTCCATTGCtCACcaCAACTGGTcTACtGGAACaGCTTAAcGTCAcAAGagAcACCAgTgaTTAtCTTtGGtACAtGACCaGTGTGGATGTAAGCCCCTCtGAGAAGTTTCtAcAAGGTGGCAAGCCTTTGtCtCTCTCtGtGCAATCtGCTGGCCATGCCTTgCATatcTTtatcAATGGaCaGCTACAAGGTTCtGcTTCtGGAACCAGGgAAgATAAAAGAATctcATaCAAGGgCAATGTTAACCTTcGTgCCGGTAcTAAcAAAaTTtCAcTGCTGAGtgTTGCTTGCGGgcTGCCGAATAtCGGGgTTCATTACGAGacATGGAATACtGGTGTCAATGGTCCtgTTGTGCTTcATGGTTTGGACgAAGGTTCG…
>XLOC_063456
aGCTGATGGATTTGGCAAGAGCAGAGGCGGcTTTGGGAGCGGTTACACCGGGGAGGATACAGTTCTTGGAATGGGCCTATCAGGAGCCAGGCTctCTTtGtGGATGAGAACAAaTGCATAGGTACgtAGTACtGATATTtCtGAtcAAaGAACatcAGTGcTTcAGAGGTACaGGTTgCCaTGtGCAGGATGTAGGGagTGtGTTcACCATgCCGgcAAGACGTTTGCCATGGACGATGTTCTTGGAAgcGcGcACGTTgAAGTCCAGTTTGGcGACgTGGAGCAGcAGATCCAGGTGGctGTGGAgTGCTGCCctgtGAACtGCaTCCAcTGGgtCGGgAgCGAAGaGCtCCCGGTGcTGGaGTTCATGGCGcGtCcGcAgCCCAAGGAAGGgcAcGG…
>XLOC_001555
tCGTCATCAACCTTGCAAGTTaGAAaCCaGCCCcGTcTCCAAaTTAATGGACGTCACGGCATGGgCATGGGCCtCCTTCCTGGCCGTCGTCCTCGTCGTCCTAACCaTTCTCCGCCGTGGCCGTGGCTCGCaGCCGCaGGGGAACaGGCTTCCACCAGGaCCGAAGCCGTGGCCCGTGATCGGCAACCTCAATCTCaTCGGCgCGCTGCCGcACCGcTCCATCCACGAGCTGTCCAAGCaGTACGGCCcGTTGATGCaGCTCCGGTTCGGGtCCTTCCCcGTCGTGGTGGGCTCCTCGGCCGAGaTGGCCAGGTTCTTCCTCAAGaCCCAcGACACGGtgTTCGCCgACCGGCCAAGGaCCGCCGCCGGCAAGCACACCACCTaCAACTaCTCCGACGT…
>XLOC_027936
CGTTCtCGTCCGCGTTCAAGACATGGCAGCACGACGGgTCTGCCCcGACGCCGACGGCTGCCACCAGCTCGTCGGAGGCCAGCTGGAACAGCCGCTCTGCGCTTCTGCCTAACCGTCCGGCgATGGCAgtCCCcTcGCCCGTTGAGgGCAAGCCGGATTCCAGGaCAGAGAGTGATcagaCCGGAAGAAaGGCACGctCGtcgTCatCTcACCTGCgaCGTTGGCTTCtCGGCATGGCAGGGCGcGCCTGCGCCTGGGgcgACGGCgAGGAGtCgtGggCACCGacGACCcGAGCcgCcATGAATTGGAgtCCGGctcgTtcacGGTGGCCaGAAaCGCAGccccGAAGCGGAtGCGGCGcTgCCAAGAATGACGAGCAAGCaGACcGCCGTGGAGGAC…
>XLOC_200242
CAGATcacaAAGaTcTTCGGaGTacCtTTagGATTAcAGATAtAcGAATTGGataGGAAGTATAtATGtATGAACTGcAAcaAaACTAGCAgTgtCtTTTcGcaCTAGGTTCATAATTGTAATATTCAATAATTTCCTTTTTCTTAGCCAATTCtcGTAAACaGAgaTCAAACaTaAAACATGCATGaCGTATCtACCgtTCATGtCTTCAgTGCCTATAGGACAGCAATCtGCAAGGCCAAGaGAGGTAGtTTCAAGGaTACACtCCCTGAGGAcCTcTTGGTacCgGTATTCAAGGCtTTGGtGGaTaAAACAAGtTaAAtCCGAgCGAAGtTgGCgAcaTTGTTGTTGGTACtGtTTTAGCTCCtGGGTcCCAAAGGGCAATaGAATGCAGGaTGG…
>XLOC_207666
CGCCGAGaTGCTGCCGCCgTgGGACGTGACGCtGtACCaGAAGCTGGAGATCAGCGTgGGCGACGTGACCCGcAGCCTCACGCCGGCGAACGTGATCGGGCAAGGCTGGTCCGGCGTGGtGTACCGCGCGAGCGtcCCGTCCACCGGGGTCGCCATCGCCGTcAAGAAGTTCCGGtCGTGCGACGAcgCGTCCGTGGAGGCGTTCGCGTGCGAGATCGGCgTGCTGcCCCGcGTGCGCCACCGCAACaTCGTGCGGCTCCtgGGGTgGGCCTCCAACCgcCGGGCgCGGcTCCtGTTCTaCGaCTACCTcCCCAACGGcACCCTCGGCGGCCTGCTGCACGGCGGCGCgcgGGcGCCCCCGTGGTGGAgTGGGAgctGCGGCTCTCGATCGCCGTCGGC…
>XLOC_027511
AAtGGcgcCCCGGTcTGCGAGTCCAtGatcaTCGtgCAATaCatcgAcgAAGtGTTcgCCGGCACCGGcCCgTcCCTTctCCCagcGGacCCCtAcgaGcgcgCCgTTgctcGctTTTgGGtgcCCtacGTTgacGacAAgCtGGTAGcCCCATGGaGGCaGtGGTTgAGGGGcAAGACaGAGGAGGaGaAATCCgagGGaAAGAAgcAGGCGTTCgCCgcGGTGGAGGTCCtCGAAGGGGcCCTgaGGGaGTGCtCCAAGGGaGGGGGCTTCTTCGGCGGCGACAgCGtCGGtCtCGTCgaCGTTGcGcTGGGaGGTgTGcTGtcgtGGAtGAAGGtgACCgaGGTgctGtCCGGtgAcaAGatcTTcGacgCCgCCAAGacCCCgcTCCtGGCCgcA…
>XLOC_202782
aTAAGGTTgtGAGCAGTTcACCaGCAAGatACaTagAGGtCAcAGagAAGCCAGCAAGcAAacAagaTTGagCaTTCAcGGatGGTGGCCGAGGCCgTGGCgCAGGCGtcGtCGGtGTtcGCCgCCTTcGaCAAGGACGGcgAcGGCAAGGtgtCGGcGGCCGAgCtGCgCGGctCCAtGACGGCGGCGCTGGGCgaGGAGGtGtCCgAGGaGGAGGCGGCGGCGAtCCtGGCCACGGtGGACgCCGACGGCgACGGGCTGCTGGaCCAGGaGGAGTTCtCCcGGATCGGCCtCGCCGCcGCCGGagaCGACGGTGGGCGGCCGGAGGCGAcGaCGaGGAGGTGAGGCGGCGGtGCCTAAGGGaGGCGTTCGCGAtGTACGCGACGGGGGgcGgCGAGG…
>XLOC_018833
GCCGCTGTCCTCGCCGtcGTCGTCGATGTGATCGTCGCACATGGaCAAGTTCAGGTCAAGCGGgAGCGGTTTGCGTGGTTtCACGCGCCGGTAtCCGTCGAGCtCCTGCTCGGGCCtCCGCTTCGGCGtCGTGtGCCGCCGGACACGGAGCtCCAGGTTCCACGGCGAGTCGGTGGgTTGACCcGGCGCGGACGACGACCAGCTTGACATGACGATGAAGATGGCGCTGCCGAGGGCGACGTCTCGGCCGTGTGAGTCCGTGAGCTGGCCGGAcTCGACGGCGTGcaCGaTGGcACCGTGCACGACATCGtCGGTgtGGTCgAGGTCATCGAGCACCACGAcgCGGAACGGgTTGtCTCGTACGGTCTCAGCCACGCGGTCCAGCGCCGTCCTTCCGCG…
>XLOC_062931
CcTGGAgtCGCGGCGGCATGGCGTCGTGCGCCGTCCACCAgcgCGCGTGCGCCTCGTCGCTGGCGAACTGCCTGAGCTCGGgCGCGTTCCAGTTGCAGTCGTAGTCCCTGAAGCAGAACCAGGGCTTCATCCCGACGAAGTGCACGGCgaGGACGGCGGgCGGgTCGGCGGCGAGGaCGCGGCGCTTGGCGGCGGCGCGcTCcgCGGTGTcGCCTCCcaGAAGTGCTTCATGtAGTTGGCGCGCgACGGCAGGCGGTGCCACCAGGaGAAGACCTCGTTGAGGTACCCCtGGTCGCCGCCGTTGtaGGACTGgATGTCGGcGATGtGGTCCATGAGCAGCCGGAAGGTGCAGTTGCAGGGcTCCACCaCCATGACGCCcgAGTTGAAGaCCGTGCCGTG…
>XLOC_108377
cTGcAATgAtGAAAaCCatGTgaGatcTTTtgCCCGGgctACtgAAgTGcTTaGGgAacTCGagTCaCaGGCactCCCTtcTCCcaTAACTCAGaTGAAGtCTAAaGATTCACGGATTTtGCTTgCtAcTgAtGTGGGcAACCTTGAAtAtcTACATCCaCAAtATTcTCtGcTTCAACTCAATTGACTTATgAaGAAaCCcAGGCTTCAGTTtCAgCGGatACAgagAAGCAtgAAGATTGCAACTCaCACgCGcTTCCATcTCCGaTAACTCAGATGAAgCGTAAaGaGCCaCAGCTTAtGGTTGctACTgACGGaGagAAGaCTGGaCAAaGtCTGGaGgagTaCCATCAtCTTtCtAGActGTTCAATGaTgCtGCCACGCCaCAGTCtctACTT…
>XLOC_014180
AACTGCCTTCtGCCATAGAACAAGAACCcAAGAAagCCGCGCaCCGCAGCCAtGGAGATGGCCCGcGCCTTCTTCCAcACCCCGCaGCGGCAGCACCACCTCGCCgAGCTCCGCATTGAGGGCGACCAgTCGCCGGTCGCCTTCTCCGACCCCTGCGCCaCCGGCCGCAAGCGCCGCtGCCTCTTCCcTGCCTTCtCCCcGcGCAAGAAGatGTTGGtCGaCCTGCCCCCCTTCTCCTCCGCGCCCGCgCCTTCCCaGCCACCcaGCgCCGGCCGCACCGTCagCGTTTTCtcGTCGGCgCTgtCGCCTTCCagCGGAAgCAacGGAAgCTTCGcGTTCTGcGcTTtGCCGGAACagCCGGcgCCcAAGGGctCCAACTGcAgCGGCGCCTTCGcgTTC…
>XLOC_040571
GTATGCAAGAGCACGCCtTTCTCCTCtTTCGCTCACATATTATgGGCtTTGTATGCATAATgGGAgCTACACaGTTAAACTCCATTTTGCCgaAATTAtatTTACCAATGACAGCACATACtACAGCCTTGGCaAAAGaAAATTCAATGTGTTCATACAGGTATGAgTAgaTAGGCAGAtATCCGATCATTTACatTTTAAtAATaGcTGTAGCTTGTTAGcTCCTGTGAtaGTAACAAGaTATTGtATGATCtcAgGGAAgAATGGtgcTAGaGGAtTTTGATATTGAgaAATCtGCTGGTgGGGCtGGaAAgCTAgtCATCAAGACtTTcATAACGTATgtCaCaAATCAtACACTGGAAATTCAATTCTATTGGGCAGGAAgAGGGaCAAcAGGCA…
>XLOC_202234
GCCACCAAGCATATGTCCAaCCcATTATAGACAGAGATTGGTGGTagTAACACATAtGTgcTGTCTAGGACTTCAATATTGTTCAAtGTTTtAGGgtcgAGGTgAAGCCTAGCAAGCCGTTGACAAGAAacACAGGgagATTtAAGtGCCTGAATCTGAatCTTCAAATTCCATGtCGTTTtCTTgACactCTTTtGCTGCATAATGCCAACTATTCtAcTCCAtCTTcTCCTAAAtCCTTCCcACAGTTCAACaGAATCATTGctaCCAGTTGGGgTTAGGtCTTTCGGgAAaTTGCaGTAGTagACGGgTGAATTTtCCCAGCAAaCaGCTAACCcAAGAATTTCAAAAATGGTCAAAGATaGTTtACTTGATCTCTTAACAAAATGAAGATCAAAA…
>XLOC_025841
cAAcaTTGtCCGTcAGGTGTCATTTTtGTTtATGACCTcTCCcAGAGGAAGACCAAGACAAaTTtGAATAAaTGGgcAGTTGAAGTTgCGGAAaCAGGCACCTTTtCAGCTTtAcTTGGATCtGGTGGACCAGGAGGACTTCCAGTGCCTTACCTTGTAATTGcTAAcAAaGTGGATATTGTTCCAAGCGATGGCAcTAGAGTCAGAAGCGGAAGTATTgTTGATCTTGCAcgtCAAtGGCTTGAAAGCGGGTCTTCTTCCTTGCAGTGAAGAACTTCCACTCACAGAGAGCTTTCCTGGCAActCtGGTCtcaTctCGGCTGCCAAaGAAGCAAGaTAtGaCAAaGAAGCTGTGaCCAAGTTTTTCCGcATGTTGATCAGGAgAAGATATTtCTCGAA…
>XLOC_231883
GATCACCAtCgCgCCatGGgcGGgaGGTTCTTcGGCCCCCcGAGTagcGgCAACaTaGGCGGGgaCCcGGCCATGGCGgcGtCGTTGCAGCTTCCGTTCCcATGtcaCCTATGCCtCtGCCaCCCcaCCaCgCCGgcGCgCCGGGgCACGgCGGCctGtActaCCAtCACCACCCcGTCCCcGACGGCgCcatGCtGCGGCCcATACGGGgCGTGCCGCtcTaCCCgACGCCGTTCCcgCCCCCGCCtCCGCACGGcGGCCCtcAgCCccGGCCaCCGCaCCGtGTTaCtG
>XLOC_221556
AGAAaCATATAATTGCagTCGAAATTCTTTGAGGATTGCATAGTaGAAATTTTGGTACAGCTTGTACAGCCaTAATTGGTCGTTTATATTTCAGGTTTCGGGgTATGTAGaGAATGTGATGTTTaGAAAAATCTGGGCAACAGCAGCATTTCCAAGGTGaCAAaTATGTTCTTaTTTTGGCTTGTAAGTCTCTTTCTGCCCTTAGTTACACATTTTGGTgCTAAATTTGTATATATACTTaGAATTATTtCTATaGAAAAACCATGAATGAGTTAGTGGACACATAATTtGTTCGCTCAGGAcATTATACaTGAgAAaTATACCATAAATGATTTGtATATACACAAATGAGTTAGTCTCCTCCAAgaCGATcAAGTTTtGAATtCCAACTGTgAAGTT…
>XLOC_010552
tggtgaagcATTgcTCAAaTcaTgTTgTAatAAatAGGTaCAAAAatCTTAATTtAcaTacAAaTACAAatAATtcTCcaacAAAaGGaGgCaGAAAaTGTgaCgagcAGCAAAatCCTTAATacTTaCCCcTAgCAtCTcaCAATTTtaTTtACCTAgctaTgAcaCAATactAACTgAAgATTCtgTgacGGgTGTaCaGtctGCTGTGATGtCtCAcGCCtGcTTCCCCCTGACCTTgTTgAGatGcaCAAaGtCAAAGGCCACCaCgaCGGtCCtGTCCAtCCtCTTGACGaCGAACCtCTCCaCCAGCaCCgACCGGCCGGCCACCTTCTCGGCCTCCTCCtCCtCgTCGACCcaCCcGCCCCtGtACtCCTCCcACCGCaGCCtcTCCCaCaC…
>XLOC_019220
CTTACgTACaCCATTtCtCTAAtgTACgTCACAATAAGCCAAGGcAcGgaCatATaGGcaTGgcGgtgtCCgTTtCcatAAaTTtgAGcAAactCCTTgAATCAgcaCAAcACCAACGtgATATcgCTCAAGCTGAATCTTTTTTTTttAAaCgAAGGTTCgAGTCAcaCCCgaCTTtcTTGTTTTTtgTTtACCcGcAAaTAAAAAAaacAAagCtAtCAACCGGCCTGGaTTaCATTGCAACatACAAacAAAcAAagagAAAAATGCAAAGCAGCAAAaGATaCATAgTGcAAACAAAAgAAGAgAAGAAacACAtCaTGAATGAAgcGCCGaGTTtGagaGGGAAGGCGAAGATacAGGAGGgATACCAAcTGCaTGCAGAAgAATACTTcaTTg…
>XLOC_024906
CGGCGGTTTGGgCGGCCaTGtACTAcGCcCGcATGGCCGCCgCgcTCATTcGCCCaGGCgCCgCTCGCCTCGCCgCGCTTctGCCcGctGTCgCGCTCTTCtGCgCGatCCCCTTcGCCTTCtCCACCaCCaCGTTCCgCGGCaGCTCCGCCTTcTTCCtCtGCTGGCTCGGCaCCTTCAAGCTCCTCCtCCtcGCCGCCGGCCGCGgCCCCcTGGaCCCGTCCctCtCCcTCCCCcAcTTCGtcTTCTCCGCCtCCcTGCCcGTCAAGTTCCGGcAGCCcaCctCcaCCCCcGCCAAatCAAaGGaCCAAGaTCCCGcTTCtggccgcGGaCacGGCCcGGCCAAGaTCCtCGTCtCCGGcgCCGTCATCCCcTTcATCATCTACGcgTACCaGTtCA…
>XLOC_125937
gcAAGGgTTtcatCgcgCGGgacaTGaCGTTCGAGAAcaCGGCGGGgCCcGtGAAGCACCaGGcGGtGGcGCTgCGGTgcgactCGGACCTCtCCGTcTTCTACCGCTGCgCCTTCGAGGgCCACCaGGaCAcGctGTacGCACactCCCTTCGCCAGTTCTACcgCGactgCcgcgTCgCcGGcaCcgTCgACTTCGtCTTtGGCAAtgCCGCCGCCgtcttCcAAAactgCCtCCtCCtcGCCCgtGCGCCGCtGCCcagCCAAAgAActCCGtcACagCtCaGGgCcgCTTCAAcGCCTCCATGAActCCGGcTTcGCCTTCCaGTTCtgCAACGtCtCCgcGCACGaCGACCTCCtCcGcGcgCaGGccAACCaGACCGaCAAGGCCGCGaCCAC…
>XLOC_139151
CtCCACCACCgcAACTcAAgTaCAATgATgTACCTTAAGTTATTCATTACAAgCaTAAtCgTcAcAAaTAAgTGtAATGtAATTgTAcaCCATTgACAtgAgCCAcAATAAatATTGCAAATATACagAAgCGAgaCTACAtGATAtCCTctCGTCTAAAGTGAACTAtGCAACaTAAtATGAcTCCAcaGAAAaTAAatGGtAGTTcAAaTGAATaCAAGGATGGAcgcGATTGTAGTATGGcACaTATAtACTTAGCGTGGTAAAGTgACCGATGATGAAaGTTCTTGTTCTAGACtGTAGCAACAAGAGATGCCTTTTGATGTTgAATTACCATCATTgACAACATCTgAATTACCAACCTTtATGCaTAACAAaGGCTCAATCTCTTCATCACTA…
>XLOC_107427
AGCAAGACAATGTTTTTAGGATTTGCACATGTGACATAATGGTAAGTAAcGTGCAATTAAaTATTTtGTtCtgAAgTTCATAcaTAGATTTtCtAAaTAGCAGTTTtACATGCAAaGGaGTAGTGTAACTGCCTAAaGAAGAAATAGCAGTTTtCtGGAGATGtATTGCCTGTCAGCTTtGTCATaTATTCAGTTGCTGCCATTTtaGTTCTTtAACGAATCATAACtGTACggaTacGGCAAACCAAaTGAATAATCAcACaaacGAAgCTGCTTGCTAtCATAATTgTTGCACAAGAAgAaTCCAATCAGGAAaTGtAATGACCtATTACtGAACAACTCCACTgCTTCCAgAAAaCCTcTCCaTATTTCaCCcTGGAgTTCCTTCCTCActAAGGa…
>XLOC_038999
CGaTTaCtGGCCTTgAAGatAAGGGTcgGGGAATTgTTGGtcgTcTTGTTGtAGGTgCtGAAGTTcAgAAGcTTTGCaGCtgcGCCatAGAgactcTGGAATCtAtgTTATCtGGTgcATTAACAGCtGaGTCGcAAACCCagAGTTCTTGTGTGGtACCATCaAAtTTCATAAGGcTTgaGGATAtAtcCCATGAATCtgTcAcTGtAgTTTTTgaCCTGCATGtAtGcCCCaTgCTCtcTCAAGGTTTAACtGGCtTTAACCtGtGGCACCGGAAGGCCAgCgAAGAACaTTAtcCCTcaAAcCCAACaGGCATaGtaCCGAcGCCAtCGaCAATGcTAgtGGTCaGAGGaCTTGcTCCATGTACATCCTAtGTCATCAAGGTTgTTgCATTcACCA…
>XLOC_207989
tgCAATCaTCAgCTTCtaTaGtAAtTTagtcGGAACgCAATTctGAAtGcTCCTTcAGTTAAgaTGaTaAATTgATAATCAGAACAGGGtTTCtAtCTgcAGtgTTgCATTGaTTGaTTAAtCAcagtgTTCATCAGCtGcaAAtTGCtGCagGGGagCGtcAcGGTTCAGCAATGGCAGCTCCGAATaCCtAcGCCgTCCatcTctCCTCGGAgacCCacAAGATCGAGGCCtGGtgCGAATCGGACgAGGCtTTGGCTAAGCAACtGCAGGAGGaGGaGGATTcGcTCGCTACAAgGGAAtTTgCCGGCAGCgTGTCCTTGGAACCaTCATcACCAGCTGTTgAGTaTAGGCCTGCCAATAATGCAGCTCAGGTTTGTTGCTTCTCTACTCtTTTGt…
>XLOC_106489
gGGAAAAGCAGCGGCCgGGaCaAATGCgACtACtGTTgcTGCATCTGATCCCCTctcTAAgCTACCAAATCGAAcCCCGcaCCaGCTGCTGcCCTctCCaTTCCtGGCCgTTgCTTcCGCGGTTcCGCCGGCCGGTAtCTGGCGATGGaGGCGGTGGAAgACGCCAcAACCCTGGAGGCCgCGATTGCgTGGCTTGTTGataCCAtCCTTGCaAAtCtCCGAgCCGGcAGCAAGCTGGagTCAtGGaTCCGGCAAgCTGGCCtCGGCAGCgACgTCgGGAAgCtCAAGTCCgaGGTcgAGGCGGTGGagaTGGtGGtTTCtGCTGtGCAtgGGAGGCGGCCgGGAAcAAGCCgcTGGcCCGAtCtcTTgCTTGtcTCAAGGAACTGCtCTATGAcGCCg…
>XLOC_228360
ACGgtAtctAAtgCCCctAtCgctaTtatCtCTTCCTTgTTcTTgTTCCtATTTTcTTtcTTgTTAgAtAGAtAtGTatgCCTTTATTAtGtCTTtCCATTctcTGGTagAATTCCtCgcTTtCCAAtAGACAAgagTCacTGGCgAGTtCTTTTTAATTaTACTgCCcaCCAACtCGTcgACCcGACaTTtCtGCTcAACTcaCCGGAAAaTGGCCATGCCGaTGCCgCCaCCGCCGCccGcaGGCATGCCtCCGaTGGGGCCGATGGGtCCGATGGGGCCGATGGGGCCGATGGgaCCgATGGGTCCGCCGCCGGCAGCCgacATGGCTGGgAtGGGgACGaTgCCAGtGAtGCACgcGGCCTTCTTCTGGGGGcACCGaGCGCAGGtaCtCTTCCG…
>XLOC_233445
CCgCGGCGCGGCGCGAGGCGCGCCGGCCGaGATaCCGCTcGCCgTgAGGcGGACgtGGCAGCagCCgaTgTTGGTCgCCgCCGCCGATTcGGAGCCTGCCgTgCCGaCCcACTTCTTGtGCCcGaTAtCGCtcGaCATGAtGcGGgaCCCcGTgACGGCgCCgACGGGgaTcACGtAcgaCCGGgAgAGCGTGGAGGGATGGCTGGAGCgCGGCCAcGCCACGTgCCCcgTgACCGGCCGGCCGCTGCGGCTGGaGGAGCtcGtCCcTAACCACGCCaCGaGGAGGgTgAtCCAGGaGTGGTGCGTcGCCAACCGGGGGCtCGGGTagaGcGCgTGCCcacgCCCcGcgtCCcGGtCtCCGCTTtCGaCgCgTCCGaGCTTcTGGaGGCGGtaTGcgCG…
>XLOC_220369
CGTGAAGATCGTCgACGGCTAcGGCCgAATGCTCGTGACCGCCaTCGGcACCGAcACCTTGtGGGgCGAGATGATGAGCAGCATAACCAAGGAGACCGCCGAGCCAACGCCGCTCCAGGAgCGCCTCGAGCGCCTCACCTCAAGCATTGGCAAGaTCGGCgTCGCCGTCGCGGTGCTCGTGTTCACCGTGCTCACCGCtCGCCACTTCACCGGCAGCACCAAGGaCGACCAAGGgAAgCCGCtGTTCAACAAGGgCCACGTCACCTTCGACGCCGtcTTCAGctCCCTcgTCGTCATCTTCCAGCAGGCCGTCaCCATCATCGtCgTCGCCaTCCCCgaGGgCCtCCcGCTGgCGGTgACGCTcaCGCtCGCCTTCtCCatGAaGaGGaTGGtgAAGGa…
>XLOC_019942
TTCCAaGAAagCCGATCGCCATGCgcGTgCAGTgCGaCGTgtGCGGCCtcGaGCCGGCCGCCGTGCTCtGCTGCGCCGacGaGGCCgcGCTCTGcTCCCCctGCAaCCGCCgCgtCCaCCGCgCCAAcAAGCtCGCCGGcAAgcaCCGCCgCCTCACCCtCCtCCAGCCctCCCGGCCgCCAACGACGCCGCCGcGCCGctCTGCGACGtCTGCAAGGAgCGGAGGGGGCtcGtGTTCtGCGTGGaGGaCCGGgCgATCCtGTGcGCCGACTGCGACGAGCCCAtCCaCAGCGCCAACGaCcTCACGGCCAAGCACaGCCGCTTCCtCCtCGTCGGGgCCAAGCTgTCCGCCGACCCcgtGGACcaGGAGATCCCCtCCCcGGACGGgaGCTCCGtCGA…
>XLOC_161782
CtgCTCTTGCAGagAAaGTCGATCaGAATATTGTATATCACAGTgTTGGGCTGAACACCAGATTCATCCATAgaCCGgaaaatttGCAAcGCCTCATCtATTTtACCAGCTTTGCAATAtCCATGTATAAGtGTACCAAaGGTgACCACAGAAGGCCGGCAACCATCATCgATCATTTtCCCcATCAATTCATCCACAGCCAAGAAaTctCCTGCTTTGCaCGAACCAGACAACAAGGTAGTGTAGGTGTACaCATCTGGCCGGAGACCaGCTTCCTTCAtCTTCCCAAG
>XLOC_126978
CAaGGACCAGGCCGCCGtCCtcgaGGAgTGCTTcagacgcACaGCAcgCtcAACCCcAAGCaGAAGACTgCgCtGGCgAACCGGCTGGGGCTgcGGCCgCGGCAGGTGGaGGTGtGGTTCCaGAACCGCCGCGCGCGGaCCAAGCtGAAGCaGaCGGaGGTGGaCtGCgagtaCATGAAgCGCtGGTGCgAgCAGcTcGCCGAGCAGAAcAAGCGGCTCGaGAAGGaGGTGGCCGAGCtCCGCGCGCtcAAGaCCGcGCCcGCCgCGCaCGCCcagCAGGCCGCCACgCtcaCCaTgtgCCCCtCCtG
>XLOC_194759
TTTGGGCTTtcGCGCGCTTTTAACGATGCacACACACaCATATCtacTgTTGCtGcTGGAACTCTTGGCTACCTTgaTCCCGaGTaCCACgcAACTTtCCAgCTCACCATCAAGACaGaCGTTtACaGCTTtGGcAtCGTGCTCTTGGagaTCATCACTGGCAAgCCCCCGATaTTGATGGACCCTcaCaCCTACCACCtaCCAAAcTGGgtAcgCCAAAagaTTgcAAAaGGCAGTATtCAAgaTAtcGtGGacAAGaGGCTGTTGGATcaGAAtGACCCcAGTTCCCtGcAGGGtgtGGtGGACCtGGCCAtGAAATGcgTAGAAaGtgcAGCCatcGAcaGGCCgaGcatGAcTgaGgTTgTTCAaGGcTAAAaGtGTTGTTgCCAAcAActctGA…
>XLOC_043232
CcAGTCCAcGCCcGCGAAgAACGGGTgCCGCTTGATCTCGGCCgCCCcGCGCgcGGaCCCCATGCGCCGCCgcGGGTCCCtCTcgAGCAGCCTGCCgaCGAGGtCCTTGaGCTGCGCGGCCGCCTCGGCCTCGCCGTCCaGCTTCGGgtaCgTgaCCTGCTTCGACaGGATGTTCTTGagCGTcacGtCCTTGGCGGGCCTTGAACGGCGTGcgCCcGTacACCaGCtCGtACaGGAACaCCCcgAAGGCCCaCCaGTCCAcGCCGTTgCCGTgCCcgTTCCcGCTcaCcagcTCCGGcgcgAGGTACtCGTGCGTGCCcAcGCAGtCCTTGGAGTTGGCGGtcgTCGGCtCGGCCacGAACtcgAACCGctCCTTCgCGTcAcGTCgTCctCGTCGCT…
>XLOC_057392
GGcCCAGGcCCATAAGAGATCCGGATTCGCTCtCACTTcCCAGGAGCCGcaCaAAGGTTGGTAGTAGGACCGTAGGAGTCGAGGAGAGAGAGTGGGGAGCAGCCATGGCGACGGCGGCCGGCGGCGGGAGCATgATGACgAGGGAGCAgCTGCtCCACCTCTTCTCTCGCTTCtCCTTCCTCACCTCGCTcCCAGAGTTCAAGGaCCGAATcGCCGAcgCCGTCAGTgACAAGCAGGaGGCtGTGGCGGtGACCACGGAGGTGCAGGAAGaGAtCCTTcGCGAGATGGGCATCGGTATATGTTGCTAACCGcATTCTTGGCTCCaTGCCTTTTCtGGtTTgCTTTGCTTCAGCgATTCTTGtgCaGatGCGaGGTTCgAATTGaCAATGGCCTaCCaTG…
>XLOC_105435
CGCGGCcGCCcTGaCgcGGTaCCAGGgCCtGaCCTcGCTCATTtGGCGGTGCaTCACCcGcGCCCGGcGGCtGGCCCCGGacgaCGagaCGGCGTTCCgCGGGgCtGCCAAcAACCGCGGCGGCtCCGGCCGGCGCtGCCGgCGGAGtaCTTCGGcAACaGCCtCtACGCCGtCaGCaCGGaGCCCGtGCgcgtgtCGGaGCtGCtGGCgCGcGGCGGgcACGGGCGGGGGgcGGCGGCCGTGGgCCgcGCGGtGGCGGCGAACaCGGaCgCGTCCatCCGGgCgCGCGTGGCCGcGTGGaCGGCGGaGCCCGtGGtGACGGTGCGGCTGaCGaTGaTGGGGGGCTcgCCGtGGTTCGACGCGTaCGGGTgCGaCTTCGGgTGGGGGAAGCCGaCGGCG…
>XLOC_231248
TTCGCGTTcatGaCATGGaCCAACgCCTTCCGcgCGCTTGAcGCCtcGGCgTCGGCGACAAGATgAGGaGCCaCCACCTGCaGGTTCaGGGGGTgCGcGTcaTGtCTCCGActaCCGGGgAAgTGGTGCGaGaGCTGGaTCTCCGGGTgCAAGGCAAaCtGGgaCCCcacGAAgCCcGGTGCGtGCaGCgtAACGtGCtCCTCCAGGCGcTGGaGGAAGaGcTTCCGGcAGACACCatCCgCTACAAcTCCaGGATCGtctCCATCGAcgAcGaCAAGAAGGCGGTGGCGAtGCCAAGatCCtCCAtCtcgCCgACGGTTCGATGctCCGAGCAAAGGTGCTGAtCGGTTGcgACGGgATCAACTCAGTGGTGGCCAAATGGCTGGGgCTcGCCAAGCC…
>XLOC_047848
cCCGCCCgcTCAACaTGCTgGATTTCGaAcGAgCtTTGtACACCATGGACATTgGGCAGAACGaCATCACTTCCATTCtCtActTGcCCTAcGaCgAAgTGCTcGCaAAGcTTCCCAcTTcGTTgCCGaAAtcAGGaAAgCCATCGAGATTctgCatAAgAACgGGGCAAGGaAgTTcTGGAtACaCgGGaCaGGCGCGctgGGaTGCCtGCCGGcGAAGCTGGCgatGCCGAgGGCCAgCgAcGGCGACCtcgacGaGcAcGGGtGCATcGCCAAgTTCAAcAAtgCCgCCAAGAGGTTcAAcaCgTTGCtgAgcgAGGCCtgCgacgaCCtgcGGTTgCtGCtgAAgaAAtcgtCCAtCatCTTCgtGGaCaTGTTcgcGatCAAgtaCgATCTcgT…
>XLOC_049283
CTGTCGCaTTAGCACTTCCtGAATCAGGTCGTTTGGTTGCTTGTgAAaGGGaTGAaGGgTGTCTAGAAGTTGCCAAGaGATACTATCAGCTTGCTGGGGTTgCACACAAGGTGGAtGtCAAGCATGCTTtAGCtGTAGaTTCCctAAGGTCATTGCTcGACTGTGgTGAAGCTTCCaGTTATGACTTtGCGTTCGTTGACGcAGACAAGaGAATGTACgaGGAATATTTTGAGcTTCtACTTAAGCTAGTAAGATTTtG
>XLOC_030253
CGGcgACGGcgaCCcgCGAtGAAGcTCCtcGtgTCACCtCCgCCGCCGctGTTCCCcTCCTCCCCCTgCCGCCGTTCAGGtAAGGCTATTcTCCAgAAGCATTTCCaTGcGGTaGCAAcaCGaGAAtCTTgcAAaTGCGGGgAAgCCAACaGAACGGCGATCTGCAGGgTTGCAGaGACCcaTGGCTCtGAACAAGTAAaGGgAAGGgAACCACTTAGgCgcGGCAGGtCAGTCCACGCCtCCCGGtgCCCgAgcACATCCGCCgaCCGCCTTACGaTGGTACCGAtcgtCtgCCAGATGtAAATCCcGATcGGCAAATGCATGACCGTGAGAGCATCgTTCATATGAGAgCCGCATGCgAGCTTGCTGCCCGAGTTCTTCAGTATGCAGGAACAATGG…
>XLOC_019235
GGCGGATGGCGGAGGCGGAGGCGGaGGCGGaCgTgcCCGcGGCCTCGCtCtTCGGtgCGGaCCgCCGCCtcTGCtCaGCCGacAtGCtCtCgCCgcCCgaGGTTCgGGCAAGGaTcgaGGTGGCGGTGcTCAATTTCCTCGCCGCGCTCTcGTCTcCCTCTTCTCCGGATCTCTGTCCTCCCCCTGaTTTcCCGcAAGTCCaCCAATTGCaGCCTgcgCAgCGGcTTGCTGagCGAtgTTTCatCGGtTTatctGtCCTacGCCTTTTGCAAgaGGtCacTAAtgAgagaAAATGaTGCCAAGGCATTCGtCAgaGTATGGaAAGtCAtGGagATgtGctACaAGatCTTGGGcgAAgGGAAgCtTGTcAcCCAgCGGagtTGTTCTacaAACTaCtAT…
>XLOC_162285
TCTGCaGAGcgAGTTGTTGGGGGTgCCGACgTCGGCGGCGGCgaTGGCGAACTCGGCGCTGCaGTAGCaGAAGGCGGCGTTGtCCTTGtgCTTgCcgccggcgcGGCCcTTGTcGaCGGCGCGGaGGATGGCCTCGAAGGCGGgCACGTCGCaGGGgAtGCGGAGCAGGCCCTCCTGCTGGAACCcGAAcTCCTCCTcGgCCTCCCGGaGCAGCGCCGCGAACGCCTGGTGCTTGAGGTACtCGGTCGGgATCACGAACCGCCGcATCgCCGGgCCCACCGACACCGCCaGGTgCCCTTGG
>XLOC_043879
TAAGGAGTTGATCCTGAGGCAGCAAAgCCGAATCCATGGCTAAtcaGCAAGCACtCCacAGCAGGgCAACTGGCAATCAAGCTGtGCAGTGAGCAcTCCGaGaTGCTGaCgagTTCAAGTCCGaGCtGCTTAAGCaGGGGGAagTGAAgCCcTTGGaCGgTGCTGtCCGGAAGGTTgCAGTTtCCGaTGGTGGCAACaCAGAGCGTGGCCGaGAAGCGGAAcaTGGAcGATGGTGgCGGaTGCTGCagCGGCtgCGGTCGATaGtatGGcTtGAACCaGAAcTCCaGctCCTGGaGGTTGtCCAgagCGGaGGTTCGGAGCCATTtGtCCAcaGtagAcgCtcGGTcGCCGaGGAAGcACgaGGGacGcaGAAGCGGtGGCaGGGGGgCGGatGCgTTG…
>XLOC_104926
TctCCCTCCGCTGCGCCGCCTCGACGACGCTGGTCCGGCCGtCGCtGCCcTGCaGCgCCTCCGGCCCcAACGGCGGCGCCtGCATCCAGCCcAcGTgCTTCATGCCCAAGCtCTTCGGCGGCCGGAgcaGCAAGAAgagCGCCTCCGCGGCCTCCAGATCGAAGaGCGGCgagcAGCAGCAGGgCgCCAtGCCGGaGCtCGTcgTGGAgCCGACCGGCGCGCGGTcgaTGtCGTTCGtGGgCACGCACGAGTACCtGGCGCCGGaGaTCATCAAGGGGGaGGCCAcGGCAGCGCGGTGGACTGGTGGACcTTcGGCGtGTTCCtGCACGaGCTCATGtACGGCAAGaCGCCGTTCAAGGGgCAGaCgAACCGGgCCACGCtGTTCAACGtCgtCGGCCA…
>XLOC_218601
cACagTTCCaCcGGtGGGgCtCCGatagTAGGCTAGaCgAgTaTCagTTCCTGcAAaTGcATAcATACCatCaGGGaGGACGGtgAgATCAAAATTtCCAcTTGACCagTTtGCCacTGaGgTcATTGCAATGaGcTTctGCCcTTctGGTAGAATCtGCCcGGTGaCAAGTGtATCAGTTGGgTgATCGAAGGaCCTCCAGAGTTGcAtATTTGACTGATTTAACAGcACCaGATTGCCTGCActCGTAAGaTTCATGCCAGcAACTGACATGtCTTCAGTATTGGTAGACCAAACAtGtGcTCCATCAGAATCATAGagCACCAAGTCCCCAAGTTCAGTAAgTTGAACATTAGCATTCtCTTtGACTGGgCGGTcACGGTTGGCaGaCCaGaCCAC…
>XLOC_106769
GTgtGCtCCtgCTcTTCCtGCGGCTCtGaCgCaGGCTGCTGCACaTCTTCTTGGTGGtCTTgtCCGTCaGGCTgCgCATCTTCTTGGgCCTTcACGtCCTcgCtCCTCtGTTCACCAATAATGGAGGCGATTtCTTCAGCTTGCTGCaGGTCtAtGaTGCATTCTTCCGCCACCTTcGACTGCaCCAATTCTTCCTTGACATCTaCAAGCTCCtCCtCTGGtAATTGCTTCCGGTCAGaTTcTTCTTGAGCgAgCTgCTCTTCAcTctgTTTTTGGtCCCAAgaTTCAGTcTCCAATTGCATGGgTTCCTCCAAgTCCacGACCTTGAATgATTCATTCTcGAAACagATTtCCACCGGaTTATCCTCgATTtCATCAAGAACAAGCTTCAGATTCCCa…
>XLOC_218406
cgCCcACCtCCtgCCGGCCgAcaCaGtatCCTACCtcAcTTCCcATcGGTTcTTCCTAGGaTaGTAcGTACatGCtGtCCaGGgctGTTTTTTGTTCTGGTGTcACaGtCATgTgCACCaCACCACACCCgATGCCAAATTCTTGTTCAGTTgTcGTTCCTTAACTTCTAAATAAGGTGtCCGTACTGCAAGATGCTGAAcTAcgCCgTGGaGtACCgCGGcGtCAAgaCgAAaGAGGAAAaGGGCGtCgaGCAgATTGaGGagcagAGGgtgaTcgaGGCGcaGatCaGGaTGCGGCACCaGGAAcTCCaGGacgacgCCgagCGGctcAAGAACAAgCaGGTTgcTgCTTcAACCGATgAagtaGCAAtaGcACGAgTCGAACCTTGtgAtaCtGGt…
>XLOC_131148
CTTtgTAAGGTaGGCATGTGCTTGAAGCCCTTcAtGAAGGaGTTCCAATTTtCCACAAGAATTCAAGATGTGTAATGcaGTTGGATAATCAAGAACCCcACCAGAACgTTGGaTAACAcaCAAAaGATTAAGtActCCAACGTGATCACcACCTTGAgCAAAATCTTTAACcAGTGCTTCCcAAGAAATCTcACGGTTTgAGAGTGaTAAGCAAaGCTTAAGGgCCTGCTTGAACTGCCcTTCTCTTAAGTAAAaGCTTATAAGACTTTtCACAACAGAAGCATTGGTTCCATAACCAGTTCTGATGGAgTTGCCCTGGATCTCCATGCCACCTACAACATCCCCAAgAGCCACACATGCTGTAAGTACAGAGGTATAAGTGAACTCGTTAGGTTGCAC…
>XLOC_091140
gCCGTGGCaGAGCACCtGTCGcAGGgTGTgCCGTaCaGGCTaTCGGCCgACGaCATCTTCCtCACCGCCGGcGGAACTCaGGCAATCGAAgTCaTAAtCCcGGTTCTTGCCcAAaCCGCCGGCgCCAACaTTCtgctCCCcaGGCCAGGCtAtCCAAaCTACgaGGCgCGCGcGGcGTTcAACAAGCtGGaGGTTCGaCaTTtCGACCTTAtCCCGGAgAAGGGgTGGgagATCGACaTCGACTcGCTGGAATCCAtGGCCGAcAAGAACaCAACTGCGATGGTCATCATAAaCCCAACAATCCATGtGGCaGCGTTtaCtCCTaCGAGCATTtGGCCAAGGTcGCAgaGGtGGCAAGAAaGCTcGGAAtaTTGGTGaTTGCTGaCGaGGtaTAcGGCA…
>XLOC_114860
cgCAGCTcTGCGcCCCgGGTTcCtGGagCTcATaAAGGaTCCtAATGGTAACCATGtCgTGcAGAAgTGCTTGCAAtcgTTcgGGGCCgaTGaTAAcAAGCCCAtCTTCGaTGCtGcTGCTGtTTaTTgCCTTGaTAtCGGGAtGCAATGCCaTGGCTGCtgcGtCCTGcAgcGGtgtATTgcgcgTTCgACGGGTGAGcAcAAGGAGAAGCtGGTTgCCGcAATCgCTcGcAAtgGGTTCgAACTTgCAcAAgATgCCTATgGaAACTatGTTGTTCAGTAtGTGATAGAACTaAAGGTCGctACtGCAAATGCAAGtCTGGCACAGCAGtTTGAAGGCAAGTACATCCACCtCTCCATGCAAAAGTTCAGcAGCAACGtcGTCGAGAAATGCCTGAA…
>XLOC_078076
CAcAAaCCCGTAAAAaCACAGGCCGATCTCGGCTcGCCCATCGtGCCGATCTCGGCCTCCCGGCtCtCTCCACTCGCCtCAATCCCCAATGGCCGTCGACACCACCACCGCCGCGCCTTCCcACCCTGAAGGCGACGAAGGCGGTGAAgAGGCAGTgCGGCCGCTCCtcTCCGGCGCGCCcGCTGAGGTGGaGGATgaGGAACTGGaCATCAGGTACGcGCCCTATGCGCGCCGTGATGCgTAcGGgCCGATGGgCCgcGGgCCGCTCTCTGCGGCGCAGGTGGCACGGTTAGTGCTGGCGGgCgTCGTTCtCCTCCcGcTCCGTCTCGTCGCAGGGGTgCTCCTGGTCgTCGCCTACTaCCTCGTGTGCCGTGTGTGcaCGCTGTTtGtGGgCGGAGT…
>XLOC_219683
GGCGGAGTTGAAGGTGGTCCAGCCGTcGACCACGCtCCGGTTgCCGGTGATCACCGTCTGGCCGATGCCGTCgCCGaCCATCATGACaTACTTCTTGctCTTGGgCACCACCACATTCTCCTCGTACACGCCCGCGGCCACGcGTATCACGAAgTACCcGCTGCTGGCGCCAAGGTTGCTCGGCgCCGCCGCCACGGcGTCCCCGAcGGTCGTGTaGTTCCCCGCgCCGCtCTGGTCCACGGTcaCCGcGCCGGCCaCCGaCaCCGCCGCCgCGGCCCCCtCGaGCGCCatCCtGCGCACCatCTCGTCGtCcgTGGCGtCGAACaGgCCCctCCcGCGCtGCCGaGGCGGCTTCGtGGaCGaCGacggCGCCGGCCtCGGcTTCCtGCCcTTGCCGCG…
>XLOC_121170
GTTTGACtGtgtGTAGAGAGAGaGAAaGaGAGCGcGCGCGAGAtCgaGATCCATGGCGgAGGGGGTGCTTGcTTCCAGCatcGTgAAGGCGGTGCTAGCGAAgTTCGGGtCCtCGGTTTGGGGAGaGCTGGCGctCCTGAGGAGcTTCAGGACTgACCTGAAGGCCATGGAGGACGAGTTCGCCACCATCCGGAgCGTGCTTGCGGACGCTGaGGTGCGCGGcGGCAgCGGCGACaGCgCCGtCCgcGaCTGGCtGCGCaGGCTCAAGAACCTcGCCcAcGaCaTCGACGacTTCCTCgAcGCCTGCCActCCGACCTGCGCGCTGGCCGCCGCCgCCGGagCCGGGGCagCCCGGcgTgCGGcTCCaCGGCCaCCtGCatcGTCAGcTCCGtcGtCAt…
>XLOC_220649
CtCCtcTTataTGTCTTaTTAAtcAtaAGGTTgCtAtGAAgAAGacTATGaTcgagCtGaGcaTGCatGaTCTgtCTGCGGcTGCAAACaGGCCGACGGCTAAAtCTTGATCTATgTTgcTTAAGGTATAGGTgAAGGCTGACCTGcAAAcacTActAGTCAAGATGGTGGTGGAGGGATaCgaAAcGGaCAAGAACATCGAGATAtGGAAGGTGAAGAAGCtGATCAAgGGGCTGGACgcGGCgAgGGGCAACGGcACGAGCATGATCTCGcTCATCAtGCCGCCGCGcGaCCAGGTctCCCGGGTGGCCAAGAtGCtgGGCgaCGagtACgGGACCGCCTCCAACAtCAAGAgCCgGGTgAACCGCCAGTCCGTGCTGGCCGCCaTAACCTCTGCCC…
>XLOC_129476
GACCGtgCtCCTCCGGGACGCGCGcaGCcaCCCGGgataCaGCaGCAAGAAGTGCTGCCTGcAGGTcGGGgCGCtCCTGCGTCCGTgCTCCGGGAAgCGGgCCGtgCGCGTTAACGGCGGCCCGGcGACGGaGACGACaGAATCGAGCAAGCTGGCGGCGAgCGGGGTCGAGTGGTAtAGAGACCTGAGGATGCAGAAGGCTGGCCTcGGGCTAGCCGGcGGCAGCCACCGTGGTgTGGTGGCTGGCCTCCGCCAAaTTTGAAtCTCGGCGCTTCACAAGTGGCAACaGTAGGgaGGgaGGAGAAGGCGGtcGAGtACTCGAGCGCGAGCTTTAGGAAaGGAAGCTTCACTCTTCAGGCTCcGGTCAAAGTCAGCTGcGGCGGAGGCGACGaCGaCGaC…
>XLOC_200581
GAtcaGCAATCTTGAGCAAGGAATGCaGGTGGCCaTgCGaGtAcGTAGGcgtaGaTGGGgTGTCCAtActCCTTGCCACCTTCCaTTgTTAGGCGTTCCaGcTtCCGGgtCtCAAGaGAGAAGGCATAGcGGCCgTATCCCCATGtCTTGATGAACAGcTTCCCAGTgCgCCCcGCgTCGaTgTcgCtGAGCCAGAcGCCCAAgatCCtGTTCGTGGTGtCCcTGGGCAGGCCGGgcACCATGtCGTAcACCTCgCaCAAGTTCAACTTCCAcTCCaGAAgCCAACCGTTgtCGcTGCACTTGtcGCCCCcAcGcaCCGaGaGcTGCAtCTCCtcGTTCtCCAcGGTCCcGaTGCAAagCCGCCcATCCTCCGGcaTctCCCcAATGcGGAACTTgAAA…
>XLOC_104549
ATCTtCTTgAaTCAtCCcTcAACCaCTTgTTAGGtCAAcTTaCAAtGGCCatGgtCAAGAACaTTGCatgcacaTTGTtCcTTGCTgCCaTTgtGgTGGCaGCCAcattGgtaCCGgcGGCAAgcGCCgCCGGcGaCAAatCCATTgAAgaGATGGaTTCATCCaTCAAgAAGGCCTTtGaCgcGGtCaTCGCCgCCGCCCCAGCaTCCAAAaGGtCtGCaGtaGAATCTTtCgtGCtcAAGCAGAAaGTcGCTgCCACCGCCTcGCTcAATGAGGCCGcTGGagaTAAGAAGAAaCTTGATGAAaTTGtCACTGCCTATAAGaTGGCCTCCGATGCGGTCCTTGCCGcTAAACCCGCCGACAAAtATGCCGTATTtGaCAAAACCTTCaGCgaGGctG…
>XLOC_128030
CTcaCCTCgCAtCTcAAaCagtCTTctcTTTtcGGTTGGcatAATTgCTagAAgcAGGgCtCtATCAATGgcAATGGtGGTgAAGGCCGTCCtCGTTGCCGTCGtGGCCgTGGCagCGCTTGCGCAGCTcACCgTGGCAGTGGatCACCAGGTGGCGGCAGCGGCGcgACCtGGGCCACCAGCGGCGGCTaCGaCtCGtGGtCGGGgAAGCAGAAGTTCtctCCGGgAGaCaGCCTGGtATTTtCGtACTcgCCGGcGCaCgaCGtCGTGGAGGTgAGCAAGGCCGacTaCgacGCCTGcACGGCCaCCAAaGTCGTcGCCAGATacACCGGcGGCAAGaCCACCGtCAAGCTCaCCACtgCCGG
>XLOC_147571
TgATCGGctGGtGCCAtGGCCgCGAtCAGGAGctCAtGCtGGTCtATGAgctCAtGCCgAACCGCAGCCtCGACATCCATCTCCATGGCAAGGGCACATTCCTTACATGGCCAATGAGGATGAAGAtATTGCtGGAGCTTGGGtCTGCACTGCtCTACCTCCATGAGGAGTGGGAGCAATGCGtGTTGcACCgTGACATCAAGCCcAGCAACGTGATGCTCGaCGAAtCCTTtGGAGCCAAGCTAGGCGACTTCGGgCTCGCgAGGCtCGTcGACCACGCCGCTGGGATGCaGACGATGACCGCAGTCTCAGGCACtCCTGGCTACTTGGACCCCGAgTGCGTGtGcACCGGCAGGgCCAGTGCCGAGtCCGACATgTACaGCTTCGGAGTGGTTCtAT…
>XLOC_095561
agGGGATGAAgtgatcagTgGGCAtgTTGaCAAcatatgcTGctTTgCGGaCCatCCAcTgtcCtCTTAtcAtGGATCgAtgacaAAtCtgatCCtcaGcatgaAgCaTTCAGCTGCCgcATTCGAcGTTCtGTCCAATaCCacTgATGCCAAgGGCCGGAAgTTaGATaTTAtCAAGaTTCATGtcCCTgGGCCactGTaCATgACTGAAGAAGtaGCacAACCAtTTCTAGGCtcGGTGGCATTAGGGCAGCAGAGGtTAGCTGGatCGTATGTGAACTTCTACATCGCCAATGGTgGGGTTGTAGCAC
>XLOC_192027
GGTACCTcaAAGGCtTTAtaAACTaGATgAGCTTAAGCTaAATgGGAtcGATacTTCTTCtTTCCtATCtCCtGTGGATCAGaCTTTgGGATCAATTGAGaGaAATctCCaAATTGCCgCGcTTCTTGGAgGGCTTTCTGtTTCATTTGCGTTTGAGCTgtCtCAACTCCAAGCTCTGCTTaCCTTTGTAGGCCTGcTaTTCGTgTGGTCtGTTGatTTGCtTTcTAGaTAtATTaCAATGGAgGGGCGaGaAACTTGGTTCTTGACaCAATTGCTCACAGTCTCAGCgAGAAGTACCacAACAgAGTTATTGAGGTATACaAAcCTCAAtTTC
>XLOC_191693
atATTtGATTCATCAATGCAACCAACTGTgCCTTCAAGTGAATCTGCAAAaGGaTCTAGTAAAaCTaTATCCATTTCACAAGCTATTACGCCTGGTCtATTcTTCCcAGTCAGgcaTCTTcTaCtGTTgCTTcTCCATTAGCAGTTGTACAGGAGGaGAAACaGAAGAcACCGGcTTCTAAGCGtAATAGAGCTGGAGCTGCATCACCAAAGCCAAGAAAAAGAAGAAAGCTTCAGCAAGTCAAGAACAGcAACCTGACATTGCTTCCtctCAGCTCAAAacGGACATTGCATCATCCCAGCTCAAAaCAGACATTGCATCTGTTATTCCTGCCAcTGAGCAGACACCAGGCTTCACCTTATCTACTCGTTcTCCAAGTAATGTTCTGGGTAgCCGGCT…
>XLOC_108050
GGCtGGTgcACTTGCTgCCtaTTatAAGcTTCCAcTCCACCGtgtCgTagTGGCaTATGAtGAcaCAGACCtGCCatgTGGaGTTCTTcGTTtAcAACCTAAaGGGGGatATGGAcGTcAcAaTGGGTTgAAGAGtGtGAtATACCaTTTtCGCAAGAACCgAgAATTTGGCCGATTAAGGaTTGGgATTGGACgCCcgCCtGGTCaGATGGaTCCcAAaGCTTTtGtgCTTcaGAAGTTcAACAAgACTGGTCgtgAACGGATTGaTTCAGCCaTAAAagaGGgTgCTGAC
>XLOC_008183
TgATTGTATTtCTGATCGTGGgTcAAAaCatcACTTTAAcTtATaTGcTGGTTtAtGTGACtGTAtCtCCATGgaTaGGAAaTTTTGCCTTGTATTATTTGctGTATGcACCaGAACTGGTAGCATTCAAAaTTtCTACAGTGTTAcACCATCtGTTAGCTTGTTAAcGAGCAGTTTTTctCGACaCCTCATAACATTAACaTACTCATTTtGcTAACAGgAATCGAGCAGGTCGAGtaTtCAGTTCTGGTTCCaTTaCGgTGCGGCAtGCTGATGGTACTcTTgAGACtGCAGAtAACAAAaTTgTATTAActAGGGgTCCATTAAATAtCGAACaGATGcATTgcAAtGGATTTTCTcGTgaGGTTtcagAACAGTTCAGGCTTGGTTTCCTATTCA…
>XLOC_003001
CCGcGATGCGaTTCtGCaGTCGGTGGGCTTCaGCgCGGcgCCGGtCTTCGCGGCGGCCGGAGTCtGGTTcGCCGtgTTCGGcGCCGcCCtGTTCCTcgCCgGGTGCTGCTACTGCTGCtGCCCCAGCCGCAGCACCtCCTActCCCGCGCtgcCCTGGTCGTCTCGCTCCTgCTCCtCCTCGCCTTCACGGCCGCCGCCGCCAtCgGGTgCGctgtCCTGTaCGACGGGCAGGGCCGGTTCCACGGCAGCACGGCGGCGACGGTGGaCTACGtGGTgAAGCAGTCgGGcgACACGGTGGACAACCTGCgGGCCTTCtCgGGGTTCCtGGaGGCtGCCAAGGCGGCCGGCgTGGGGGCCgTCtCGCTACCCGacGaCCtCAAGGGGaGGatcGAcGGcgt…
>XLOC_099122
ACAGGcaCCtTTTAATTGCGTTTGGTGGACTGGCTGGtCTGGAAGaAAGCATCGAAgAGGaCCCaAATCTGAATGGCaAAGGtGCaAATGATGTATTcGcAtcTTatTTTAATacATGCCCAACCAAGGtAGCaGAACAATAAGGacAGaGGAGGCAcTTCTcATAtCCCTTcaGTAcTTCCAAGAcCCCATcAGGCGaGcAgGGATaTCGAATTAgAAGGTTTTAtGCaGACACATGCAAATACAACATTGCgc
>XLOC_026835
TATGCAATTGTTcAtCTTtATATTgCaGAGGTTGGTaCAgCGTCtGTTGAGTATGAGGAGGTTACCtGCAAGcAGATGtcAGtcAAAGAGATATACGCTGCAACTGAAAACTTACACCTTTcAAatAtCAtcGGGCAGGGAATTGCAGGgAAagTGTACAAaGGAATGCTTGCAAATGGCtGGCCtGTTGCCGTGAAGCAcAtAATTAAgAATGAACATGCaGAAaCCTTcGTAAGGgAAgTTACAAGCCtctCACatGTCAAGCATCCAAACCTTGtGtCATTAAGaGGTTACtGTGATGGgcAGGAAGaGtGTTTtcTTGTGTATGaGcTATGCgTcAATGGTAACCtATCaGAATGGctATTtGGtAAgTacAtATTtGAGGAgACTAcaGGaTTA…
>XLOC_114260
GCGGAAGATGGCGAATATGAAATGGTTTGGGATGCAGaGGGATCCATGCACCtGGTTaAAAAAgCGGTGGCAAGGcCCCCCATCaCTAACTCAGAcTCCAAAcTACAGGaCGaGGAAATGTTgTGGCAAGGCCAACtGCgaGaAAGCACCAACCTGAACCTGATTCATCATCtGTTCATGTTgAGATGGGATCtGAAACGGcGCCAGAAGATGGAGGAAGGCGCCTcGcCCGAGCaAATGGAAAATAAGGACGGTCCTCCAGAGGCTGTTCCGCgTCGTTCAGTCGGTTGCCATTATTGCCGTGCTgAATGTTCCTCTAtATATGATGcTTCtGTTTAAGGATTgGGTTGACCGTTgAgAGTAGCTTCtCAAAGCCtaGCtcTaTAATTgCTActGTA
>XLOC_073702
ACTTGAGATGATGATATTCCACCTTCCTTCTCCTTccAAaGCACAGAagtAtCGtGTAGaGAACTTGTATGAGGGGCCCcTTGACGATGtCTATGCAACTGCTATAAGAAACTGTGACCCAGAAGGTCCTCTTATGCTCTATGTTTCCAAGATGATTCCAGCATCTGAtAAGGGCAGaTTCTTtGCGTTTGGCCGaGTCTTctCTGGGAGAATTGCAACTGGcATGAAGGTCCGGATCaTGGGCCcAAaCTatGTTCCtGGCCAGAAGAAGGaTctGTACGTGAAGAGTGtCCAGCGTACaGTTATTtGGATGGGAagAAGCAAGaGTctGTTgACGaTGTTCCTTgTGGTAATaCtgTTGcTAtGGTTGGcTTGGatcAGTTCATcacAAGAATgcTa…
>XLOC_199468
aGGAATGGCGGCgAGGGCGGTGaCCATGCtGGTCGtGGCGGcGGTCCTGGCCGGcGGcGCgtCGGcGCaGtCGacGagCGGGTGCacGCaGaCGCTGaTCGGCATGTCGcCCTGCCTcAACTaCaTCACgGGGAACgaGaCGGcGCCGtCCAAGTCgtGCTGCtcGcaGCTcGCCaCCGtGGTgaGCTCCAAGCCGGAGTGCCTctgCgTcGCGCTcAACGCCgaCCCGcCgCaCtCgGGCtcGGCgCCGtcaAcAAGaCCCgTGcCCTcGGCCtCCCGaCCaGTGcGGcGtCAAGaCGCCGCCGctCaGCaACtGCgCCtCCGCCCCCaCCaCGTCgCCGTCCtCCGGCGCGCCGGcgGGaCaGACGCCAACatCCtCCGGAgcaGGGtCCAAGTCGA…
>XLOC_218782
TGCGCGTGTACGACCGCGATCTGGTCGACCcGGatGGCAAGcGCCGCgcGGCGCACGTCgtGGACgCCGACGGGCAGGCCGTGGtGGTGGCCAACGGCGGGTACgTCCGGGCGTCGCGGAGGCCGACCAACCACTCCAAgCCGGgcGGCAGCCgCgcGCtcGACGCgCTCTGCaGGAAGGCCCTCCGCGCgCTCGACGaGGaGGAGGaGGcgCCTCCgCcGcAGCCGGCCGCGCGGTACGGGTACTCgCCGGGATGGTGGCCGTCGTCGCCGCCGCCGTCCaGGTACGGGgCCgTCGCGCAgAGGCAGGCGCAGGCTCAGCCGGcGCCGGCGCgTTCGGGGGCCGGgAAGGCGtCGtCCAAGGGGGgCCcGGCCGCAACTtCAAgCACGGCAAgatCAG…
>XLOC_199773
TCCAcTTgtAGGAACAGCtCcTTCCAAGTTgTtgTAAGaTAGATCAAGTTGcTCCAGCAtATGAAGGTgcTCAAaGAATTCAGGCACGGcACCGGaTAAGtCATTGtgAgAAaGaTTAAtCTGCACGGTTGATaCTAACTGCCATCTTGCTGGAATTtGTCCATaTAACTTGTTtCCTTCCATGTGAAGAGAtGTTGGACCAGCACCAGTACCAACtGTACCAAGTTCCAGTGGCAGTTCCCcAGTGAGATTGTTGTGTGAGAAGTCCAGACCGAGGGaGAATGGAGGgTTAGCAAaGAGTTCGACTGGTATTGACCcATCTAGGTTGTTTCGAGaCAAaTTTAGTTCAAGAAGtCCCTTGCACTGaCCTAAaCTACCAGGTAtGTTACCGGTcAACTT…
>XLOC_001178
GCCcATTGGgaTTCATTGGTgcAACcAAGCCgtGTaCATGAAAaTGGAGGAATTtAtAcAAcGTGgTTgTTACaTGAAAAaCAaTAAgtGGTaCAATAGAAgAAaCgaTAcAAcAATTtgAGAAaTCCtAGtCTAcAtGCAACTTtGcgagTTGAcaCCtatacAAcaCaTTaGAcTcATgATatAAACtaGAAgTCaTAAaCAAcGCTgTTGGCgTATTtGGgAAGGctGCATgAAACtGtcACCTaGGtCCcGACagATGTgTTGCCgAAGGCAGGTATGaGcAAaTTtGCAtCtcAACATCGctCTGATTtGGTtCatGaTTAGcAACAAgATCATAGtgAGGtgTGgCCtCTAAgTcatCGcACcTTCCAAcaCCTTGgcAACTGTtgACAtCag…
>XLOC_206721
CGAGCCTTGCTTtCTTGTgAGCCCAAGCAAGCCcTCTTCTTCTTCCTTCCTACCGATCTATCAcTCCTAgCCGGcTACTGATTtCCTTGACTTGATTGAGAGAGCGAGCATGGTGGaGAGCATaGCAGCAAcGCCGtCGGAGGAGCAAGGCCGAGGCGGCGGCCtGTCGCTGCCTCCGGGGTTCAGGTTCCACCCcACCGACGAGGAGATCATCACGAgCtACCtCCTGCGCAAGTTCCTcGaCCcTaGCTTcGtgTCCCGCGCCGTCGGCGAGGTCGACCTcAACaGCTGCgAGCCACGAgATCtCCcAGGTAACAATTCGcTCCcTTCaTCGtCTTCTTCTTTTTCCATGCATATTtACAgCAGGCTAGCTGCTGATGTTgTTtgATaTGGAATTGA…
>XLOC_022531
AtCCGGTAAGGCCCcTAAcGGCgACGTTCGCCGGTTCCtACTTtCCAGGAGCCaGAGTTtGAAGCaGCtCAAGTGGCCtgtGCGTGGCAAGCACCtcaTCGGCTGCAtGGtCAGCGGgagCAAGtCtCCGAAcAaGGaGGGgTGGgtCCAcGGCGGCCAtGATCtCCcAcTGAGcTTcAGCTACGtCTCAtCCAAcAACgaCgATTtcAGTGgCAGTTACCAgaCcAacgaGagTGATCGtcACagCGCCAAcaGGAAgCtCTCCAcTTCGGtgTTCGAGTGCTCGtCGCACGACGTGCTGGAAAaCgcACCGGagaCGACCctCGGcGCAGCCGCCctGGcATCgCaCTacGCGAACCTCGTCGtCTTCGCCGaGAAGCTCGCCATCtCGCCCcGGCA…
>XLOC_006175
cgtGgaGGCCtACGtGctcaGGAACGCCtAcAAGGaGAAGCtgAGGCGcAtGGaCCAAGCCGAAgCtGcGGcGGcgcAAaGaGCACCAAGGaCGCCGCCGGtGCCGcTGGAGAGAAGAAGAAGGCTGCTGCtGGCGGcGGTGGtGGtgCGaGCAGCAGGGgaGGCTTCTTtGGCCTcGTGAAGAAGAAGGTgCACCCAACCAAGCAGCAGCCGcGGCCacTTCCTCTTGATTataCTACtGTATTCGCCATGCCACCAAGTTgtAAGCCGcaGCTTTcTTctAGCTAGGAgCGTATGTgTGTGTaTGTTtGTTCTTtcGATTAGcTTCTCTGaGGCCAAaGAACTTtGtGTTGGaGGaGTGtGTAAGTCAcTGGctGtAAtGTTtgCAAGTTGTTTtGT…
>XLOC_188564
GGtTGagaCCaGaCAATACtAtACAACCaAATTaAgaAAgCaGagCTGCagAGatCaCtaGacCCtcCGCCATTgacAAGtGGGagtTCtCCaTctcgaCCTCGGAAcgTcagtGGaCCGGTgGcGGcTTTTGGacCCCCgGGatCCAACgGGGagCtCaATgtCaGcgtcaTTGTAtCaACCgtCCCAcAAGACTTcTCGaTcGAGtctTTCGGCGGTCCTaAAGatGTTGGGAAgTGGTGcTGAGAAGGATcgcAAGGaCaAAAcGGAACCAGaTAtCAGTgCTACtCTCATTGatGCTGcATTgAgaGAAGacACCGTgAACAATgTgaAATAcTACAAgCTAGAGTTCCgAGtCgaAAgcCCTTctTTTCGACGGcACAAtGtGGcGGTcTGCTG…
>XLOC_228535
AGCTataTCTTCCTAAGAGCACTGATGGCTTcACGATATATCCGAATAtATTTTTACAAGAAtTTGCAATGTGCTTAtCTGtCTATGGCAAGaCAAGtGGtGGTGATTCAAGAACATGCAGcGCAGTTGGaTATTTtTCTATGGATACATCATATCAGCAGCTTGaAAGCgGTgCATTTTTAACatACaTTGATGGTCAAGaTTCTGGcgTTTTTCCATcCCATGGAtCGTTGGCTTGCATAAGCTacAGTGTTcAcCTGtTTAtGAAGGaCAGcAGAAAGaGATAtctCCTAGAAGTCAAtAATGAGtTTGagtTTGAGaTAGGGGCTGGAGCTGTTAGGAATCAGCTTGAATCATGTgCAAccCAActCTCAGTTAATCAAAGTGCATGCtTTGTAG…
>XLOC_170819
tGGCgACgCCTTCCGcGACCactCgtgCTgGGAgcGGcCCGAGGaCatGGAcacCCCGcGCaCCGtctaCAAGGtGGACCCCCaGCacCCgGGCtCCgaCgtcgCCgCCGaGaCCGCCGCCGcCCtCGCCGCCGGCTCCATCGTCTTCCGcgAcgCCgacCCCgCCtactCCAAgCgCCtGCtcGACCgcgCCatCtCCGTGtTTgaGTTCGCGGACAAGtACCGcGGGCgtaCaGcagcaGCCtGtaCtCGGCGGtgTGcCCGTGcTaCtGCgACtAcgACgGGTACCAGGaCGagctGcTGtgGGGGGCgGcgtGGctGcaCAAGGCGTCgcGCCagCgGGtgtaCCgcgACtaCaTcAAgAAgAAcGaGGtGGcGCtCGGcgCCAgCGActCCAtc…
>XLOC_189395
AAActTcGcAATGcTTcGCCtAtcGTCtCCtCCtTTCCtcTCCtcCTACCaCCTCCGcGGCCaCgCGGatAtTTTcCtTTTcCCTCATctaGcCCagCgCCtTTaatAcGCCgCGcGcCCCtCCTTTcCGacGCCTcgCtcgTTGtcTCtcCCgTctCaGGTCgCCATCGAAgcACCAgTAGcaGGAActCCTTAAcGcCCCaGCgtgagaTcgcgaGATTgtTTgtAgCTTGATCgAGGcAGGGAAgACCGGAAgaGGATGaTGCAGTcgCCGtcGcagcaCCAGTCCtCCTactAcgCCgTGCtcGGCGtCCacCCAGGCgCGtCCTCCgCCgagaTaCGCgCCgCgTACCACCGCCTCgCCatGAGGTGGcacCCGGaTAAGaTTGCCAATGGCCG…
>XLOC_019823
gATaGaTCCATTaAtAActCtGTGCTaGaGctCaTaAAcCGCAGacTCCCCCgcCCGcCCAGctataGaCAAGCGcgcGGcCCGaCCgAAGGcAtGGCCGGcACGGtGGAGGaCAgCgGGAAGaCGGcGCCGtCGtCTCCGGCCGGGcTCCgCGGcGCCGACCTgGGCCTgagGGTGCTGCtGTTCGCCGTcTcGCtgtCgGGGctcGtCGtGCtGGtcaCCGCCAAGCAgaCGGaGatGGtGcCCCTGGtCCTGACgCCGCCGTTcagaTTCGGCCGGTCCCGCCaGTTcaAAGaCTcGCCaGCGCTcaTTTatCTTCtTgTgGCGctGTGCaTgaCgagCTTgtAtaGCCTTGtGaCgGcCGcCaGCtcCGtcaAGtCCatGtCaAGcTCGGCTTCC…
>XLOC_033798
cagagcccatcatggttaggaagaaaaGAACCGGCACTGGAGAgaGTTCCGGAGAGGcTTCGGGaGCTCCTGGACaGGGTTCAtCGCAGCCAGCCGAGAGagCTCCtCCTcAACaGCaTCAACAgcATGGTGGTGGaCGTGGTTGGGtgCCTcAACaGGgTGGCCGTGGtGGTGGgCAacaCCTAGGCCgtGGtGGaCAGTaCCAGGGCCAGGgaGGgCCAgcTGCCcACcGTCCAGGTGGCCcACCcGAAtAtCAAcAGcgTgAATatCAGGGCCgcGGACATCCaGGTGGtGGTCCACCTGAATATcAACCacGTGaCtAtCAGGgCCgTGGACATCCAGGTGGtgCTCCACCTgAATaTCAACCGcgcGGCCctCaGGgCCgtGGaCATCCAGGtG…
>XLOC_201507
ATTCTGaaacTCATTTGGATAAGAAGACCATCAAAGTCATGACATACAACGTAtGGtTTCgGGAGGATTTGGAACTGACgAAAAGGaTGTAtGCTCTTGGaAATCTTATTCAGCACCACAACCCaGATCTTATATGCTTCCAGGAGGTTACACCaAAcaTATATATGCTTCTCCAAAAATCTGGCTGGTGGCAAGAATACAAATGCTCgCTGTCAGCTAGGATGGCCaTGCAGAgGCAATATTACtGCATGCAGATGAGCAAGTTGCCtGTgAATTCtTTcGAATGCATcCCAtTTTCCAACTCAGTCATGGaAAgGGaGCTGTGCgTGGCAGaCATCAACaTTGGAGGcgctACCAAGTTGGtGTTGGCCAcAAGCCACCTGGAgaGCCCCtGCGCGT…
>XLOC_225107
CACATaAAcAgTAACCgAcAAtTTataAAAtTTgAACCtTTACCtGcTAGcaAAACAGTTgcTTcAAcGATACAtctTTACtTTGGcacTCtgatTTaGtTTTCAcTTgCAGGCAtCCAAcAACCTGtGcaCCaAAATTCAAGCAGtCCtCaGGTTGtTTGGCAAGACAGCATTGAtCCTGACAACATGACATATGAGGAATTGTTGGatTTgGGCgAGGCAGTTGGAACCCAAAgTCGGGGtcTctCCCAAGaAAGCATTTCAGCAcTTCCaATcaCCaAATTCAAGTGT
>XLOC_201050
AAGGGAACAcTTtacAgTTGGAATGAATTAAAaGAATGAtttAcaCAAAGACAAcGAGTTCACAACTCATAACATCAATCTCATTcGtCAATaGGGTTTtCtGTTCACCctCCTACAGTTGTTCCTAATCTccccGGCCcTTCCGGtCAACGGgCTTATGTTCCCcATTTtGACCATCGAGGCCGCGAAATTCTTGAAGAAGtCCTTCTGgCTTCCGGaGAACCtGCGAACGATCCGtGCGGTGGTCGCGGCGGCAACGGgATCAGACAACATTACCtGGTCGGAAGGGagAGGGgCgCGGCCACGCAAGaGGTTGCCGTAAtACTTGTTGtCGAAGACGTCAGGGgTGACTGtGTCGAGActcACGAGCGTCTCGTCGTCCTGCCcGGcGCTGCAGTT…
>XLOC_010446
gctgctCCACCtCCtcgCcgcGcGCCccgaGGCCcgccccAcTTCCgCCTCACCGCCGtGCaCGAGCaCAAGGaCCtgctCTCGcaGAcGGCCAtGGcGctcaCCAAGGaGGcGGaGCGGCTGGAcGTgCCGTTCCAGTTcAACCcGgtGGtgtCCcGCCTGGAcgCgCTGgAcgTGGaGTCCCTCCGcGtgAAgaCCGGCgaGGCGCTGGCCAtCAgCTCCAGCCTGCAGCtCCACCGCCTGCTcGCCACCGacgACGacaCctCctCCGCCGCCCcaGCCGaCAAGGaGCGGCGtCGGaGCAGCCcGGACtcgTcGGGgCTGCTgtCCCCGTCCACCTCGCGGGCGGaCGCGTTCCtGGGCGCGCTGTGGGGGCTGTcGCCcAAGGTGATGGtGGTT…
>XLOC_229454
CaGgAGCACCGTGGAGCACgTGgTcTTCCCCGTTACGAGCAGGAGGTGATGGACCCGgcTTACAACAACTATGGCATATCGGgTATGTCCATCATCCGGCGCTTTAACTTGACAAAagacaGGTGCACCGtCGCGGCCATgcGGAGctGCATCGAGTGGGAACCcGAGTCCTTCCcActGGCGGCGCcGCtCCtCGGCAAGCCGGTcGTTCCCctcGGCCTtCTgCCGCCGTCAgCCgatGGaGcCGCCGTGCCGCTGCCAAAGGaGCAGAGCAtGCCACCGTgCGgTGGCTGGACgCGCAaCCTtCCGAcTCCGTTGTTtACGtcGCCcTaGGAAgCGaGGtgCCGCTGcGCgTGGAGCAGGTgCaCGAaCtGGCCTTcGGgCTGGaGCTcgCCGGGa…
>XLOC_116591
CCTTgaTtAGTTTtgtAAGGCTTAAtCAGCgATGGagtaCtcGCCGAAGCtAGCaGTAgTGGTGGtCTTAGCtCtCGCGtCCGCCaTGGCGGtCAcGGCCcaGAACtCGGAGCaGGaCTtCGtGGACGCCaCAACGCGGCGCGcGCCGaCgTGGGCCTTGGTGAGGtGaCATGGGACgCtACCGtGGCaGCCTTCgCGCAGGaCtAcGCGGATCAGCGCCGCGGCGACTGCCAGCTGAtCCaTActCCtGATGGCCGGCCgTACGGGGaGAACCtcTACGGAGGCGGCGGCGGCGGGACCGAGTGGACGGCgaCGGAcGCCGTGAATTCgtGGGtGTCGGaGAAGCaGtACtAcGACCACGACAGCAAcACCTGCTCGGcgCCGGATGGtGAGtCGTgC…
>XLOC_063636
AtTTcCtGGATGCTGAAGTTCTTCCATCTAcTCCAGAAtcttCAAGGCCCAgGGTGCAGcTCCAAAgGGcTGAtGTTTGGCTTGGaTTTaAAtcACTCCTTGGATTTCTCGAGGcACCTGCTTTTGAAGATGGAATCTTGGAGaAATAcCCTATCTTCCTGAATATTGtAcTTAACCATGTCAGTGATgACGGATTCGATTTATCATGTGCTGTTAgTTGCCTCaAAGCATCATTTGAAATGCTTGGCTGCAAACTTTGGTTgAGAACAACGCTATCACCTAGTGTTATTCGGAACACATTATTGGGtcAGTGTTTTCACAcTCGAGATGAgAAAAGTCACaAAGaAAtTTTTcGATCTTTTCATCCCGtTTcTTCAGtCCCTTGAAGCTCTACAAGAT…
>XLOC_132052
CGCCgcAgCCGGCCGcGAGGagGGCCGCCgCCGCTGGTgGGAgGGGGaTGGaGtCGTTCGcgGcCgagGGGTTCGAGGCCGaCCtCgAGGTcTCCtTCGGCgacAACGTGcTGGACTGGGAcGCCACCgACAGGGGcgCCagGGagaCGAcGCCgTgCagCCTGAtCtACaGCtcGGAgaCGatGagcaCCCCCgGGtcGGCgaCCGGGCCGcAACCaTTCCCGcCGcAgGGCGCAGACgcCGGTCtGCCGcTacGtcCCGAGCTcGCTcGaGaTGGaCgaGTTCTTCGCCgCCGCGGAgCAgcAGcAACA
>XLOC_179843
GGcAgCCGGAgTGACCTAAGGCTAATaCAAcTCCCAAATTCtACTGCTcatgCACCTGATTtCtGCCAAcTTCTgAGaTTTaTTtCaCTTtCCgCTgTTaCAATCaTAAgaTTCATaCAtGAAaTTcaTTCCAAcTTCCcgTTtgACTTATTCAACTTCCGtgCCATGCAtGCataCatgTTtGCGTaCagCgcAACAATgcAACaTCAaTGcATGCaTGTGCtaCTagCTTTTAcTTACTcAACAgcaCCAgtgCTGgCCGGtagCGtcTCGTTcTTtCCaTGGAAGTTGATGTGGTTGTCgCCGCAGTCGACGAACTcgTagTTGaCgaTgAGGtGGCCCctctGGTaCCCcAtgCCAtcGGtatCgAtcTTgaCgAAcacGGTgtCCcaGtcGaGG…
>XLOC_214381
AACACAAAGAAatGGAAGaCAAaGGTGATAGCGAAaTGAAGGTGGATGcGCCAGAAGAGAAaGAAGATAGTGcAAcGAAGGgTGATGAACCAAGAGAGAGAAAGAcAACGAAatGGAGGTTGAtGCACCACAAGCCAAAGAAAAaGCAGAAaCAGCCAGTTCGTCtACCTTGGACCAcAAGAAaGatGaCCaGGCCcAGAtAAGCAAtaCtGAAgAGAAagCAgcgtCAGaCCctAAGGAGGagAATGAGAAGAAAtcAAATGACGAATCAGGCCAGGatAAGGTGCtCAAGAAGCCAGATAAgATTATaCCTTGCCcTCGGTGCAACAGCATGGATACAAAGTTCtGTTATTACAACAACTaCAATgTTAATCagCCtaGGCAcTTCtgTAAGAATTG…
>XLOC_221370
GcTAGaTTaCAGTataAATaGCAGCTcATgTgaGCGTgcgcATACCTacGtgtgcTCtGcTctGCTTGCtgTCaAgaGtCtgTGCTCaTcTCCCATTGCagtgTTGcacgagTgcGcCCAGCCAGCaGCCATgatCCTTctCTagatCTTTagCtATCTatAAgatCCtTTTcaCCTTcgTTGGtCCaCAcgCatAcAACAtAtAtgcaCCtCCACacATgcATcTAcTAgTaCtAAgTTGaAAAGGTTGTGcGcTTGAtTTCAGTTCAGaAGaCatCgAGCtAGCTTGcTaCCAGGCaGGAAGGTAGATGCtAGCAAtGGAACAGcACCAtCaGCaGGaGGAgtCGTgtGTTCCACCAGGATTCAgATTCCAcCCCACAGAGGAGGAgCTGGtGGGGT…
>XLOC_084838
AGGCGCATaTAAAACCGGGCAGCGCTGTTCATCCTCGCCATAGGCCTACTGCTgCCACCTTCCTCCACGCACAACACTCTTAAGCTCTctGCAAATCCGCAGCCaCCGCTCGCTTgCcATCGGCGATCGgAAGCGGTACGGCTCGCGAAAGGCAGCTCGCACTgCTCcgCCGGAGTgcTGTGCGGGCATGGCCACGGGagCCGAGATCTTCCGGCCACTCGCGgTCgCCGGCGaCGtCGTGGaGGCGCCGGCGTTGCTGaTCGCCACaGGCAAGGaTCAGCtCGTGGaTCCGGTGATCtGGGGCgACGaGGAGCGGATGAAgaGGgAGCTcATGGCgTGGgCCAAGGCCGTCgcGTCCaTGGCGCTCAACGGCtCCGCcGACtCGtCgTCGCCCTTCCA…
>XLOC_189918
CCTatGtcAAGaTTGataTGAAGtCtGGtGAAGtCGaTgGGTAcGaCGCCGtTTTCTTGagcCCTcaCaAAtTTgTCgGGGGGCCTGGCaCgCCgGGcatCCtTTTGaTgAACaAAtcCCTGTaTaGGctCAAtTCtcaGCCtcCTcgaCGtgCGGaGGtGGcacagTGGCCTaTGTcAATGGaTTcAATgaAgaGGATACATTGTACTACgatGAtAtcGAGGAGCGGGAGGATGCTGGCAcACCgCCGATATTaCaAAAGatCCGTGCATCACTTGCATTTTGGGTgAAGGaGTATGTTGGTTATGAcaCGATGGACCTTcGTGAGCGAGtGTTCTCaGaGGTGGCAATGAAAAGGCTTGcCCATAATCCAAAtgTTAgGGTGCTaGGCAACACAAG…
>XLOC_082946
TCGCCCTGCCgCCCcGaCCTTAAACAATCCGGCCAACCAACCCcAcTGCCcGAtCAGGCgAtCACCaCCAcACCACaGCtAcATCCACCGcAACCCGacGCACTGCCCAcgaCGGaCTGCtGtCTGtcTtGgCgtGcaGGTtCCGacGGcgCgtGGGgCATGGAGAAGAAaCtGCCGcTGGcGCTGGCGCTGGCGCaGAAGCACGGcgCCGGGgAgCCcGCgTGGGCgCGGCCgTGGCGGTGGgCCAAgACGGCCTTcTTCCtCGTcGCCATGCTcGCCTCGCTGCTGCtCGtCTGCGcgCcGCCCctCcTCGtCGTGCtCCTCGACCTcGCCcTCCGCCCATGCtCCtcTCCgCGcACCTCCaCgCCGGCGCCGACctCCCGCACCGgtCCTTCCTCC…
>XLOC_034397
AGCAGCACCGAGTCCACCTCGATGGGCgaGATCTTCTcGCCGCCaCGGTTGATcAGctCCTTGATCCGCCCcaCCAGGCTCAcGTACCCCTcGCCGTCCATCACgCCGATGtCCCCcGTGTGGAACCACCCGTGCaGGAACgCCGCCtCGTTCGCgCCGGGgTcGGCagtCTTGtACCcGGCCGTCaCGTTcGGCCcgCGGaTGCaCaCCTCCCcgCGcTcgCCGGcGGGgaCcTGGctgCCGGCCTCGTCCaGCACCGCCACCTCCAGCGACCCcGCCGcgCGCCCcacGGaCCCcGGCTTGcgCGCCCcGtCCtGCGGCaGCGGTTGGaGGTCATCATGTGGGaGGCCTCCGTCATGGCgTaCGCCTCCAGCACCGGcgCCCcgAaGgCCgCCtCCa…
>XLOC_141499
CCTCCCaAATCGCagCCGaAACCTCgGGGAAgCTCGCCTCCACATCCATGGCTTCAGCCgCGACGTTTCCgAAGCTCCAGCTTGGTCCgCGaTGCCTCGGCTTctCCCaGCTTcAGGCGACCGAcCCGGtTcaTAtCCACATgAAGaTTGGtGATGCCTGCAAgTgcCCCaTgCCtgcCCAAgGGTTGCtTGtTTcGACCgGGagaAGtgCgaGGCacaCaTTCCtgCCGGtgtCGGCgGctCGaTCaGGTCgGGCCGCATCGGtCGCCGAGGCCGAGAAGACCGGGCtCTCGCTGGATAGCTTCAAGaCAACCGTTGTCAAACGTGACGAAGaAAAGaTCCATTTAAGAATCGAGCTGCCCGGAAGGAACgcAGAAGGTGtTTGATGCAGcCCTGACG…
>XLOC_204617
GtTTTGcTTGCTCTGGTATGCCtTTGGTGTTCTCTGCCTCCAtGTCCgaAATgcTaTAACatTTGTCTcAATTGcTACaGGTGGCTATGCATCAAGaCCCTcGAGATGCTTGcGCAGCAATCGCTGCAGAgTCATACaAACTaTGGCTAGAGCAtGaAAACaGGACAGAtGATATAACAATAATCAtTGTGCATATCCGGGATGCTCAAAATGGagtGACaAAGaGAACTCCAGCAGCACCgGGGcgtcGaTaGCATTGCACaCGGtaCAGCCagaACTaCCTGtAtTTGtACCgTCGGagCTACCtGtATTTGtACCGTcaGAAGCAAGtCACCTGAACGGagTGGCTgCtGCTGAACtGCGGCGGCCaTCCtcTTCTGGCtCTCCaTCGGAACgacG…
>XLOC_097564
CagCCAACCgCCGGgCCGGCGGCgAGGGgTCGGTGGTCgcTGaTGGACGACGAGGCACGGgCGGCGGAGGGaCGGtCAATGCAgCCGGtGCCgCTTGGCgaCgAAGCCCGGCGaCGgcgAGCAGCtCGTGGCGGCCaTGGGCATGGTGGGGATCGCCGCCATCGGCCGcTTcATGCAGGCGCTGTTGGCgTTTGGGgCgAAGCCGaGCGGCGCGCCGGCGTTGTgCaGGgTTGtcGtgTTCaTGTAGacTCCGCCGCCGCCGacGGGgagcgTgTCGagcGcgtgcaCcGGGggcGGgTTgCgCCagCGcGGgaGCGGCCGGCcacGaGCaGGTTCtGCaGCaGGGgCCCcgCcTCCATGACGGAcTGCAGCAGCCGGCCCcTcGGCGGCAgCGGCTTC…
>XLOC_091766
AACCGGcAcGtCCTTTtGTTACtGGTCGgCgTcTcGTGCagCCGGcgCAGGCAAcGGgTTaCCgctCTgtCGTTgCCGGGgaTGCCActCgTTGGaTCCGTGaCAACTCATgTCGGTAACCTCtcTTTtCtcTCCatCCTcAACCTCaCAAaCaCCAATCTcACTGGCTCCATTCCaCCcGAAcTTGGtAGGCtCCAtCgtCTCAAGTACCTTcGCCTCagTGGAAaTaGCTTGtcTAGCATCaTACCtCCTACCcTGGGAACCTAACgAGgCTGGagTTtCTtGGTCtaGATTtGAACCAATTCTCaGGCCAGatCCctCCTGAATTGCTGCTGCAtaTGCAcAACCTTAGGAAATTAATTtGTTtGGAAaTGAcTTGAgTGGCCAATaCCtCCgtAT…
>XLOC_214228
CGCtgCCtcCCCtacTCCtCCGTTCCTTCGtCtCgtCgCGtTTCCgtCTCTaAATTCCTTGCTTCtCTCCacgCTaCgCtatcCGGAAcCTTCCGGAAGGTTGCtTTGcCaCCtCCtTCCgTTCCGtCCAACGGTgtCGtCgGGacaGaTCtGCGctGtCGGCGGCGGcgaCGGcGCCatgGGCGaGCaGGCCGcGGCCGtTTCCtCCtGCGaGacGCCtGCtCCGGCGGAGGTGGGGacagGGGtCGGGCagaGGTcGCTgcCCacgCCGTTCtTGAACAAGacGTaCCaGCtGGTGGaTGaCCCGGcGGTCgACGatGTCaTCtCGtGGAGCGAGGaCgGGTCGGCGTTCAtCGtGtGGcGcCCCgcCGaGTTCGCGCGCGACCTTctCCCCAAGTA…
>XLOC_083081
TTTGcTCGAGCTTATTCTCCTTCATGGCATACaTAAaCATCAtcGATAGGCTcTTCTCGTGGgCAGGGACATCCGGATTgAAaTTAAaTGGCAATTtGGCCGTGAgTAGctCCAACAAAacAACCCCAAAGCTGTACAcGTCGCTCTTGTCCGTtAGCAGgTTGGTTTGCAtGTACtCCGGGTCAAGGTACCCGcAtgTTCCaTGTACCAGTgTGATGAATTGTGacTTATCAgTTGGTGCCAGGATGGAGGcGCCAAAGTCAGAAaCTTtaGCTTGGTGGtCCAtGtCAAgAAgAATgTTGGacgaCTTgacaTCaCCGTGGAGGATCGGcGTcGAAGtcgAtgagTGgaGGtaGGCAAtcGcgtCGGCGGACtCgTGGgCGAtCCCcAAGCgAgtAg…
>XLOC_206243
GTcGaCGcGcTTGaCTTCGCGTCGGCGGTCCTGGCCGCgCTGaTTCCcGCtCCCGCCCtGATGGgcGGgCTCtCGGGGGtgCTCtCCGTCCAGGGTCtCGTCTACCTCATCGCGCtCCtcACCtCCcTCTACTtcACCgCCgtGGcgTTGGtGGGCGTCGgcgCGtCGGTGGtCGaCAGGAGGTGCCGcGGCgTGGGGGCgCTCCGGCAGGCgTGGcGGCTCGTGACGctGGTGAGGagAAaGGaGGGCCtCCtGCTGGTGCTcGTGGCGcAcTTCGtGCCGaCCGTcGtGGCtCCGcTGTaCCGGgTTgCTCTTGCgTAtGCCAAGaCgAGCATGGCGGTgtGCTTGtGCTTGTTGGCTGTGCaTgCTTTtctGtCTTGtgCGcTGCaGctCGTCTct…
>XLOC_213009
TCTTGCTTCTTGACAATGGCGTGGCTGTGGAGCACCAAacGCCAGCCAGGTTGCTGGAGGaCAAaTCCTcTCtGTTCTCAAaGCTTGtAGCaGAATaCacGatgaGGTCgAcGcgCAcTTGAATCGCATTACtAGtgTgATCAAacAAATaCCTAAacTGAATTGCAATGTgTAAATGCCAAAaGGAAAaCaTGAgACTTCTTTtCAcTGATGCTTGaCAAaGGCTGCAAaCTTCATTTCAAaTTTCAAATCAAacTaCCAAAAAGGAAgCAAGatAACTgAAAaTTTtAACTTCAAATTGGcAGGGgCCgcgCGAACGcgTACCCCctcTACCaCAAaTTatgAcGtCCATTctCCcGCTTGGGgagaTGGTAagCCAgcaCtCCtCCcAAGTgcAAT…
>XLOC_031021
tAacAActctcTTAtctcTGgAAGCATTTGGTTGTCtcGaTGTAAaGTTctGTaCTAcACCaTaTTCAGTTGGTTGTatGGTTtAgTTGGTTCCTGTgCacaTcTTGTGATGGTgAATTCCtcATGGaCAAGATCCCATaTTGtGAAtATTTGGGAAGtCCCaGAgCGTAtGAAgCGGgTatACCctCCAtgtgaTaCTTctGCCcTGCaGGTatGtCCAGaTTCCcAtcaGTCAcGATCAATTatGtgCtGtgaTCAtgtGGAcACgTTATgAATGCAAGtCAtCGAcTAAAAaTAcTTCTGtGTTCTTGTTGTTAGGCTAAAatCTAATTACACAAAAaGATTtGGTTTGTACTcACAATAAaCATTtGaTGAATAAAaCAGatGcTCCCCcTGGAA…
>XLOC_204592
CTCCGTgtcGCCTgTgagCACCGCacgAGGAtgaGGGTgCTGGgCaGGAAcGTgtCCCcgAGGCaGaTCGcGctgCtcGCCGcaGGGCtGGTgTTcTTGGGGgcgacGAcGtAcgacgTGCaCCGcTCCatcAAGAAcAACGaCCAgCCCCcgACcaGGgagCAGGtGGcGGCgctCCAGGacTTcatCGACtCCaGAAaGCgCtAaTTtGGATTTtGGGCCgCCGaTGCTCGaCCGaTTCCCcTGagcGGCTGCgCGGtGtatATgCTTGtGATCtCtGTTCCgtGGtgcgTTcGTCtGAAtCAAtAAGagcGGCCaTGGAtGtgtCGaCaTTATTaTTATTCCCcAAaGGagcAACTGGCTGGTgTGTAtGcatgTATGTAAACCgtgTACagTGAA…
>XLOC_213171
CTGATatAGTGGcAAGCtTTgTGcTaCAAAGACGGtTTcaGAGTTGAATgaAAGTaTACCTAAGCTTgAgtTTgACAtCTATgaGGaAATTGGCaTcCCTAACTcTACTGTTgctGTAAAtTTTCTAcAACCATCAGGTgCATCaAACTGGACaAATGTCatcTTcAGCGTTgTgCCTTATCCaAAATACTcAACTatGTCATCAACaTGGTTGAGCATTCTTAGGTcTCAtTTCATGTCCTTGGTTGTACaGCAGTCAACACTCCAATTGACAGAgTCGCtGTTTgGGAACTCATCATTCTTCGAGGTgCTTAAGTTcCCTGGAGGAATAACCaTTATCCCTCCGCAAGCTGCtTTTCTTGTGCAGAAGCCTTATGCATCTTTCAACTTCACTCtGAA…
>XLOC_005982
AGTTGCCacTGTTgaGCTTGGaGCAGCCAAGACAAaCAAGGAAGGaGGagAAGtCAAAGaGCtCAAaGAACaGaTTGCTTGCCTCaaggCaGCTTtGgCTAGCAAaGaTGGAgAAAaTGAAaGCATACGAAGTACAcATTCGAGCCcAGATAtATTAAGAGACATTAGGATCAGTCAtGCACCCCcgcaTCCGGGcACCCAGGGGAAgAAGCTGGAtGtCTaGaGGTCCGAAGcAATGGTACtCCTAcAAGGCagaCCAAGCCAAAcTTcGAATTGtCaGaCaTGCTTgTCGagaGcGATCCatCTTCgtGGCTTGaTGGCTGtAAtGGcgaCAATACCcGGTTgaGGaGCagcAATTCcTTACCaGAATTGGGACCTGATGctaCaCATGATCTAGCA…
>XLOC_017606
GGaGtaGTTtGCaTGCATGCATGGACCtACtGTCAgCgtGGTTAtgAGGCCAGGCAAATCCAtGGagAcGTTgAAgaGTTCGCCTcGTCCGAAtgTTTTtacAAaTTtGAgTGGAcacAAaCTTTTTtATTCAAAAAaTGCAGTGcAAGCAgaGAAATTCTTaCAAAAATGAAtATCCACGAGATTtCGTAATaCAAATCAAGCATGTGAATTAATTAAAGGCgaCGCATGTACAAcTTGGAGATGACTTAAcATGCaTaCtCTTCCGCGTCAACGCCTACGaCAGcTAAaCCTAACGGATGCAGGTGtGCAATCCATCGGCGTGTGCTACGGCGTGATCGCCAACAACCTCCcGCCGGCGAACGAGGTGGTGCAGCTCTACAGGTCCAAAGGcATCAC…
>XLOC_191572
AAaTTaTTtGTCTTGGaTTTtAGtGCtAgatACCTTGCagAaCTATctacTTtgAtctcATCtacgCCATgcTcGCaTCATTCCtGACTGaTGGAAagTGGTGATctGtGGCTcGGCCAtGagACCTTTtCCcTTGTtCaGGAtgAgtgAAAcGCCcTTgtgatAAactAAgAACCTTctCCACtcAAGAaCaGGCCTTGGCCtcAACCTTGGCAGGaCCacgAAGGcAATCgAcgtcGGGgCCaGGtgcACCGGCGAAtCCaCGGCGGCGGGcaCCGGgTTcAtGGCCGGgACgCTGGtgCCgtcTTctCCCaGCtCCAgCGGgacgCCATTGAgCAGCatcGTCCTGCTctGGTGGTCgCCgtCCTTGGCGGTCaGAtGGTaCtcGtCCctcTTCGT…
>XLOC_226286
CCGAAGCCTaTCATCGGCGaCCTCCtCGACCtCgGGGaGGACGGCCaGCaGCaCCGCGCGTTCCtGCGCCTGGCCGACCGCTACGGTGGCCTCATGTGCCTCCGCTTCGGCaTGGTGCCCCAcGTGATCATCtCCACGCCGGACGCCCTGCGCGCCGTCTTCGGCGGCGAAGGCAAGAAGGTGGACAACaTCGCCGGtcTTCCGAGCTTGGACgTCCTcaGCgCCATGGGCCACCGCGCCCAcaCCatCTTCgCGctCCCgAgCCaGGaCGGCAAATGGCgCgCGatCCGCAAGTTCgCCGCCGcaGaGaTGCTGGCtCCCAGGCGGatCtCCgCCGGGCCGGGcgCtGctGcaGaCaAAGatcgtCgaGGcGCtGcaCCGCgAGGTgTCCGGCCACGC…
>XLOC_113846
CACAGGgTCACCAGCTCCTACCTTCTTgCTGAACAATCCAAGCTAGCtAGGCGTaCGtGGTGaGCCGATTGATCGAGCATGGCGTCCgcTACTGCaGCTGCCGCGGTTCCCcgcaTGAAGCTGGgCTCCcaGGgAATGGAGGTCTCGGcGCaGGGgCTCGGCTGCaTGGgCaTGtCCGTCGCCTACGGTCCGCCCAAGCCCGaCGCCgaCatGGTTgCGCTCaTCCaCCaCGCCGTCGacgCCGGaGTCaCCTTCCtCGaCaCCTCCGaCGtCtAcGGCCcGCaCaCCAACgaGatCCtCCtcGGCAAGGcgCtGCAAGGCGGCGGCGTgaGGGaGAAGGtGGATCTGGCCaCCAAGTTCGGCGGCTTCTTGGGaGaGGaTGGgTGGAGtGtCCgcGGG…
>XLOC_042194
AACTTtGCATCTGGgACATATGTAACCTTcAGCaCCAGAcTTAATTTCTTgTGgCAAGAGCAGATGGAgATAAGATCCTcTGCTCCCcTcTGTGGAAAaCCCaTCTTAAtCAAaTTagCTGCAGCATACtCTGCAATGGCAGGTGGTGGAGGaGCATGTTCAAGCAGCAATTCCTTGAAgTGGACTGCCAAAagAAGAAaCaTTATTCATCATCAcAGGATTTGAATATCAagaGTAAAaGCTACAAaCACAAgCAtATTTtAGCACCTcGTCTAGTGcAACCGTaTAGgATCCACCAGTCtCTTcACAGAGATGCTTGCAAATGAAAaTTtCtGCAGCAAGCCcAATAACcGAAcATCTAACTTTGGATTtCTTGCATTTTtCtATTGTCTCCATGAt…
>XLOC_088634
CTcAAtCTcACCcGTctcTTCCTCCACCGtctaGAAgCTTCtCgAAGGcAGGcGCCatacACTTcTCTCCtcTcGCCATGGGCAACGGGCtGTCtCCcTgCGTgAACAtGCCGGCGGCCGCCGaGGTGCCcGCCGcGGCCcGGCtGGtGTaCTGGGgCGGGcGGacGAGGgCGcTgCCaGTCTACGAGGacGAGGAGGgTGATGGcgaGGgcAACGGcGGtGtctcctgcACGGcGgCGGACGTgaCGGccgagCTGCtCCcGGcggACCaCGTGGTCTgCCCGGCcGACTCCTTcTTCgtcGGCCTCCcGGtCCCcGTCgCgtcgCCGGGGGagCGGCTGCtGCcGGgCCGGaCCtacTTCgTGCTCCCCCgCcGCCTCCtCtCCtCCCCcTCCCCCG…
>XLOC_047667
CCtagCgCacgGGGAAgtACtGaAACTcGCaGTgcTCCAAgAACCCCTGGtcAGGaTCCaTcaCAgcgGGTTgAGaGagctCAACaGCATGGAGGTGGCGGtcGGcTaCaTGCCAATActCAATaTTCtcAAcAAGGtGGtCgTGGTGGtGGacAAcaCCTgaGTTCtGGtGGaCAtTTCAGGAtCCAGCATcAcATCAACCatTTGGtGGTCCtgTTAAGtAtCAAGcACATgGGtaTTATGGCCATGGtGcCCCACGCCaAAGAGGAACACCacAACCATaCCATGaTgGGcaTaGGAgTgGGAGTCATGGACgCGGAGTTCCTGCTActCCATCaGTAAcAcTTcCCGAACTGCACCAAGCtCCACAAGtCCAGAACCAAgTTCCGGTgCTTAGAC…
>XLOC_030908
CCAACAGCACCTTAAGCGGTCTGATACCAAAAAcCCTTGGaAATCTGAcCCAACTaAATACtTTGTACCTGTTctATAATCAAcTTTCAgGGCCTATACCGaAAGAACTAGGCAGGTTAATCCAtTTGCAAAGTCTTgaGCTTaGtTTAAATGATTTTTCAGGTCCAATTCCtATAACCATAACCAATCTGaCTAAGTTGAACCAACTTTTCCTCTCTGaAAATCAAATCACAGGTTCCATCCCCCCGaAAATaGGAAATCTCAATATGTTAAACAATCTTGATCTAATGAAAAATCAAATAACAGGTTCAATAcCCCGAGAACTTaGCAACCTCACTATGTTAAATgAACTTTATCTCTACAAAAATCAAATCACTGGTTCAATACCTaTAGAACTgG…
>XLOC_054081
tctCCAtGtCCaTGGcgCCCcATgTGCCgtcGATgTTGGcGCCACCGGCCtACacGCTGTtCCACCACGCCgCCAGCtacGGCGCCAACCaCAgCGCCGGCGACgCcGGgagAACgTGGcAgcaGCaGCAACCtCaGCAgCAgCaGCAGCaGtgcGGcagCAAGGGCACCGGcgtcTTcAtCCCCCGGtCCACGCCCGGctCCGcGcACCCcAAgaGgAAGGcaGGAActGGagCGGctCCAAGGCCgCCGCGcaCAAGGCCAAGGCCcAGGCCcaGGCCGacgCCGGcgtCacagCGGgCgcgCctactAAAaGGcgtaCCTgAAAaTCTgCTctAAAAatGcactctAAAAAtcAAAAAaTGGCCGaCtAATTAAgTAgctCCaGaGAGGcagtGCT…
>XLOC_051133
ACCaGCCaGGAATCGaGAAAGTTGGtGGCCGGAAtCCtgaGGAACATTGCCATTGAtgGGAACaCAAGGCAGGaCAtAGGtCACATTcAACtgATCATcACCAGGCtGAAGCAGACAtTTCTCAATgAAGaAAAtcCCAtGATTGCCAATGCtGATCACTTGtCACaGAAGGCCgcgGGGCAAGcCCtGGCAAtGTTGACAACaGaAAgTGcCCaAAATTGCTTGATTGtGTTGCAGGAACCaGACTTCATTAAGaAACTGaAACatATGAtCTTGATCCATGATGGCAAGTaCaTATAtGtGGCaGCAAGTCtGTTACgtAATCTGtGTCTGCActCTcGaCATGAGCTcAGagAgTTGGACTTGaAAGaGCtAtCtcATATATTGCgAGAGGtGTTG…
>XLOC_167002
CCGCTCCGtCATCAAGTcGgAcGaCCCcGagTGGTTCTTCTTCGCCcgCCGCgACCGCCCcAAgTACCCCGGCAAGtCCTCCCGCTCCTGCCGCTCCACCGCCgCCGGaTACtGGAAGGCCACCGGCAAGGACCGCCtCAtCCGGgcgCCcGGCCCGGcGgCtGCaGGGGGAAGGCGCCcTCATCGGCGTGAAGAAGACCCTGGtGTTCCACCGCGGCCGcGCCCCACGCGGCGCACGcACCCcGTGGATCATGCACGAGTACACCGCCACCGa
>XLOC_057859
TTCCAtaGTAAATCATTCATAGgtgTAGCATcTCtcTtAGGCACGCAAGTCTAGCAGTTGCGGTTGCAtGTGGACAtGATGGGCGGCATGGCAAaCGGgCCGTCAAGCATCCCgTGGGCCATGATCTTgTATGctGCCTCCGTCAAGTGTACACCATCCCATGACaCGTACCTCGACGGgTCCGGgcACCGCaCCACctCCcTCCcaGGAACgAAgacGGgTAgCACGCATCCAGCACCGtctCCGCAGtcGAACCCaTTCtCCACCGGCTTGGTgaCgAGGCTGagAaTCtCCTCATaGTAgTCGACGTAAGTGATGGAAaCgCCCGGatGGTTGCGgCGGaGctcGtcGaGCTGGGATTTCAACaTgTGGTTGTGGaGgAGGGTgAGGTCATTgAGC…
>XLOC_030520
CCtGCgCCGtCCtCTTCGCGCtCGCCGcCCCCtcCCtCgCCGGCgACGCCGaCAtGcTCCaGGACGTCtGCGTCgCCGACCTGGCgTcCCCGATCAAGATCAACGGcTTCCCGTGCAAGGCGAACATCACGGCGGaTGACTTCTTCTTCGCCGGACTCAAGAAGGCCGGCAACACTAAcAAcCCGGCCgGGTCGGtCGTCACCGCGGCTAACGTGCAGTCATTcCCCgGGGTGAACACGCTCGGCGTGTCCATGGCGCGCAtCGaCTACGCGGTgGGCGGGCaGAACCCGCCGCACAcCCACCCGCGCGCCACCGAGATCATCTTCGTCACCGAGGGAACCCTTGAGGTTGGATTCAtCACCACGGCCAACAAgctCTTcaCTAAgACCgtCACCGtCG…
>XLOC_047741
CtGCATTATTATTGATATAGCAAAAagTGACCCcTTACACGaTTtAACCcGaCgACCgCAAgCCATTATGGCTAGACTCACACAtCACACagAAaTCAAaTCACCAAaCAGcAAaCCCGATAAaCAAaCTAAaCtCTCTGGAGAtcTCGGCTTaGAAGCCGTGGACCTTGATGCACTcGGtCTTGGCGaGGCCGGCCTTGGCgaGGAAGCCGGCGaCGCGCTTGCGGTGGTCGCCcTGCAGCTGGATGaCGTTGCCGAGctCCTTGtCCTCGaCGaCGGTGCCGTTGCAGCaGAGcTCCcGCTTGaGGTCCcGcaGcaCCTTGGCGtAGTTGtaGCTGGCGCTGaGCCCcTGcACCgtGGTCaGCGtCTTCTTGCCATTGCGCtGCTGCACgCGGAGGt…
>XLOC_099598
aatgaatgatgagcaacatccgacctcTaCatAAtCAAgACgCaCaTaGcTAAAatcataTTAGTTgtAcTatAtcTTTTtACGTTtgaGTCTATTGAGaCCcAATTTtcGGTCGATGAACAGTGGCGAAATTGACAcACTAGTTgTTcGAAaCtGAgTcGGGgtGCTTGGatAAAaTcTGATTCTAcTTGaTTGTgCTCCTTTTTTtgTTaTcAGATaCCaGaTAATTCTTGGaTTGGcGTCTgCCgtGcTGtaCCTCCACCAAGAATGGGATCAAtGCGtCgTCCACGGCGAcaTTAAgCCgAGcAACaTcATgCtGGaCgAGtCCTTcAAcaCCAAGcTaGGCGacTTtGGCCTCtCgCGGCtAATcGACCACGGCatGAGCTTgcaGACGAtgAC…
>XLOC_019990
CCTctACCtCGGcGGCAACCGCCtCACCGGgCCcAtCCcAGcgACgCtCGCCAAcGCCaCCcAGCtGCAGTTCCtcaGCCtGGCCAAcAACaGCTTcACCGGCCGGgtgCCgCCGGAgATTGGCAAGCtctGCCcGcAGtCgctGCAGCtGtCCAATAACCaGCtcACGGCgACCgAcGCtGGCGGCTGGgAgTTCCtGGACAACCTGaCgagCTGCgAcGCCcTGACTGAAataTTCCtcGGCGGCAACAAGTTctCCGGcgCCATGCCGAGCTCCaTCGCGcGCCtctCGATGcTCCAGGCgTTGaGTTgtCGGgCAATCGCATCTCCGGCGTTAtACCgCCGGGCaTAGGcAACCtcgTCGGgCTACaGATGCTGGACCTCCGGCaTAAtCtCTTc…
>XLOC_180880
cAAAAAATTcAtGTTCCtGGtATAtAGACGcTAAAAAAAaCtGTTGtcaCGCaGAAAAAtCTACAcACCAGATTGcTacAAGAAagAAAaaaCTATTATTCTGcTAGTACAATATACATGCatGTACaGGTAACAcATGATCACTaCAAAacTTTtCTgaGCTTCCACGTGTATTTtAATCTCCTaTACAGTCCTTTTtCTGGTCCTACTATGTTCACATGtCgATCacAAcTTCACATTGACTTGTTGAgCCCGGTATCACCGACTGAAtCCAAAaTTtAAGCCTCACAATTCCCTTGCTCTGACTTGAcGCCTCGtCTTTTTGGaCTAgCTCAAtCCCGtGcAACAAtCCagTTATACCAtcGCCAATTAcGAACACGAAGTTGctCCcgaGTcAAA…
>XLOC_210642
CAGTTATTCAGTAATCtTTAAtTTATGTTGACTTATTCAgtGCCAATGAGAAGGTgaAAGcACTTGAGCaGaCATTGGtCAAgGGcGAAcAGACACAGGATGATTGcTCTGTTGTTGTCAAAAAGCTCCgGGCTATGCTTcATTCGGCAGaGGAGCAGCtGtATGCaCaAAAAAAgCAAAcTGtTTTTCtAAcaCAACTTgCAgCCAAACCTTcCCaAAGGTCTTCACTgCCTcCCCTTGAcgCTAGCTAATgAATActTTTCATTGGAtCCtAGtCAGCagCAATTCCaAACCAGGAGaAACTTGATGATcCCaAACTGtAtcACTATGCCTTGTTCTcAGaTAATAtATTGGCAACAGCAGTTgTTGTTAATTCGACAGTGTTAAATGCCAAGCATC…
>XLOC_158854
tGgcgCCCcAAGCGCCTaTAAatagtGGGcaCCcAAGCAGCACAaCGAtCaTCAAACCaTAACCaCCGGAGcTtCTcAAGTgCAAAAACCatCaGAAAAGgCTtCaGCGcAAaCgtagCtcGGTTtCcgATCCAgTTGGagaTGtCTTCTTCtGGgTcAAGGagCgCaTCCcGcGGCGGcgCcAaCCcGGagTGGaGCAAGAaGGagAaCAaGCtGTtCgAGGacgcaCTCGCCtaCtacGGCgAGGgcACgCCGaCCGCtGGCtCAAGgtgtCCcgcGCCAtGGGcGGgaCCAAgaCGGCcGaCgAGgtgCGCcgCCaCtAcGAGAtCCTTGatAgCgACatcAAGCtGATCGAcTCCGGCaGGGtCCCcTTtCCAAGTaCAACaCCCAGGGggCTtG…
>XLOC_142833
CAGGGAAGCAGCCACCaGCtGGACACCTTCGCtCAACTGGaCGGCgGGGCGGCGCCGGAGGAGCCGATCGGCGGTGGCgCgGGAGCTGAGATGGTGGACTACATGCTgGGCCAGaCgaCGCCGCtGCCtCCgGGTgGGCCGCACGGCCAGGTGtCCTTGGACAAGCTCAGCTTCtCCGACGTGCTACAGtTcGCCGACTTcGGcCCCAGGCTCgCGcTCAACCAGCCGTcTGCCGACCAcgaCGAcGCCCGTGACGaCGAcGAGGAGGACAGctACTTCTTCAGGTTCCAGTCCCAGCtCtCCGGCtCGGacGacCCCGatcCCCGcGGAGGCGCaGGtAtCCACCACGCtgCGGAGCACGAGGGCAGCAAGACGGcGGACGGAtCAGGAGGCCCGcAC…
>XLOC_092793
GTTCtCcTcACCTGgTCACATAAAtATAGAAGAATTTTGCATCCTTCCTTGACCAATGATACAAAtcTCACTGTGTTtAAAtGCATGGTCTTGAAaTGTCTATCCTTATCATTGTTtAGGCctGCTTGaTCTTCCGCATAGCAcaTATgTGAGCCAGTTAGCTGGTGCTTGCATCACGAAaTGAtCCTTAAtCAGTTGCAcaGAAGaGAATCAACTTagCTAAGGTGGAATTactATctCtGcGAGGAAaGTTCCAGTGTTTTTTtCTGTTCTACAAaCAGCATAAAaTTtCCACCTCAGTCAGATAGtCACCcAACTAAATTgAGATATTATGGATTACAACGAAGCTTGCAAGGgaTCATTCcAATctGAAAGTTGtGAGATTGGCAAGATTGGAGT…
>XLOC_085392
CCCacTTCGacgTCGCCTtcGGCCGCCGCgaCgCgctCgCCCcGGcGtCGCaGGAtCTTGtGGaCaCCCTGCCcgcgCCctCCTTCGacGTgCCGAcgcTCATCTCCtCCTTtGGcAACCGGaGCCTcgaCGTGGCGGaCCtCgTCGCCctCtCCGGCGCGCacaCCTTCGgCaTCgCCcACtgCCCctCCTTCTCCgACCgCTTCACtCCGAACaTcgACTTcAACCCGCtCAtCGaCCCGTTaTTCGCCAGGaGGCTGCGGgCCAAGtGCGCCAAGGatGtGCCCCAGGgCaCCGCCAACCagaCCctcgaCgtGCGcAcgCCGGaCgtGTTCGACAACAAgtactaCCtcGACCTCaTCgtgaGGCAGGgCCtGTTCAAGTCagaCCaGaGCCTcA…
>XLOC_149216
gtACATCTGcatcgacaaaggataatccctcctaatttcgttcacgaaggacttgacgttccgttgcactaaactccttgcgtcggccgtcacgactctctccctcagcgagtccatcttctcctgcagacgcctcccttccttgccgtccatgaccctctcgATGCaGTCCTTcACCTcGCCTcTGcTcATGCCgCCgCCgAGCCtgATCCcGAtCCCCCAcACaTGAGTgATGTAGGCGCAgTTGaTGAACTGGtCCCCGGaGaCGGGGCAgCaCaGGAGGCgcaCCCcGTgCCGTatGGCCTcgACGGTGGAgTTCCAGCCGcAgTGGGTgAGGTAgCAGCCgacGGCGCCGTGcTTcaG
>XLOC_231055
GGCCtAGAAGCTTTAGAATTCCcATGGATAtAATTGTAACAATACGCCcAACGGgaTACAGGATGATTGAAaGCCAAGCGATTGGtCTGACCacAAACCTGGCAACTTCcGTGGCATTGtGGACTGCAACATTCTTGGgTgTGATTTCtGTAAGAAGGAgAACGGCAACaGTCATGACgCCTGTTGCTGCACTGACACCTGCTTcACCAAacATTGCTGTGGctGCCTCGGTGACAAtGGctGtcgcGCCAATGTTAACCACGGTTGTGCCGATGAGTATGGTTGTGAGGAAgCGAGTGaCATCATTTCGGAGCATTTtGAACacGCCGTTcTCAGGTTCCTTGtcAGcgAGCTCaCGGACCTTCCAGGGCCAGAGCGTGGTGATGGAGGTCTCGGCCA…
>XLOC_094149
tGCaCGTTcACCaGGatCACGCCGGcgCCcGTGTCCGaCTGCCcGGcgAaGTCTGTgTTaTcgTaCCGcaTGAAgCAGAAGtCGTACCaTaTTctGgcgTCGGACTGGTagCtGCaGGCGgcGGGgAgCtGCTTGGcGGcGtCCgcgaGGCaGGcGGaGCaGtCGCTGGCGGaGaCGtCGCCgcGGCaTTGCGcgaGGCCGtAGaCGaCGGtgCTATtACCcTTGCCGGCAACGGCCaTGGCGAAGCCtCCcGaGGAGCCcTTGGCGACgaGGTCCGCCAGGaCGGAgTCGAtgTTGGCCTTGCCGCtGCCaGcGTaCCtGGTTCCGGcGCaGTTACtGCCgaTGGCGtCCgtGGCCATGCCCAgaGGgAGCAGGGCCaTGGCGagAAGCAGCagCCcG…
>XLOC_055384
CTCatCCAAacaGCCAcAcTTtGCGTACAtGTCAAgAAGGgCAcTTCCtGAGAACacACTGGAGATGTGGCCTGATCTGATGGtgTAAGAATGcAACTGCCtCCTAACCcGaTCATTGCCAGGCTTGAGGacgCCTTAAtGATGCTTGAAAaTGTcgCCcTgTCCGGgcTCAGACCAGCTCTTCtCATGTCACaGAATAACCGCAGCGCTTCCTCCaGCTGCCCATTCtGGACATACCcaGTTATCATTGcTGTCCATGAAACGCCTGTCTTGTCATTCTTGTTGAGAAAATTGGtCTTTGCaGCATCCAACATCCcACATTTTGAATACATGTCAATCaGGgCGTTGCCcacAAGATCCTCCGAAGAAaGGCCAAGAAGGaCCAGCTGAGCATGTATT…
>XLOC_044826
CGGTGCaCGACGCgTTCGCCgCGCAACGCtcGCCCCCGCCGGCgCCGcACGtCCcGTTGAGCCACCAGCCGAGCTCGGCCACGCCGAACTCCAGCGTAGCCGTCCCcTCCGCCGtGAgcaCGAAcaCCGTGGAGGTCAGCACGTCGtcGCACTTTGCTTCtCGACCTTCtCCcACCGCaGAAaCTGGCCAtGCACCGCCGCGGTGGAGTTtGGCGgaGcGGAAGCGACGCACGCCAcaGCGGCGGgCGAGGTGtCGTtGCcGAGgCCGgcGCACTGCGCCGTGCGGAGCaGCCtGgaCaTGACGtCCACGGGCACGCTGCATCCGcGCCcgCCGaCGCGTTGacCCcGCcGCaGCCGCCGCGGAGGAAAgaCCGGTGCGAGaCGaCACGCCGTAGTTGC…
>XLOC_163544
CATAGATTGGCAAAGGCGCTCGTGGCGATGTCACTATATTACCAACATtGGTCATCAATAATAGACAATACAGAGGGAAaCTTGACAAaGGGgCAGTTCTTAAAGCACTTTGtGCAGGTTTCCAAGAAaCTACTGAGCCTGCCGTTTGCTTGAGTGAAGATATACAAAcAAaCGAGTGCTTGGAgAACAATGGTGGCTGTTGGCAtGaTAAGGCTGcTAACaTAtCTGCATgCAAGGatAcTTtCCGTGGTAGaGTTtGCGAATGCCcGGTTGTgAAaGGGgTAAAaTTtGTTGGTGATGGCTACACTcACTgTgAAGcTTCAGGATCTGGTCGCTGTgAGATTAACAATGGTGGATGTTGGAAAGaGACCAGGAATGGCCGGAcaCACTCtGCCTGCA…
>XLOC_060695
CTTcTTCAGCtGAAaCCAAactcTcAACTTGtCTGcTCCtCCCctgtCGGTgaCgAAacagaTAAGaTGaGCAGGGgcgtCCcGCTCaCCgACGaGGACCGCCtCCCGtGGCTGGAGTCGCtGCGCGACGCCAtCCGGgACCGGctGGgCCGCGGCgaGGaCGtCGCCGTCAGCtGCTCGGCGCtGCGGCTaGGGTACAGGgaGGTGcTCCGAGAAGGTGATcGGAACTaCAAGCCaGGgAgctAcGGGtCCTGcaGGgTgAAGTTcGtGtGCCtGGaGGCgtCGGCGGAGGtGAtcgCCGaGCGAgTGGAgCGGAGGgCGGcGGAAGGGgaCCAcTTCaTGCCGGCGaGCCtGGTgCGGAGCCAGCTGGaCCtGctCGAGatCGACGCGGCGGaGGGg…
>XLOC_101838
TtGTTGAAaTTAGTAACtCATGTTCtCATTaCACTTCcAACCAGCTTGGCAGACGtCTTGGGGgCAAGCACAGCAATCCAAAaGaGCTTGGTAGAAGaGTGTCTTcAATGGTTAAAAAATtCAATTTGGCTTCGCAGGGtGAAGTCATAGATAAAaCAACaCAATACCGATTTTGGACTTCAGAAAACTTCtCACTGCACAAAGCAAATaCTGCTTTGCAGAATTGTGATGCGCTAGATGATCATGACCATCGccccGATTTGtGGcTTtCtATTCCATCTAAaGAATCAGATTctCTTAGCCcAcAGGgtgATTCATTtgTTGATGACAAAcTCTTGTTtGAAGAAGaTTGTTgTGAAAAACcAGTCGTAcTtGtACATCATCTCCcgAATAACCATG…
>XLOC_232501
GGcgACGaCATGCGcgCCgAcGGcAAGCCCcAcGCGGtGtGcGTCCcGTACCGGCGCAGGGgCACGCCACCCcGaTGATGAAGCTGGCCAAGGTCCTCCACTCCAGGGgCTTCCACGTCACCTTCGtCTAcACCGaGCACAAaCaCCGGCGCCTTGTCCGCTCCCGCGGCgCCGGCGCCGTCgCGGGCCTCCcGGaCTTCCGCTTCGCCaCCATCCCcGaCGGCCTgCCGCCGTCCGACCcaGacGCCACCcAGGaCCAGGcGTCCaTCtGCCACTCCaCCACCAcGACCTGCCTCCCCcaCctGAAgagCCTGcTTGGCGGCCtcAAcAACACCGCaCcGGGgacgCCGcGGgtgacgTGCGtCGTCGCGGacaGCATCatGaGCTTCGCGGtGGACg…
>XLOC_046793
cGCCGGAGGGagcCCGcGCGGATGCCatcGCCGCCGCATCCGcTCTcCTCGCCATGCCGCCGcCGCgTGtCCtCCTGATCGTccTCCTCCTGCTcTCCTCCGcAAgCaGCagCCtGGAGGCGGaGGAgCCgttgagGGcCCTCAGCaTCGGcGATGAGCtGGTGGGCgaGaCGaTGCCGctCCGCCAcGGCCGGAGGGTCTACaGGCtCgCCGGGcTGCGGCCgcCCGcGtGGtaCgAAGTCAAGaTCtCCTAtCCGGCCTCCatACCGtCCAGCTTCtCGATCCGGCTCgtgAgCGATCCtGATGCtGCAgaGGaCCAgGGGagtAAGAAcaGGAGGCTGCTcAACacGGAgAAGATCAtTTTCCAGGctgAGaGCACCAAgCCGGtTTaTGTTCtTG…
>XLOC_037348
ctcaTTcAcTACCAAaGtAtAgtAacAAAAAAAacAACAACTTTTcTTCaTTCAAtaTAAgCCcTTTtACAGATTATAAtCAcTTTTTTTTtGAATcatAtGcTACAgatAtACCcTTGGtcGtCATAgaTCacAAAacGAAatAAGAACCtGCtgtCCAAAAAAtatAAtAAtcAcGAtcAAACCAAAaGAAAaGAAAatAATTtgAAAaTAaTaGTAATTCCcTAAaTaTTGGGaTTTgTGcAGCTCaTGGAACTcTctGTGTGaGTTGGTCCGTCCACTTAAtCCATGATACtGTTtgcaGTCTTcTTGATGaGGTCCcAAGCAcTCCTCAcaTGCCTCTCCtCCTGCAAtGAcGACCcAAtGGCgAACCGGagCaCGAACTTGtcaCCAACCAcT…
>XLOC_216809
gCTTTgCCTTGGaCaTACaGAATTCGTTtcTTCCATTGCCTTCaCAAGCCATTCtGGaGGATCAAGCTTTTTATTATCGGGaGGCGGTGATTCAtCtGTTcGGTTATGGgATTACaTAACTGGCtGCCTCCTTGATaCATATgAAGTCAAAGaCAAGGTGGgAgAACAGCCAAATGAAaCTgAAGatAGCAATCtAGCCATTGcaGACTTGtgTTtGacAAATGAtGAcTcACTGGTTGCTGTAgctATTcAAaGTTtgAATGGCaTAATGcTCTTaGcatgtGAtCtcGTaGCGAAGAAgTTgtcTTTtCtGAAGGTaCaTctcTTtGtCAAGCAAtCTTcACgTTCTTcAACacAACGGaTTCAGaTaGAAgAgCATTaGCAGAATcTTGTTTAAAt…
>XLOC_075411
CCaGGtCTGAAGCGcACCGGCAAGAGCtGCCGCCTCAGGTGGCTCAACtACCTCCGCCCcGACCTCCGGCgCGGCAGCAtcAcgCCGCaGGAGCAGCTGCTCATCCTCGAGCTGCACTCGCGGTGGGgCAACCGCtGGTCCAAGaTCGCGCAGCACCTCCCcGGCcGCACCGaCAACGaGATCAAGAACtaCtGGCGCACGCGCGTGCaGAAGCAcGCCAAGCAGCTCAAGTGCGACGTCAACaGCCAGCAGTTCAAGGACGTCATGCGCTACCTCTGGATGCCCcGCCTCGTCGAGCGCATCCAGGCCGCCGCCACGGCCGACGCGGTGCaGgCCGCCGCTGACAcGCCCcTGtCGTGGCAGCACGGCgCCGaCGACGCtCtCTACGAGTCACCGGAG…
>XLOC_180855
CGCAGAGtTTGTCAGCAAAAGTCGGAAGAACCtTTGGTaGACCTTGGATGCaGATGTCGTGGTGATctTTCAAAAGCTCACCGcACaTGTATTGATGTCTGGTTCCGTACTAGAGGTTCaAACAAGTGTGAGATATGCCAGCAAGTTGCTGTCAAtaTACCtCCTCCAGAGACACAAGCaAGTACAAGTTaTTGGGtTTGGAGGTTgATTCAGCTTAtGGAAGGGCCGAGGaGGACgTGAAAgGGGaTGGTTTAgCCCAcTCTGGGTTGCATTTGCAATTCTGATTGGTGGTCTATTaTTGGaTGTGCTGATaTCTGtTTCtCTTGGTGtTTCCGCACTTCCTGTgAACATAATAATTGGTATGGAAtaGtATTTGGTgTACCaGATCCaAATaTTCCt…
>XLOC_129690
GTCAGGTATCAAtAAGTTACATCGAAACTGCAGCAACCACtTTGAAgAGACACAATGAtCtCAAGCAgtAcTTCTTCACCTGcaCAtGTCCCCGaTGTATTAAGGATTCtgAGGAAgATGCTcTCCTGGAgGGaTACaGATGCAAGGaCCaAAAGTgTGATGGcTTTctGCTGCCTGacTcgGGTTgGTTGGaAATTaGGaAAAtaAtaAAtGAAgaGATGG
>XLOC_196618
AGTACCtCTAAGGATTcAATcATGcaTTtACCAAAAaCAgCCtCAAaGTcAtCCtCATTCAACCAGGAAcActCCcTAAgCtgCAgTGCcAcaGGaTTgTCacAcAAgATTtCAGTAAgAaGAtGGgtATTcatCTTCCTAGAACGGCAcaGTTCCGtGaGAAgTTtAtGTTTtaggTCCtCaGGTatgCCTCCAAgTgATTCAATACCTTCaGCATGGCTTGCAAGAGTTtGCATGCaTAAGCtcGCAAGTGAcGGgACGGggcGCAGCGGAGCTTtCTTGTTTTtCAAaGGTGTCCacAaAaTgACATTATCAGCATCaTTAGCtAGTTtAGACgACGGACccAACTCCCGGCTCTCAATTTagCATCTCTATCATCCATGAtCCTCAATGCAGTaG…
>XLOC_233627
gaTTTtATTACAAaGAAcaCTAAAAAatAGGtACAATTTtgaCATTtCAAaTTgCTATCTAAGaTaTTATgATTGCCGGcAATAATTTTTGCTaCATCCaTTtAGaTatAACCAAAGGCTTtCtcGCTgCAACtgTTGTcTCtGTTtCGCtCAgcAACAAATAtCCtACGGgAAGGaTTTtgcAACCaGCGAGTGcTCCGACgaGtgacTTCCGGcGAAGtGATaGcGTTgagaGcaGCtgtAtCCAACGCGGCGctGACCAcGCtgACGAgCCgAAAataGCagTCgCCAAACAAGAAATaGaCatCACCTgCTTCCtACCGTCtGCAAGTatcAATGGAACaGCTTaCAAACTgCAACaGCtAAATTCTTaCAATTTCAGtCTTGAATTCtCaGAtG…
>XLOC_079426
cgCGGATCGGGCGcGGCATCgCGaCCcACCTGTcgTCCCTCGGcGCCaGCCtGGtCCTCGGGTACGCCTCCaGCTCTCagCaGGcGgACGCGCtGGCcGCtgaGcTCCcGcgcgCCGTGGCGgTcAAGGCCGacgTCTCcgaCGAGGCGGgcGtCCGGtCCctCTTtGaCGCCGCagagaCCgCCTTCGGCGGCCGGcgcaCaTCCtggTGGCCTGCgcGgCCtGGgCATCGGgacgTaCCcgTcgCTCGCCAACaCCGCCacggCGGAcTTCGaCAACGtGTTCGCcgtGAAcaCCcgaGGtgCGTTCtGtGCCTgcGCGaGGCGGCgAACCGGCtGCaCcgCGGGGgcGGGGgCCGGaTCGtGGCcGtGtCCtCGaCGCtGGCGGcGaCGCtGctCC…
>XLOC_007228
TATTtGGCCGgAGCTCAAAatCCtGGCCGGAGATGTCATTTCCcGcACCGCATTCGGCAGCAGCtACCTTGAAGGAATGAAGaTATTtCAGCTGCAAaCCGaGCAAGCAGAGCaCCTCATCaCAAaCaTTCGGAGGATTCtcATTCCCGGcTACTTAtCTTtgCCAACCCcAAacAATAAAAGGatGtATCAGGtcAAcAACGAGGTTgAATCGATTCtAcGGGgTTtAATTgCAAAAagAACtAAAGCtGTcAAGGAAGGAGAAAGcACCAAagAtGAcTTACTTGgcTTATTGCTAGAGTCAAACATGAGGCAcACAtATGACAATGGTCAATCCAGCATGGGGATGacAATtGAAGATGTCATCGAGGAGTGCAAGACGTTCTACTTTGCAGGAAT…
>XLOC_119313
AGCTTTTTTtAtCTTCCcAtCCCGGcAAAGACCAAGAATGAGCGcATTGTAAGTTAtGATAtCAAGCTCGACTCCATTCTTAACCaTCCcTTcAtGAACCcTCCAcGCTGtgCCATTAtCACCaTGCATGACATACCcATAAaTCAGAGTATTGtaTGtCacTGTGTTCGGCACAACCctcTTCgCCTTcaTTtcgcTCAAgAAaCGATTcGCCTGGtGCaTCCtCCCcTCCTTgCaCaGCacaTGGaGGatCGTGTTaTaGGTTGCCTcGcTGGgCgCTaGCCCcTCCaGCTCCaTCCtcTTcTTCagcTCCaGCgCATGTTCCaGaCCaCCATgctCCTTAcAATAAGCagCgatCAGCgtGTTgAAgctgaCCACCGTcTTAtCAACCCCCCAATC…
>XLOC_227244
atGCAATTGaCCTAAgtagTAAgtAAaTTctaCAaTCAAaTGGCacACCTgCtGCTGcTTCaGAATTtGGAAtGAcTAaTTGatGcATTtGtAcaTGAgtGaTGtGGAAGaTTATGaTTGGTAAAAAaGGatgAAGGaGAcAAaCCcAGTTGGaTTAAgTGGGgAgaGTTATTAgTTcGGAAaGTTAAgtAAAcGTTgtAgaGTCTTtgtAGATCTAGcaTTATTGTTtGTAcGTATTAcGcAgTGGAATGGtGaGAAGAgctCCGAAgAAgAAtgaGGAGGtGGAGCAGCCGagAAaGGacgagCTTAAcatcTTgaCGGcgATCtGGAAatGGtcACCgACCtCCTTTtCCCcAAcGAACAcAtCAAgAcGTaCCTAAcGaCTAAAatGCtGATAAa…
>XLOC_000185
TTTCGCACAACTCAGGcTCCACtATTTCCAAACAACGGAGCATAGATAATCAATTTTCGCGTTGTTGGTGAGGTTTAAGTCGTACGAAGGAGGCTTTcGCTATCCACTGCTGaCAAAaCaGTGTTAGAAGTTTCAGcTACCGCAGTTACATGAACgTGGACAGCCCAACCGTAATTGTAAAaTGACAATGaCAAaTGACtGGTTTTtGTACCaGGgATTCATCGACATGtAGTTATTTTTATGCAAGAAGAAGCATACATGCATCTACAACTGGTCaGAATGcTCTGCTGATTGATTGTACtATTTGCATGcACCCcACACaGAAATCCTCCAGATCACACGAATTAATCCACTTCACCGGCAGTAATAATGGAATTGGATTCCGTGAtCTTATCAAaG…
>XLOC_140620
CCgATCAATCATGGATCAcaTAAtCATCATCGATCAtGTCAcGCGCTCGaGaAgAACgGGTCCACGGCCGCCGGCCGGTcaCCTTGTCACGTCGaCTAgtgGGCATACATAtATGGCCaCAAAGCCacGaGACTagtGTCCATCACCGCACGTCAAcGCCATcTCCATTACCtACCTAAcCCtGTCATCgagcTCGATCAACAAgTTTTGtCAAGaAACaTaGGCTCGatCagCAAGCATCCGtCgcTCCGATCCGATAtGtcgCCGtctCaCTGCCgCCGACTGCTGGCGGTGGCtCTGGTCtGCGTActGcTCCtGTGGcGGCCGGCCGGagCGGCTGagtaCCCGGTcGGCgaCGGCATCAACGGCtgGGaCACCGGcaCCAACTaCGCCTCCTGG…
>XLOC_007223
TCATTCTTAAGTATTCCtCCAACAgTGCAAACaGATTCCCCATCTGCCTGTGGGTTACCtAACTGACCATGTTTTGAACTTCCAATGGTAAaTACCATCCCATTAGAAGTAAGCACAACAGTCAGAGCCATCCCGCaGGaTACCTGGaCAAAATCATGACTGATGAgTGAATcAAcACATgTTGGTaCAAGCTTCAtCTTCTTGTCAGCATGaCCcAGcTTCCCTTtAtCTGCAtcTCCCcAtGTgAACAGGTTGCCAATTGGAgCGTTGcACTTGaCACTGCTCATTCCTTcAACAATGGCAGCCgTGTGCCATGGCCCACATGCCACAGATTTCACCGTAACCcTTtCAAGGACTCtACTTCTTTtGGCCTAGCAATTCCTTGTgTAtCCCCATGCC…
>XLOC_128263
CGTCGAGCAACCaGTTCTCGAGCACCGAGAAGGTGgTGGCCGTGGCAGCCTCGtcACGGCCGGCCAATAtCTCCGAGGACGAGAACCTGTGGCCACTGGTCATTgAAgCTGtagCACCatCCtCTcgATCGGTctgAAaCTCCTGCATGGCCACCaTACCCTTGTAgTCCGCCATCTCCGGCgATGGGgCCTTCGGCaTCCAAGaCTGGAAgaGCTTcGaGaCGGCCATGGcGGcaGGTGCAACGTTgCCcGTGGtGGtctCaGGgTAaCCcaTGGCGGcTTGCaTGGCGgagTCgaGGTTgCtGcTGcTaGGgTtgtagTAaTTCaTGCtaatGGTTtgCTcagCTGCaTTGGtGGCaGTGGatGtaTGCTGGAAgAAGTGaTCTGcaGGATGtGTTt…
>XLOC_072870
CAGCgCCTGcTAAgAAgCCCctCcTcGCCTCtCCctcAGCCATGAtGGCCCGGACCgCCACCgcgACgCCAtGGcGGTCgAACgaCCcAtcGtCCtcgTCCCTcGCCaCCtGcaGCCCACCTtcTtGGCCTCCATTtGCCGcGcgTTcGGCCCctGGTCCCcgAAgatGGGCAgCAtGaCGAgCGGgtgACCGAAcaGGAGGCCctcGAtCAGCgagCtCCGCCcGcaGtGCGtCaGGAACCCGCCAcGGCCgCGtgCGCCaGGatgCtCAtCTGGGgAACCcacGCCGtGGtCACCaGCCCCTGGCCACGCgtGCGCtCTTGGAAaCCcGGCGGgAGGatGtCGGtGtCgACGGCGGCgCCGGcGCtGctGGcTTTtctGAgAGCCcAGaGGAAGCGc…
>XLOC_131383
TGCATACCCTGGCCTCtgTgaaCaCAAGCCCCGTTctGCAGTAGtACCcTTGCCCcGGGCTGCaGTGTCTGTCCTcaGaGCAGACGCAtcGCCcGTCCAGCGCGCACCcaTCGtCCTTgCTGaGCTCCTTGCCGCCGACGaCGtCgtCGGaCCaCGGgCTGtCGAACaGTCCCcttGGgtCCaGCtGCCGCTTcgCCgCGGCGAACctGGCCCaTCCCGGgtacTtCCCctGCaCGCCCcGGAAGGCCaCCatCCtGTTCTTGGCCcaGtgCGGCCgcGCCCcgTGCTTGacgAACGCCaGCTGCTCCaCCtCCtCCcAcaCGTCCtGGCTgcaGCCGCGCCGCCGacGGgTCCGCCGCGCGGTAGTAGTTGAAGTCCACCaCCACGgagTCCtCCGGC…
>XLOC_071845
CCcaGtATcAAgTGGCTTATTCGGATgCGCCGGAtgaCACCCCTTGacACCAATAtGTCCAGcACCTGGTACCTTGGTAGGAGCCGCTTCtCGTAGCTGAgCGAGATAAGcATCGGgCTAGCTgAAaCaTaCtCtGGGgtCCAgCCAAGCTTatCAgcAAAGAagTgCgAgATAcgCCtcACTTtgTCAtCTgaTACaGacaTGCagTAGGGTgCCtGacAAaGGCCAgCTTcACCAGCtCCtcGGTCCaCCCcAAGCtGAGaTAATTGCCgATCCTGcgcTTCCAtGtcACCGGactCaGTCtGGCAAaCAGCCCAAaGGcgTAAGGgAAgATGCCAGaGGACGGgcTgACCCCgaGctCTTtcATGGCaGCCaGGCTctcGTTGAAGAAGGaGGACC…
>XLOC_150769
gCCAAGagaGgTgcGGCCGCCGtctCCCcGGaGtcGtCCctctCCgCCAGtaCCAAAgcgaCCagcGGcGGagcTgCCgacGctGGtgTTGCtacGGtGCtgCCTCcGCCCCCctcGCCGCCgCCgtcGTaCCaGTcgCCGTTCCaTGGgAAGGGgaGGaGGCCGtCCTGGaCGGCGAcgCCGGgAGGCATTGtgaGGgCATTGCTTGGCGTGCTTGGgcTcaGGAAgaGaCACCGCCGGtCGCGCCGGcgCCCcGacAtGtCAtGtCTTtGAACtgCCgAcGTTGCAACCtGTcTGctgTAGTaCGTACACTcTTgATTTctGGAAGgcgACTgaTcGTTAAACatcACTaGtaC
>XLOC_205271
CAACAGCCtAGagAGCAGCATCAGCTCGGcgTCGGCgTcGGCgTCGtcGGCgAACGTGAAGCGGCacACTGGCGGGgaCaGCCGGTGGGaGGCGaTCCagCAGGCgAcGgCCcAGGagacGGCTCTCAACCTtGGCCacTTCCGGCtGCTGAAgcGGcTGGGCTacGGcgAcaTcGGCaGCgTgtAcTtGGTGGagcTCCgCGgcaCgTcGgCCTTcTtcgcgATGAAGGTGaTGGaCAAGGcgtcgCTCaTCAgCCGGAAtAAGatGGCCcgcgcgCaGacGgagCGCGaGaTCCTcgtCCTCCTCGACCACCCcTTCCtCCCcaCGCtCtacACCcAcTTCGAgACCGaCAAGTTCCACTGTCtCGTCATGGAgtACtGCAGCGGCGGCAACCTCCA…
>XLOC_000062
GAACACTCTTCTTCTCCTTCCTTCCTCGAATTTtCGGAGGAAGAAaTCCCAATCCAAAGAGCTTACCTACCGCCACCGTTCTCCTCCCTCTCCTCGCAGAATTTtAAGAGGAAGAAACCCACAATCCAAACGGCCTATCGCCAAGAAAGTGAGAGGAAACGCAGATACATATTGCTTCCACCTGCGTGAGAGGATGATCCCGTTCATACAGCAGAGGAGTTCCAAGTTGATCTAGCCGTGCTAGCCCTcGAGCGGAAGTCCATCGATGGCGATGATGGAAGCGCATGGCGGCACGCCGAGGACCGACGCCGGCGGGAGCAGGgTGGAGTCCGAGCAGAGGAAGCTACGGCGCGTCGAGCtCCCCTCATGGTCCTGCCCTCCcAACCGGCCTCCGGGCAC…
>XLOC_085205
cAGaCTTGATaCTGgAATAAgcAAAaCgtAAagTaGTgCcAATaCATTAtCCTAgCTAcAATTAtACCCTTtGGTCgAACtGGTTGGGGgCAAaCCAAtaCCcaTAGTCCTCTCCtCCTTtACCTTCCCCCgTTgTTgCGCCcGGTGCTTCCatGGCgtCCcatCtCCGGCCcgCCTcGtcgTGCCCctCCTTTcgCCtCCCctCCTCCaCaGCCtCtGCACCtCCGCCgagCCtCCTTtCCaGGCGGCAAAaGGCaCCtCCcgCCCcaCCcaCGCCCcaCGCCCctCCTTCCcGGCCCcGCgtCGCCGCCGCCgCGGCCtaCGGaGGcGCCcAgCTGctGGgtCCcgtcGacacGCagacaTTcATcaTCGCCGCCTCCgtcgTTaCCgcG
>XLOC_030411
CcGaGCTCACaTCCACagTTCCtCCTCCTCGGCCGTTCCctCGCCTGatcGCCTTCCGtcTCCGCTgCCGATGGACgCCTTCGCCTTCtCCCCCGcTCCGagCCCcAAcgCCGCgCCaTTCCCctCCGCCtCCCcgtCCtCgCgCGGCCaCCGCTTCtCCaTCCgcGGCCcgcGGCGGCGGCgCCCGcTCCCGGCCctCCGaTCCaGCGCCGCCCCCTcGGCCtCCcaCCaCGACGtGGtCGTCGTGGGCgCCGGGaTCgTCGGCCtcTCCatcGCCCGCCaCCtCCTCCtCCacaCCCcGCtctCCGtcGCCGTcgCCGaCgCTGCCGtCCCcTGCtCCGGcGCAACaGGCGcaGGGCaGGGgtacgtgTGGatgtcGCaCCGGacgCCcGGgagCGA…
>XLOC_162808
CCATCACTTtgtCccGGCGggCgcGGgcGCCCcAACCGCCTTGCcgCGGaGCTTGACCTCgaGGgCGCGCtCCATCTTGGCGAGCACGGCCTGGACaGGGaCGGCCTTgCCGCTCtCGtACTCCTGCACCaCCTGCGCCCGcTCGTTGacgCGCTTGGCCAGCTCCGCCTGGCTCCAtCCTTTcgCcaCgCGCGCCTTCTGGaTGGCCGcgCGcaCGtCgCCGCCcacGcgCCCCaGCCCcGCcGGCtCCGTCatCtcgtCCaGCTTCCgCgcGGgcgCCGCCaCGGCCgcGGCGGaGGcaTTcTTGTTcG
>XLOC_210886
AATGAGATcAcTGAAgCCGcATCGaTCCATTgTTgtCCGGTTTCCAATTTTTCAGCTTAtGTCaGCCcTGAAgCTGCtGCCcaGTCAgCAACTACtACAACaTGGGgATCTGGGgTTACTTcaGTTGCTTTtGATCCcAcTCgAGGaGGAgtAATTaCaGTTGtAATaGTTGAAGGgCAGTaTATGtCTCCTTAtGaCCCTgATgAAGGaCCTTCCATCACtGGCtGGagaGTCCAATGCTGGGAATCTTCGCTTcAACCTGTTgTTCTTcACCCAATATTtGGAAgCCCcTctAGCTTtGGtGGGCAGCCTCCAATGCAAACtgTTtGGtCCaCTaGAGTTAACAAGAGCATTGcACCAACagAGGaCCTTAAAAACCctCAAgcGTatGTTCCAATG…
>XLOC_226949
TGATAAGCAAaGaTAGTGGTgCCGtcTTGAAGGaTAACTcAAGTGGtgTTGTCTTGAAAGatAAcTCtAGTGCtGCAAGTAAtGGTGGCGCCAcgTGGgCCTATGAAGTTGCAGGaCaGaCCaTGGtgTGCCcAATAATTGTCgAGGAtCTTtCACCGCCcGGTcaGATGCTTGtGGaGATgCTAtGTGaGGAACgTGGcTTTTTCCtAGAGATaGCaGAcaCCATAcGCGGgTTTGGACTGACAATCTTGAAGGGgcTGATGGaGctCCGtgAAGGCAAGaTAAtGGCACGaTTCCtcgTCgAGGcAAaCAAGAACGTGaCTaGGATGGaCaTATTTTTGtCAcTTGTTCaGCTGCTAcAACAAATAGCCacAACaGAtCTTCTGaCCAGCTAGCtAA…
>XLOC_090732
GCTaGGTGGCGTcGGCGGCCTCGGGGCaCTCGAGGaTgCAcTCgaGGCGCGGgcGCCaGGCGtCGGCGCGcGGCGGCTtgtaGtcgTCGgcgcGGgcgTtGcccatCTGGCGGagcaCGTCCtCgaGGcgcTgCTcgCCgctcTtGaGCTgCGCCatGaGCCacTCCagCTCCgCCtcGtCaGGaCCAccttcACCTTCaTCCcGGCCGCCGGCGacGCGGaCGCCgggCCTCCtCCtCCTCCtCCtctctcgtcTtCCTCCtgCagCaGcACCtGGCCGaTgctCCTgAgcTCCTCCtgctCcTCCcTctCCtCCGgCGCCaCCCgctCgCCgTGGCCgtgCCgCCGCTGCtgCGtaGacgCCTTGTTcaGGcagTTGCCcAtGGCGcTCGCCgATCg…
>XLOC_090292
ATCTGaGAAGAtcTTCCGCTTGGGCCTCGCTGCTGACGTcGTCCTCACCgTaGGGAAagCCATCACCGGTTACCTCTCCGGCAGcAcGGCCATCACCGCCGAcGCCGCTCACTctcTCTCTGACATCGTGCTGAgCGGGgTGGCtCTGCTGtCGTAcAAGGCGGCCAAGGTTCCTaGAGaCAAGGATCATCCGTAtGGTCATGGAAagTTCGAGAgTTTAGGAGcTCTTGGAATTTCAAGTATGCTGTTGATTaCtGCaGGTGGgATTGCCTGGCATTCTTTtGAAGTTCTTCaGGGaGTTATGtcTTCTGcTCCTGaTaTAATTGGCagcACAtcgcAcaTGAATCAcAaCCATGGTAgTGGTGGGCATAATCATGCAATaGATTtGGAACaTCCAGt…
>XLOC_082222
GcTTcACaTgCTGAATTtGcatttGGtAACTTaCCtGACgACGGcaCAtCAATGTAgTgCAcaCAtCGAcgaTtGAAgtcaGAAcGctCCAtaGCagCCcGGctCaTCGAAcagCaGacGcgtaGGGGGACaGAAtGTacTctcTTAtCCGGgatgCCCcGTCCcTcgCCAGcaTgCCcTcGaGGtcTCCGaGGaTTCtCGCgAGCCAAatcTCCaGCCTTCGCTGGaTTtCCTTgAAaTTGTTCCTgACTGAACTTaGTGCtcTTCTTGTGCTcaCTTTGGCTTCTGCtGGCaGctCaTcGCCgAAGCTGCTTTTCgCGGTCtctGCCtGCaCtGTgCCGaGCTTCTGCCTTGTTtCaGCTGctCGGTgCTGAAGGTGGAATGcTTCCAGCAAGTaCT…
>XLOC_045704
GTTCTaAAtTTGtTTgTaAATaTAATTCCTGGCTTTTTAtcTcATTCtGtTTCTTGGtATTTGCAGGTTCAcaTAtCAAAGTCATTGCAGCTACATCATCGATGGCCGCATTTGTCtTTCtTTTGGTGACAgTGGCCACTGCACTTTAtGTTTCActCAAGACAAGATAtAATGAGGAGATAcATTTGAAGGTTGaAAtGTTCCTCAAGACaTATGGAACAtcaAAGCCCAcGAGGTACACATTCtcTGAAGTTAAgAAGATAGCAAGAcGGTTCAAGGaAAAGGTgGGGCAgGGTGGAtTTGGAAGTgtatacaAAGGCgaGctacCaAATGGagTGcCCgTGGCAGtCAAGaTGcTAGaGAACTcTACAGGAgAgGGAgAAGCATTCATCAATGAAg…
>XLOC_017734
GGACGACTccGGATCAGGcGAACCcgAATCGAgCAGCCTCGcaaccccGCAATCCGCCAGCACCGGTTCgAAgCCTTCCtCCAGCATCACATTcgACGGCTTGAGGTTGCAATGCAGTATCCtGGGgTTgCACTCGAAGTGCAGGTGGCGCAGTCCCTTGGCCACCCcGGCCGCAATCCtGTTCCTGGTGTCCCaGCTGaGGCTgACCTGCTGCGaCCTcACCcTcTTCATCACGtCCTCGaGGCtGCCCCCCGGacGAAGtCGtAGaCGAGCGAGaGCCGGTCGGCGTCGCGGACGTaGGCCTTGaGGCTCATCACGTTGAGGTGCCgcACCCGGGcgAGCAGCtCCaGCtGCCGCTGCACCcTCCGCATGtCGGACTTGG
>XLOC_049653
GGACACgCtctTCGTGCTTGGCCaGGAATCCCGGCTGCGCAtCCtCCagCAAGCGGCGtCGCGCGTcCCCGCCtGCGCCTACCtCTGCGtCTgGGCGCCGAtcCCGGCCGGCGGCCACCGTCCtACTCCtCCtTTCACCGCCGCCAACaGAGCTCGcCGCCAGCtGTTGTGCCTGGACGCATGGCTcCgCGATGGCGGCAGCGGTGACGTCGACCGCGAGCGCGCTCtGTTCGACGCATACCgGGGTTCgCTCTGCGCGGCCGTAAGCgGGTGCGTGCCAgGGTGGGCTTACGaGGACGGCCGGGCGTACATGGAGCTGTCGGAGCACGAACTGGCGGCCTCGGCGTCGTcGCCGGTgCaGCTGCAGTTCTACCaGGAAGCTGGCATTAAGGTGGCGGC…
>XLOC_187035
CCcgcGCaCGAAGCCAgaGGACTTcACCGTGCCaCCcAaGTGGAtCCCcTTCCcGTCCACCACCGTCTTCCtCCACCAtGAGGCCCGGCGGAtGCTCGCGGacAACTTCGGTgaGAACGcGTCAGGCAGGTCGGAcACTGACCGTTTgtGGGACgTgTTCGagCGTTgCcGCCTcACCATCCACCGGagCTGTCgCGAGCTGGAGCCTGgAaTGTTCACCcTCCTctCTGAaCtCTTGCGGAAgCCCGCCGTCCctgCCGgtAtCCtgCTgCCGGGGgcggaGAGgaCCGTgAtCAAGacgACcGGCAGaGCAGCTCAGGTGGcGTCCTGCgTTGGCTCGacGaCCaGCCTCCAAGTCaGTcgTCtACGTCGCtCtGGgAAgCGAGGCGCCACTGACaC…
>XLOC_124190
TgCCcGGCCAAAAAGCTGCAGGaTTGCcTTCACGGCCTCGATGtCGTCCGgCTgCGGTGACAGAAGAGGACCACatCATCCGCaTAAaGcGAGATGGGGGGgATCGGCcGggAGGGgTGCAGCCGGCGTATGAtCCcGAGCTCGGTGGCgTGCTTGAACaGgCGACCAAGGGTGTCgACAGCCAAGaCGAACAGctGcGGcGaCATGGGGTCCCCTTGGcGCAGGCCTTGGcGGTgCCAAaTTGGGGGgCCggggcTTCCaTTgAGCAGCACCTTGGtgCTAGCAGAAgACAAgaGGAtCGCCAGCCAcTCAAGGAAtCTAtCCCcGAAGCCgTATTGTTtCAGCACCTCGAAGaGGAAAGGCCAGGATAtCGAGTCgAACgCCcTcGCgAgATCAAGC…
>XLOC_004811
GAACCTAATGGAGtACTATGAGAAcAACACGGcaCGAGACGGCGaCGGAACtGTCATCAcGTTCGGAGcAACCgtCCGGATTCtGGaGGgACGGCGtGCGAGCtACtCCGGggAACGGCCGGAGGTCGCCGACTACtCGTCgAGGGGgCCcAACATAGaGAACtcGCAGatGCAGCtGGCGGAcGtCCtGAAgCCGAACGTGATGGCgCCGGGCCAtCACAtCtGGGgAgCCtGGAgCCCGAcGAGCGAcGCCCtgCCGGAGGtCCAGGgCGAGAGCTAcGCCaTACtgTCCGGCACgaGCATGtCCACCCcgCACGTCgCCGGGgTGGTGGCGCTGAtCAAGCagCGGCATCCCAAGTGGAgCCCcgCCATGATCATGtCGGCGATCATGACGACGGC…
>XLOC_061360
CAAGCTGATGcTGATGGAGACTGATTAAaGCTTCATTGGCTTCATTtGGCCAGAgAGCAGAgCACCATAAaCAAactCaGAtCgAcAATAATTAAtCTTTTTTtAtATAcACATTtCTGAATTGCTCTAGCGTACTGAAatCTTAAAcaCCaCAAgTTTtGCTTtGCAgAGGagcTGCCAAAATGAAGCaGaGGCCgaGtAAAaTGAAGcAcgcgAACaGtaCCtaCAAaCCTGaCtAAgCCAAGaCCgCgCCAtCCgCGGCGcGtgcACCGGCCgCCgCCgTCAgCtCgCCGCAtctCCCGcACCtgCtATtCCctGCCACgaCGACtACCAcGGtGGgcgCCgCCgcTGGCtGtACCtgCatCtgCaTGGgcGTGGCAACGAtGGaGGCCcGGCAGG…
>XLOC_009631
AAAAGtaTgAGGCTgtgGGCATTcAtaTTatCAgTctAcTgGGTctCCtTTGTCaCCTaTctcgTaCtaTGGAAAtCCTacaAACatGtTTCgAATCTGagaGCaGCTGcAAGaTCAACaTCAGATGTTaAACCaGAGGaGtTTGCCGTGTTGGTGaGaGaTGTTCCTATACCGCCTCCTGaTCaAACTaTaAAgGaCtcGGtGGACTCATatTTCCGaGTACTTCATCCtGAcaCATTCtACaAAgCAATGGTTGTGACaGACAATAAGGaGGCTGataAAAtTTTCCAAGaGATTgAAGGTCACAAACaCAAAATTGCTCACGCaGAAGCTGtCtATGCAGAGTCAAAAAAAGGAACaAACCTGAgGGCACCAAGCCTActCATAGGACTGGATTGC…
>XLOC_028027
CGGcgtcgTaCacAAGGCCcGGgtCgaCCGcGCtgTTGGGgctGatGTGtCCGGCCCGCgCgCGAACGGCGtGGacGCCtCGCCGGTGGaCATGTcTCCGAtCACgCCGCCGGcGTTGTCCatGTTGCGCGCGGtGGtCAtCAGGgCGGACTTGATAGCGgCGGGgCTCCAcTCCGGCCtCGCCTgCCGGAGCAGCgCGaCGaTGCCgctcaCaTgCGGGCATGAcATGGaCGTGCCCGaTATGATGTTGtAGTTCAcTCGCCTCGtGTCAAAGTCGAgCTCGGAGGgCGAGTTGGCGCCCGTCCAAGCGGCGAGGATGtCCAcGCCAGGcgcGGTCACGTCCGGcTTGAGGaTCTCCGGCGCGCGGAAGTTCGGCCcGcGGCTCGAGAAaGacGCCAT…
>XLOC_028742
AcTgCatTTCGTCgCtctCCTgcGGaCatTTTAACTTCCGTGcatGtTTTATGcATGagtaGTTCTGCTGGGGGCAGTTGGAACTGCCtGCAGtAGTTCCACCTcaTGTAgTAGGATTTaTTAAGcTcacACTGATGGTATTGAcaCaTTGTTGTgtCCGGTaAAAAGGGTAAATGGGATCAgAAGGGCCTTCAATCGTgACTGTACATGTTACTGGAtTTAAGAAGTTCCATGGTGTTGCTGAGAAcCCGACAGAGAAACTTGTGACCAACATTAAATCGTTCATTGAAAAGaGAgGGTTGCCGAAAAATCTTGTACTTGGAAGcTgCgaAATTCTCGAAACAGCCGGGCaGGGGGCgCTTGGAACATTATaTaAAGtTCTaGAATCtGCCATTGCaG…
>XLOC_076233
CTTGTTGTTGGTGGAAaTCTGATCGtGTTCGTGCGcTGCgTGCAGGCtGTTCTTgAAGGGgCTGAAGAAgTACGGGagAGGCGACTGGAGGAACATCtCGCGGAACTACGtGACGAGCCGCACGCCGACGCAGGTGGCCAGCCAcGCCCAGAAGtACTTCATCCGGCTCACCTCCGGCGGCAAGGaCAACAAGCgCCGcTCCAGCAtCCAcGACATCACCACCGtCAACGTgCCCGAcGaCGaCGACCgCGGCAGCCCCTcGGGGTCCCCgCCGTCCGCGCTCACCaCCGTCGACaCGAAGCCcTcGCCGtcGTACGGCGGgCAACGGCACGCCTTCaTgCCGCcGaCGCTGCCAGcGGGgaCGCTCGGCGGCGGCCaCCCctAtGGCAACGTGAAGCT…
>XLOC_028747
AgCGACTCCATgGGTGaTTTGGcTTGtGAtTCTGaAAgaGTGcTCaTGGaGGGTCACGGTGCCtCTTCtGtCTGCAAGGaTGACAtGGTTCTGCtagaGGAGGCAcTTCCtCCAGCtgGGCaGAcTCCAGGTTCTTGtGTGGAGctCCGTcATAACCTGGAgGGAACTCATAACAAGCAAGGGATGCTGGTTCtTTGGACACTGAAgTTGATACCtCAGGTTCtCCCAGCTCAGGAATaAAGagAGGCAAAGGaGGTGaTGGAAACTcCCATGCAATCTCCAATTACAGTGAACCaAAGTCCtCTTCACCTTATGAgCGCTTGCCGtCCtTTCCGTCgacGtCAAGGCTTCtCGtctCCGcTATGaAAGGaGGCCGtGAGaGAAGCAGCGGTGAAGCAt…
>XLOC_052537
cGcTCCctcTCCCCCTTCCcgCCCTCCTGctCCtCCtgCTCCGCCTTCCTcTCCAGctCCTCCGCgCACGAGatGCAcGCCATTATGGTcGACCcGcTCTTcgCCGaCAGcaGCTtctCCaCGGcGGTCGtGTTCTTctGCCCcAGcGCCAGCgCCACTATCTCCTTGCCgATCACCtGCAGcaCCGAATGCTCCCcGGCCaGGAACtGCGGGTTgTTctCCCCcAtgTGGgtGCTgAACCCGacGAACaCgAACGaCCcGTTgTtgAAGgaCAGCTGCGCCatCGGgTGGAACCTcGGcaCCaCgAAcaCgTcGCCTTCCTTcActCtGAAcaCcGAaTTCTTGC
>XLOC_013423
CCaCCCTTctTTTgTcAACtAcagAACAAgTacGCCgGTGctGGATcGGcCATcGAAtACGcCGtCTgtgctcTCAAGGTTgaGGTcaTcGTgGtgATTGGCCacaGCCgctgcgGTGGAATCAAGGcTCTgCTcTcAcTcAAGGaTGGcgCaGaCgActCCTTCCAcTTCGTCgaGGaCTGGGTCAGGaTCGGcTTcCCGGCCAAGAAgAAGGtGCAGAcTgAGTGCGCCTCCATGCCtTTCGATGACCagTGcaCCGTCCTCgAAAGGAGGCAGTGAACGTGTCCCTgcAGAACCTCCTGACCTACCCGTTCGTCAAGGAgGGTGTGTCCAACGGAAcCCTCAAGCTcgTCGGCGGCCATTACGACTTCGTCTCCGGCAAGTTCGAGACATGGGAGC…
>XLOC_001509
CACaAACACaAACAGGAACACAAGAGAAAGAAGAGCCAACGaTACTaAACTCTAATGGCAACCTCCTCTTCCaTCCTTcTCCTTGCTGcTCTTCTTGCCTTGGtCTCATGGCAGGCCATTGCCTCCGATCCTGGCCCAcTCCAGGACTTTTGTGTCGCCGACATGCATTCGCCAGTGCGTGTCAATGGAtTTGtTTGCAAGAACCCGATGGAAGTTAACGCAGACGACTTCTTCAAGGCAGCCAACCTCGACAAGCCTAgGGTGACCAACAAGGTTGGATCCAACGTCACtTTGATCAACGTCATGCAGATTGCTGGACTCAAcAcCCTCGGCATCTCAATTGCACGCATCGACTATGCTCCCTTGGGTCAGAACCCACCACaTaCGcACCCTCGCGCC…
>XLOC_102874
TTgCgTGaCaGCTTGCtCGGtCgACgGGcgtcGTGTcAcCCCTgCtcCCtaCtCCTTCagGGaTCaGGcTTcAGACTTcAgaGGCTATAACTatCagCgcgAAcTcATGGACtGATGCTGGtCATGCaGTAACCaGctGTATGATCtCCTcTACATGATgGGCCgTGATGAcaTTGCGGTgGGAGTCGGAgGGGAGGTGGTATatCCAATGATGGTAGAAtTTAtCCTcACGTTGGTGGCTAtTTcCCAATAATTGACCAGGGAATGTcAAcAATAGGGGAgTGTCGATaCCGaCAATCAATTCCacaGGGATCAGGTGGCCGCTTGGACATCAAcgCgAATTATGGAGTTcgaCgGGaAATTCTTCCtCAGGGaAATaGAAGTTATTCCCCtATTcAA…
>XLOC_218727
gTTCCGTAAaCAAaTGcTCCGtATTTTTTtCTTAGGCaTGCTTGGATTCAGGCTTcTTCTATGTGCTGGATCATGGGaTAAGCCAGGAATTCATGGACgAGGTTTTTGCCGAAaGTAAGAAGTTCTTtGAACTTCCGAACAGTGaGAAAATGAAGCTTcTCCGAAATGAGAAGAATCGAGGGTATACACCTGTGCTAGATGAGATTCTTGATCCAGAAAaCCAAGTGAATGGTgACTACAAGGAAGGTATTaTATTGGtGTTgaGGTACCTGcAGATGACCCacAGTCAAATAAGCCaTTTTAtGGtCCAAACCAGtGGCCTTCCGAAGGtAATTtAtCTCTGTTgTCAAgt
>XLOC_214070
TCtcGTGaGGAGGgCCAAGAATCGGTACACATGGATcGGCTTcGaGGgCgTCCcTGCCGCGCTCAAGGAACTCAAGGAGAGGACATTGAGAGAGATGTCTGGATTAgccccGCCACCGGaGGAACCATCTGCTGCCAATGTGTCGGAcGATGAAGaCGACGATGATAAaTTGGgTgATGCaGacGGGgACgCTGACAGTgaGAAGCTTAGCCAGTCAATaGACAATGCTTctGaTAAGCCGGACAcACCCATGTgCCcGcGTaGATCTGTaGAtcATaGGAAGGaGAAGTCGCTTGGgCTGCTcActCaGAATTtcGtCAAGCTCTTCCT
>XLOC_207891
gAAAAaTCtCtCGGCGaTTCTCCGGCCACCGTCCtCtCCCcGGcGGCGtCTcaCCCGaTGGCgTCCGGcTTCCaTTtCCcgTTactGCcgCCGGCGAAGatCGCGGAgcaGCTGGtcgAgTTcGATGTcgCCCCCTTcGCCAACCTCCGCgCCgaGcaCaTCGCCAGCCCGCagCCcGACCTGcTCCcGGgCGTCCTCGGCCGCTTCTTCGaCtACTTCGtcGAcgCCCCCGGGgACGGCGAGGgCGGgCAGCTAGGGTTCAGCGAGCTGGAGGtGCTGGACAACCCGGaGCACCACGcGGAGGCCAtCCGGCTGCTGCGCCTCtACAaCAAGTCGCagatcTTCCTcGAaTCCATCCACTaCAaGgAcTtGaCGCtCGCCGACTTCaCCcACCCGACG…
>XLOC_027542
CGACAgAACAcACCACCCACAAACACTgaAACACCtCtCTAGGAACACCACtCAAcAtAAAAAATCCaAATGGCCTCCTCTTCCaGCTTCCTTCTGGTTgCTCTTATCGCGTTGGCCTcATGGCAGGCCATGGcTTCtGATCCAAGCCCtcTCCaGGaCTTCtGTGtGGCTgACAATaGCTcACATGTgtTTGTTAAtgGGtTTgtCtGCaAAGacCCaAAGGaGGTGACtgCGGAAgacTTcTTcTTAGCGGCCaAACTTGACaTGCCTAgGGACaCAAGaTGAgCAAGGTGGATCCATTGTCacaCTGCTCAATGTCATgaGGaTcCCCGGtcTCAAcacACtGGGtATctCCTTAGCaCGCATTGaCtatGCACCtTTGGGGGAgAACCCaCCaCA…
>XLOC_118282
CGacGCCCgCCAACGcGtCGCTTGtCCaGaGCCgCGtcGACCGtGtcACCctGGaCGGCgCGGtgCtcgCGGtcaCCaCGatCCCcTTCCcGGCCGCCGAAGCCGGCCTGCCGGAGGGGTgCGaGaGGTTGGACCTGATCAcGTCCCCCGCCATGGtGCCTGGcTTCTTCGAGGCCAACAaGAAGTTCGGCgAGGCGGtGGAGCaGtACTGCCTTcGGgaCgCGCCACgCCGGCCGaGCTGCATCGtcTCCGGgATGTGCCACACGTGGACGCTGCCCATGAcaCGAAaCCTCGGCGTGCCCTGCTaCatCTTCCACGGCTTtGGTGCGTTcGCCTTGCTGTGCATCGaGCACCtCTACAGGCAAGGACGGCACGAGGCGATTGCGTCCGcGGaCgaGC…
>XLOC_063540
gCACCGTGAATGCAGCATCTaGaTCGCCCTCATCCTCGCAGAAACCTGCgATCATTGcATTgTGCGCCACCCTATCaGCCTGAATGtCCCTTcGCTTCATCTcTTCCAGcAAaCCAACCACTTCCCcTTtCCGGCCACCCcTAAaCAACGCCCTAACCAAGGTCgCGTAAaTGGCGGAATCCAgTCCAAGAtCTGCGCTCGCCACCATcTCCtCCTTGAGCCTGaCCGCCTTGTCCACAtCCCCCctCTGAcaGAGCCCcTTCATCAAaCtGGCaTACaCATgAGCATTTGGCCTcaCATTGtACtGcTtAGCCATGGCgtCCTTgACGtCGAAcGCCtCCtcGAgCcGgCCACAAtcGCAAAaCGCGGcgaCCAGGGtgCCAAaCGtGacGaCGgtGG…
>XLOC_131643
AtCTTtATTtAGaGAAAaTGCAGCTTCTGCCATGGGgTGGCAAGATTACGAGCGAATCTCTGAGaTTCTTCTCtCCAATCGTGATCTGGACTATATTtGAGCCCAcTGAACgcAACCATCATGTTCtgtATTCaGCTTTGaTGGATTACTATAAGGTTtGGcTTCAgTTAACGGATCAAgCaaCTGAAGAAAaTGACAcAACgAAaGTTGTTCGTAACAGAGAAGCGcAACAtAGATATCTcACATGGAGGgCTGAAAAGGTTTGtATTTTTCAtAAAaCCcaTGCagagAAAGTTaTATTcATT
>XLOC_005869
aCCtGGTTGGacGGGagtAAtCGGGcAACTaTTgcGTCCATCTTCTTtGGTTcAaCAAAaTCaTCCcTgAACGATGCCTTatAtGAcGTCAAAGTCTgAgTTtCCgaGaCAcactGATcACTaGAAAaCCACtGGCAAGcAgTGGAAATcTCATcaTaCgagAAGTTcTTAAGCCcATCGGACCtcTTcGGaGGcAgTGGgAgaGGACCTGAAACCTcAAGTGGCCACTTGCATTGaTaGCCTTgAAGctACCAAaGTTCCtcAAaGAACtGCCTTcTGGTgaGGgAAGaGGAAGGGcaGCGGaTTgAAACCGAtgcgCCTTAAtaGCtCctCCcTTgCCCctAGGgtCAtCCtgatCatCgAATTcGGCatacGgAAGGCcAtCCtgAtcAACCaGGa…
>XLOC_018800
gtCCTCGCCaCCtaCTCCATCCAGATCCGGgaGTagCCGACCACGACCcAACGACCCccGAGCcgCTctCCCGaTCGCCGtgCCGagCTCCcTCCGCGCCcTTCCCCCctcTCCCcAtCCCctaGCAGCtCCTaCCAACTCCGGCCgcgCtCTTCACCAACCcaGGtCCgCCgCCACCCATCTCaGATCCgCCGCTCCcACCTTCCGCCgCgCCGTTGACCaCCTCCTCCGAcGaCCTcgtCCATCGCCGTGtCGCgCCGCCAGaCCCCGcAGCCTGCCGCtGACCTCGGaTGGCCAAGGCCGcAcGCGTGGaCgCaGCCGGCGAACTCCtGGaCgaCCTCCTGCtCCTCAtCTTCGagCgCTTGCCGGgcgTCCAGGaCCTCCtCCGCtgCGcaGCCA…
>XLOC_124125
TTcTcATCaTAATTCAgAATTtGGAcTCCAACAACAgCCACACATTtACATGGaCCGTAAactACTCAAgCTACtCtACCAcGCATGAACaCGAAtCAGAGCGTGAGCGTGAGaCGGTTaCaGGaGGCcGCGTTGCCGTCGGGCCtgCtGtaGGGACGGCGCGCtCGGCGAgCCTTCCcTTGCGCTTCtCCATGAACCtCTGCAGCgACGCCTTCCTCGCCATGGGCAGGTCGCCGTCCCCtctCTtGGTGCCTGCTGCGGCAGCgAcaCGGAGCAGCTCGGcGGCCcTgTCGGCCGGGACCtCGTCCAGCACCAGCACCcGCCcGCCGTAGAAGATGGTCATCTGCGCGTGCTCCGGCgCAGGaCCCaCCACGTGCTcGtCTTGCaGCgCGGgAACTT…
>XLOC_097986
GCCAACCaCCACtTTTGAGCTCGAtGGtTTTGGAATTATACACGGCAACAGGTGATTTGGGCCTTGTGAGGAGAGCATTCCCCtCTTTGCTGaAAGaGCATAGCTTCTGGGTATCAGAGCTTCACAACGTGGAAAtAAtGGAcAATCATGGACGGcTGCAtAAtTTGAgTCGTTACCAGGCCAtGTGGAACaAACCTAgaCCAGaAAgTGCAACAATTGtAAA
>XLOC_051603
CTTTCCtaCTaGGCTCAGaGTgAGcAGaGCaGGTAAGCCTCCgAGGaTGCAGaGATCTTCATACcTGActCtcTCCAGGTcAAaCCGTAATTGCTGAAGGTTgACgaGGgAACCcaTCCAATCCGGAACCcgTGGAAaGGTTGActGCCAGGTCGtAAGTTTTtGGAGGCCAACCGGagTcGGgcACCATTcTtCCATCAATAAGCTGtAATCacAGTTCCAGAtagTTAAagAAcgAAGATTgTGTGTGCCtaGTTCATAGAGagAAgATgcAaTTGcTTTCATGCActCCTTTgTATcTTcAgTGTCCtcTTGaTTaTTGGTAAgATCAAtaTTCAGcTTCCAcaGATTCtGTaGCTTGCCgAAaTCTTGAAGAAaTTGAATTGGCTGCTTAAaGGC…
>XLOC_129995
GagAtgAcaGaCatCGAAAAtGGCGAAaTTCaGcatGGCCGcAACGGgtcGGTAcTtCCAGGCAgAgcAAGCCAGGgCtcAAGCaGAAGcTCCcAAGCtgCCGTGGCTAACGGGGaCgcGCAGAATTtCCGcGTGGATTGGCTTAAGAACAaGGAAtGCaGGATcGGCAGGaGCAGGAGCgtCCaTTACaCCTCTCCTGGgAAcTTTGATAATGGcaTGCTGCGGTTTTACCtGACgCCGAtgAGGAGCAAcAGAGCCGCAAACAGGGGGAGGaGGAGAAGCTcGcGCTTGTTTGGAAgAGGGCTTTTTGGTTtCGTTtGaGTGGCTcAAGcTGAATGCTAGCAgCCcATGCCaTACaTTTTaGAAgATGGCAGCAGCACAAGcAACTTTTTcTtCagA…
>XLOC_215696
gcCgcaTAACCCACCGCCGCCGCCCCCGCCGTTTGAGCTGCCGGAGTCCGAcgTGAGGGAgAGGTTCtCCAAGTgGGTGATCAAGTACTCAAAGcACTACtCGTGCCATGAGGAGGAGGAGATGCGGTTCCAAGtCTTCAAgAACAACACCAACGCCATCGGCCAATTCGACCAACAGAATCCTGGCACCGTCGTCGGTCgCGGGTTCCGACCAACTGGGTTTCAGGTCCGTGGCTCgGGCgGGGTCCGTATGAACAGGTTCGGCGACCTCAGCCCAgGGAGGTCATCCAGCAGTTCACCgGGCTCAACACCACCAGCTTCAATGCCACGTCACCCACCTACCTcCCCTACCACTCCTTCAAGcCCTGCTGCGTTGACTGGCGCTCCAGCGGCGCTGTC…
>XLOC_047496
TTCAAGTAAATcTcaTagtAGTGGaGTTGGAAAaGTTACtGGTGcTgTGcAGTTGagAAGCTTtCtGCATTTtCTTcACCATTGaCTTCAATGtAAGaCAGGgCaGTACtGCATCTTgACgTCTCTTtCCtcACACCCaTCtCCACCcTTaCATCCACAACAcGTCCCcagTTCtcATTGGCAGCATaTAAGTTTgATGCCAgCACaTAATTCCCcTcATGGtCAGGCTCCATGtCgATCACATGATCCATCACCTTCCtCgCTAAATTCAtGTTtCCATgATCAcGGCATGctCCGGTcAATaCACgCCATaTTACGGgaTCAGGcTTcACaGGCAtGGCCAGGACAAActCAAACGCCtCGTCCAACATGCCAGATcTGCaCAACAGGTCCACCAtG…
>XLOC_023969
CCaCAATCtCTGCgTCAATTGCATTTTTTTGAAATCCAcgCACgACCAACCTcGtACCGTTGCAGaGTCCATTaGCAGGGTCgaTgTTCCtGAgTaGTaTGATTGGGCAATTtATTTTGAGcTTcAACaTAtGTGGAGGCAGTCCATTtGGGgTTAGGtgTTTAAGtATTCtGGTGGATAGtAGTTAtgTGGgTCGtcTTctaCGGAATCAAaGCTGtGGTACaCCATCtCctCCCCCTGGAAgCGATCAATCaTTTTTAAGTTGATTTTGTCCAcGCAGTCGTTCCTTGTGGaTAAAaTTGCTCTTGATGTgATGtACcTTGGAtCCTTATTaGGgAAgCATTGCCtGTTtGATaGaTACTGTCAATgAGTCtGTCCAGGCCaTTaTCATCCGTCTTA…
>XLOC_093027
GAGTtcgAcGAcgCGAAGAAgagCtGCaGGAAaCGCCtCGCCgACCaCAACCGCCGtCGAAGGAAGtCAAAGCCGtCCgAGGgtGAtGCCgCCGaCAAGAgAAGGgcACAGGCCAGCAAaGCAgCAAgtGCCAAaGGCaAAGCAgCCGGAAGCAGCAGCAAAAGCACCGGgaCCGGAGACGCGATGGACATAcAAGTGCAGCtGGGgAgTGGaGACTTGtCTAAAGatCAGGACgAAaCCaTGGgCCAcGGagAGGCGGtGAAAGAAatGCAGGTGGATCCcgAAGGGgAAgcatCAAtGATGCAgCAGCAGCAGCAGcAGCaGGgaCaCCatGGCCAtGGtCTTcACCtGCAAaGCCAAcatGGCTTCCTTCCcTtcGtCCtctGCaGGCtCGtgcTt…
>XLOC_218195
GGCCGGCCTTGGAcAGCCcGAAGTCGGCCACCTTGCCCGtGAGGTCgCCGTCCAGcaGGATGTTGGACGACTTGACGTcGCGGTGGATCACCGGCTTGtCCAcGGCCgTGTGCAGGTACaGGaGGCCCCTcGCCGCgCCGGCgCACGCCTCCaGCCGCtGCGCCcAGCTCAGCGGCgCCGcgCCGCCGCGGCCgTAcaGCCGGcTCCtcaGCGaGCCGTgCTCCATGtACtCGtACaGCAGGaTCatCtCCTCCcgctCgTCgCagTagCCGACgAgcGAcaCCaGGtGGCGGtGGCGcagCCcGGAcagAaGcTCGatCtCCgtgCGGAACtCCcGcgcGCCCtGCcGcGactCCGGGctCGCGCgCTTCaCGGcGaCCTTGGtGCCGtCCtGGagCa…
>XLOC_133996
cCCGCCCTCCGtCgCCGtCGcTtGCACCtCAACCGCcgCGGCCtCCCGAAGGtgctGGAgCtGGGGGACgCCaTCgCGGGgcTgACCcTGGaGGaGGcGCGcGGgctGGTGGaCCaCCTGCaGGagCGCCtGGgCgtGtCGGCGGCCGCGTTCGcGCCGCcGCCGCCGtGGCCGCCCgtCCGGaCCGGcGGCCGaGGCcGaGGCGCCcGCGGaGcaGacGGaGTTCGacGTGGtGATcGaGGaGGtGCCgAGCAGcGCCcGcAtCGcgaCCatCAAGGTGGTGCGCGCGCTGaCCAACCTGGCgcTCAAGGaCGCCAAGGaCCtCAtCgaGGgCCtCCCcAAGAAGCtCAAGGaGGCCgTcGGCAAGGaCgAGGCCgaGGACGCCAAGAAGCaGcTCGA…
>XLOC_185915
GtgtGCGCTgcaagtGcAACCCAATCCACCAcCCAGGAcCCAAGAgCGGCTAAAGaCgAgGcCaAACCaCCactaTTCTTgcGGaTATCATaTTCCtCTGcGTCCCGaGCTGcTcCCCGcGGCTCCaGatcaTCATCAtcATCATTGCgatTTATTcCCGcaCtTTgCtTcCGGaGGCAGGcaCCGCCgCCGAcCCAACCACCtCtCGCgcCGTCCAGTTCACTGcaCtGGtTTgCTTcTTGAgAAGCAGGagCAcTTCtAgGGGCAAGGCAACgatcGcTGTTCgtGGtCCtGGcagaGCtCtCTGATCGGAgCCATGAGCAGCACTCtGCTTCgGGtCTgcCCCtCCGAgCTCAAGATcCCCTAcgAGGTCAAgaGGCAgCgAtCGTGCTGCATGCA…
>XLOC_172984
CGCCAcTTCCcAtCCAAtCCtgCgAgcACCcGATCATCAAAaCCAAactgCgcACCGaTTgTTgATCACCctCGGtCCAATTTtGGCCTTCCAAaTCCAATCgATcgCCGCCTAGCCAAGAATTtgAGTTCAAGATGGgCAACtGTTtCCAcaCAGcGCAAGGtcgtcGCGGTgtcGAcACCAAGAAGaGCgCGGtgCCGGAGGAGGAGGaGGAAGTTAcTCCgCCGGTgAAGGAGGTgAAGATCAGGaTcACGaGGAAGCAGCtGGAGGaCCTGcTgCGGcGCCTcGACCaGGAGGaCGGCtgCaGCGGcGCCGTCATCtCGGAGCtCCtCTGCATGACGAGCAGCTCCAATTTCCGGCACaGGGGGCAGACCGCACAgTGGACgCCGGcGCTGCAGA…
>XLOC_159184
CCAAGGtGgCCcataCtGaCaGGCTcAGGTGCCTcGACAAaGCTGCAGTGATGGATCAAGTCGACCTGGCCGcAACtCCGAAAAAGCAGGAGCAGGCATCAACCtcAACAATGACGGAAgTGGAGGAGGTGAAGATGGTGGTgAAGTTGATGCCtATCTGGTCCACCTGCaTCCTCTTCTGGACAATATACTCCCAGATGACCACATTCtCCGTGGAGCAAGCCACCcACATGGACCGTCGCCTCAATGCCGGCTTCGAAaTCCCCGCCGGTTCCCtCTCCGTCTTCCTCTTCCTCTCCATCCTCCTCTTCaCCTCCcTCAACGAgCGCTTCCtCGtgCCGCTCGCCgCCcGCCTCaCCGGCCgCGCGCaGGGGCTCaCCTCGCTCCaGCGCGtaGGAA…
>XLOC_208175
GCAAcAACCAACaAAGAACAgAGcaCCATATCAACtAGCCgtAGCCAcaCAGagaGatCGAtCGATCgAAgagCATTGGCtTTAGCCAtcGCCtAGCaCAACacACCACCACACCaCCAAGAACAcgtCCatACgCaCgAAtGGCgCgCtgGGCCAtCgCCAtCCACGGCGGCgCgGGCgtGGacCCCAACCTgCCGGAGCACCGCCaGGaGGAGGCCAAGCGCGTGCtGGCgCGGtgCCTGCAGGtCGGcGTcGaCCtGCTgCgGGCCGGTGCgaCGGCGCTGGaCgTGGtGGaGGCCgtGGtgCGCgaGCtGGaGaCCGaCCCtGCTTCAACtCgGGCCgCGGCtCCGCGCtGacCCGcGCtGGcACCGtCGaGatGGaGGCCAGCAtCatGGaCGG…
>XLOC_211510
TaGGACTTgaGCATCAgaGAATTCTCATCTCATCAGCTaAATGCCAAtTTGCTATGGCCTgGGaCATTTTTCtTTGCTGaCTGGCTGGTTaAgAATCCATCAATTCTGGATGGTcAACGGatCCTGGAACTaGGAAGGAgcTTTAGCCAtTTTCCTgcaAAAAAcaTTTGGAgTGGATATCAcGAcTTCtGATTAtGATGAcAAGGAtATTgAAGaAAACATAGcTcacAACTGCAGAgTCAATAAgTTGGATGtgTTACCTcATAtCCGACAcACgTgGGGAGATCCAtTTCCGATTcTCCAACCtGcTTGGaACATTGTCATcGCCAGTgACATTCtaTTAtATGTGaAACAGTAcCCGAACCTGaTAAcgACGCTGtCCtTTCTTCTGGAAGAAtC…
>XLOC_064147
AaCaGAACaGGCAATaGaTAtctcAgTTaCAAAaTTCATTATCATcAtcAAAgTagAgTGtAATaCAcATTGCtGGCTActCCgAGGATGCgagAtCTAAgCagcAgCAAaCCaCCgAgctAACATaCCtCAAAaGcgAGCagAAAaggcGGGGgCTGGaCGGGAAAcGGAAacTcGAAcGAAaCCAGCAAGCGCCtAActAAAaCCAcacAATaCCcAtgCAtAtcAAgcACCAcACCacAcTTcTAGCTAgATTGGTTgaGAAaCtGCtgCTCGGCCTTGCCGGCCATGGCCAtCTCATcTTCtgAAGCtgTTCCTGACgCCCGGgacgACGAGGCTGCCCaGGGtCTTGGCTaTTtGCaCCTTgaGCtGGCCCgcTTCAGaGGaGgCctCTTCtCC…
>XLOC_073237
TgGGcaCCAAGGcggcGaGGcgcGGGaTCGGcCgCGCCGCCGagCaGaGGCGGcGCtGaTaACCCtgGGagCgaCCACCgCCaGCAcCaCGGaGGagAAGCAAcGCCTGCCGGGGGAAgCGGGCAGCGTGGaTctCCtGCtGCCTctgGCgTACGaGGtCacCCGGaGGCtGGTgCtcaGGCAGTTcgGGGcgaCGTGGCtGGcCCtcacGcagCgTcGcTgGGCCAAGGtCGTCgaGGCCgTcgtCCaCCaGGGCAtCGtCaGaTgCCaGtCgTTcACGcTCaTcGGCgtcGCAGGaTCCCtCCTcGGTTcaGTCCCAtGCTTCCtCGAcGGTTgtGGCaTTGTTCTGCagtCCTTCTCCTTGCaGTTCCGtgCCATGtCgcagacGaTaGatcacgC…
>XLOC_094662
CGGCaGAGCACCtGGAgTgCGAtCTTGACcGCcTTCCcGGAAagCTTatCtGTCACCaCCGAcACCActCCcTCCACCAGCTCGGcGCTTGCCgAGGTCAGCtGCgccGGtGGCAtCtCcgAAaCCGctGCCTTGagAAGCTGGaTGCCGTGCGTGCGcGAGaGGTagCTTGGCcGCCTCAGCgCGGACGCCAtGGTATCCAAgAAATTGtCGCCGcGTTCCAAGACTCtCTTCCAacTTCCcTCGGAgAGtCTAAGcGAATacaGAATgCTTAAaGCTACGtCCtCCGGCGAGCTcGCcTTtGGCGgACcGACCAcGGaGCCGAACATcTGATCCtCCTGGGATTCTAAAGGCttgggggTgTCGtCTGCGGCGTGCTTCTTGACgACGGACACGaGG…
>XLOC_230807
CCAATGCAAAaTCCAATCCTGAAcAACCcAAGGAGAAGaGAGAAaCCTATCTGAACCTGCCTGTGGCTAtCTGAACgTaTAGGGTACTCATGTGTGGTctGCCGATCAGTTCTTGGCGGCGGTCCAgtCCTGGAAGCGGCGGAGGCTGGCGGGAAGTCGGTGAAGAGGCCGTCGACGCCGACgtcGTTGAGCCAGTAGTCGTACtCGGcgTAGGGgTCCTGCCGGAAGTTGTAGTGcaGGAAgCGGTTCTCGTTCCGGTacGTgTAGGGTgcACCTGCaGGCCCcTGGCgTGCGCCatGGCCaCCaTGtCCgTcGGCGTCGCCaGCgtGTTgtCCCTcgTCGGCGGCaCCACCGtGtCCTTCCACGGCCCGATCCCcACCaCGTACTCCCgcATGtAGT…
>XLOC_119005
TTTgATTtCCTcATTTtGGACTTGTCAGaGAAATTGcTTCTTGCTTCGTagCCTTTTTTtCCaTGcAATGCtCCaTATTtcTTCCCcAAGAGaGaCATTTCTTGCATTCCTTGTTGAATTtGCCcTcGGCCTTGaTCaTGGTcGTTTtCATCatCGCTTGaTTCCTCCACCTGGaCTTGCTTGGCCTTCAAGGCaGCaTTGACCTTTTTGCCTGaGCgTGGCAAAGCATaCCCActCATGATTTTGGaTTcTTtctgCtCCaTGtCgtAGAGGaGGAAtGTtgcAAGcacatCCAgaGGGgTgaGtagTTCAAAGTTaGGcTTctCgCGGATgaGGAAAaCCAAGTTtgCGTTcgTTGGagCCATGGcaCGAAGCATCCtCCTcaCAACaTaGGAATCA…
>XLOC_074918
GTcGGAATGtAGtgCtcGtCGGTGtAGcAGTTgcGCTTGCAGAACTTTTTGAAgaCCGGAAaGtaGaCGTTgtCGGcAACGATGtCAATGGCAAGGgCAcGGtCCAtCTcGAACCACTGtgAGCCCTTCCGCCACTGCCAAGGGgTGATGGtGGgTGCCAtGCCACGCTTGtATCGGCCCCGGCCcGTCCcTCCcGGCTCGTCATAGGACTCCATGTACACCTTGGTGGAGTTGGTGAGGTAGGAGTAGACGGTGGGgAAGTCAAAGagTGGgACGTGtGACTCCGAcAAGaGGATGAAGCGGGAGTTGGAGTGGTCCAAcAGTgCGTGtGCCAGGaGACGCCGTTcagCTTCCACCATGCTTAtGTGGCCCCATTTTACCtCCTGTTTGtaTAAgAAT…
>XLOC_222457
CacAcGTCCtgCCTGtagTaCCaCCgTTGCTTGGagTgAAgctgACCtaTtAAAaTTcTtCtATgtAGGtcTTgcGGcGATcGACGTGCCGGCGGCaGAGaCCaTTGCCaGCGcGGCGGCCGGGACGGCgAGGcTCCCcGAGCgcGTGTCCaTCGCTTCGCtCTTGGATgTCGtCTCGGATGACCTGCTCAAGCtCAACAAcAACCTcAAaTCGCTTATTGGtgCAGAAAaCCcagTTTtAGtatCtgCCGCAGAACAAaTTTTTGGTGctGGTGGAAAGaGaTTAAGACCAGCATTGGTTTtCCTGGtGTCCAGAGcAACAGCAGAAgTaGCTGGCTTgTCGgAgctAActaCaGAACATAAaCGTTtGGCtGAgaTCATaGAAATGATTCacAcTgC…
>XLOC_024522
tGTTtCCGGCAATGCTGctGCTCAttGCGGTGaCAATGGCCGGaCTGGCCGCCGGaGCGCGCGcGGgcGGCATCGCGATCtACTGGGGCCAGAACGGCAACGAGGGCACGCtGGCGCAGGCGTGCGcgAcGGgAACTaCAAGTTCGtCAACGTGGCCTTCCtCTTCACCTTCGGcaGGGCCaGAAgCCGCTGCTGAACCTGGCCGGcACTGCGACCCGGcGaCCaGCGGCtcGtGCACCTTcGtGGCgCCGACGtcAAgtCCtgCCaGagCCGcGGCatCAAGGtCCtgcTcTCCATCGGcGGcGGCGTCGGCaGCtACGGCCtCtCGTCCGCCGCCgacGCCAAgcaGGTCGCcgAgTACCtCTGGgacAACtaCCtCGGCGGCaCGTCgaCGaCGaG…
>XLOC_009814
CCcagcgTCCCcacgCcgCCcAtgAgCGGTTTcgcGcAGCAGGCCgaGCaGGgAAgCCGGGCATGGcGGaGaCCGTCATGAgCGGgTTcAGGCCGGAcGCCgTgCCGGTgtACCGcGaGcTGGCgCGGGAgTTcGCCgtGtGCGaCCGctGGTTCGCGTCCAACCcGGcGtCCaCCcaGCCcAACCGCCtCTTCgTGCaCTcGGCCaCCTCGCaCGGCCTCGtCaGCAACAACaCCAAGGCgCtCGTCgCCGGCCTGCCGCaGaCCaCCAtCTTCgACTCCcTCCaCGaCgCCGGCTaCtCCTTCGGgaTCtACtaCCAgTACCcgCCaTCCGtgCTcTTCtACCgCAACCTCCGGcaGCTCAAGTaCaTCGGCAAcTTTcaCCcgTTcgACCtCGagT…
>XLOC_088410
ATTtGTTtCAATCTGTGGCAAATATTGAAGAATTGTTCAgTtGTAGTGTAATAAcAAGTTtGTTAACATTGATATTGCAGTGAGagTATGATATGcTAGTATGCTGTTCAAaTGAAGTGAAAaTaCCAcTTcTTtGGgACTAcAATGGAATATCTGGATGgCATTTCAGaGGtcGGcTACTTtAcGACAATTGGAAAaCAGcAATTTTtGTTCATTTGAAaTCTTCTcAACATTtGCaGATCtCTTTGAACCAAGTTtAGTgCCAACAtCCTTAGcGCGTGAtACTGAACCATGTGCAcGGTCaGTTtCATGGTCtcAAcAAGGATTTGCtCCTAATTCTGGTtGTTtgTTGGCTGtCtGTACtgTTGATGGTcACgtgAAtcTTtACCGtCCGCCaGT…
>XLOC_032067
aGGAgCTAgtGCTGCTGCGtgTTGGCCATGGCAGCGAtgAAgcCCGtcCtGtaCaGCgcGGCgatCAGCtCCtGCtCCtaCCGGGtCCgCAtcgCCCTCAGCCtCaAAGATTAtgagaAAAtcAATCCAATTAAGtAtgTGCCAGcAcTaCAAGAtgGGGaCaTCTTGGTTTCAGaCTctcTTgCAATCATATTGTAtCTTGAAGACaAATATCCCCAGCACCTTCTTTTACCTCAAGATCTGaAAAGGAAGGCtCTTAATCTGCAGATTGCaAACaTTGTGTGCTCGAGCATTCAACCtcTTcaGTGTTACGcTGTTAtCGGGTTgaTTaAAGGCaAATTgGGcCCCGAtGAGaGCCTTcAgaTAGTgCAtCATTACATTGACAAgGGatTTAGaGcA…
>XLOC_201620
CAAGGgCgTCtCCACCGTCAtGAtCtCCTACtCCAGCTGGAAcGGGgTCAAGaTGCACGCCAACCAAGATCTGGtCACTGGATACCtCAAGGacACGCTCAAATTCCaGGGCTTCgTGATCtCAGATTGGATGGgCATTGaCAAGCTCacAACCCcTTATGGGgCGGacTACCCcTACTCGGTCAAGGCTTCTGTTCTTGCTGGCCTTGaCaTGatCAtGGTGCCTAAgAACtaCACgCAgTTCaTCaGcatCCtGACTGGCtAcGtCAACAGCGGaGTAgtCCcgAtGAGCAGGaTCgACgACgCCGTcaCCcGGATCCTGCgcGtCAAGTTCgCCatGGgCCtgTTcgagAACCcTTacGCCGatCCcGCCAtGGCtGAGCagCtAGGCAAgcAGGa…
>XLOC_221923
tGtcaTTCactCaTTcgctgCGGAATGctgtTatTTTTGGCTgcTGGtgtcAcTCGctCACaCACATAgGGTgTaCCAcTTGGcaCCGGaTaGAATgGGcTTctGtTTTTcTTGGacACgCAtCgagagtGtgTcATTGTTgtagtaTTAGtTTgagaAAGAACacGGAgAAGGCaAAATaCagaAGGaCtGcAgCCTgAAgaAACCCAATaAAATTgcTTTGatTTTGaaAAAAAAAAtgagtctGtTTagaAATGGAAgCCTTTTTgCCGcTTcTCCAtgGGTaGGGCCTAgaGGCTGaAAACTTGGcGGtGtgCGGTTGGtcTcatcagGGtTTATGCCtTTTgCTCGTTATTGcACAACCaTCGtgTTCAtTTcaCCATTgTTATTTTTgCacAC…
>XLOC_050130
AGaTCCGAAGGTGGtGGTGGGagaGTGGtcTcGAGCGTGGgtCCgTTgTCCACCTCAAaCACGGCGGCCAtGCCCATGGCCATgtGGAACtCGAAGTGGCAGtGCaGGAACCacgCCCcGGGgTTGtcGGcGaCGAAgCGGATGGcGGCCaCCcGagCCtCGGCACCTGCaCGGTGTTcTTCATGGgcGGgTCCACGAGGTTGTAgCtCCTGAcgTCCcGGGCGGCGTCGtAGTTGCCGTGGCCcTGCGCGAGCaCGAAGAAGtCGTGGCCGTGGAGGTGCAtCGGGTTGGAGTCGCTCTGCATGGTGGCCGTGCTCTGGAAGACCACCTCCACGGTGGCGTTATGCGCGAACCGGCGcGTCATGGTGGCCTTGCGCGTGGGCTCGAGCTCCTCCATCT…
>XLOC_082080
gAGGgTcAGtgcgaCcAGgtGGgtGGAACAagAAgCCtgtGGaTTCCAGTTtCaTTgacaCATTtGCCCcAAaTTGtGGtGtCCAAGCtGCAAGCCTTGCCAAgAtcACTGGgAGGctCCTGGCgTGCCAGCCCAgctaCCcACCtCCGGCGCAGGCCTTcGaCaTGcTCATTGCtAAtGagaGGAGCCTCCaGGtATTGCATAGCAAGAACCacaCAGaGGTGGGGGCGGCTGtCACCGGcACTTCTGGCGGcGGTCCGtATTtCTGGTgTGtCTTGTTCAGCAATGGAAgCCAACtCGAGCTTcACGGTagAAGGGGGtGTTCCcAAGaCTGCCCATCCTGGATGCTTcAGCGGcAACAATGACGAGtGCAGTGGtgCCATTtCGActGGTgtGagT…
>XLOC_014928
GGCAACCAAGAGCtcAGGaGGaTTGCtcACCGAAtGGtCAGCgaCGGTAcgCCcACCGcAtGGTGGAAgCATTCATCCgcGCAtCTCCTGcACCaGAATTCCAATTCGGtGGTATCCCGGACCATGCTCTGaCAAATTGGTTCTCCGAGCTTGACGTTGACTGGGTTCTCCAAaTCGACGATGAGCTAGGCTTACaGCGGCTGCTTCGAGaCAAGCCGGcGACGACGCAAGaCTTGGTCGACAAGTGGATCCGGGcTCTTACaGTAATTGCCGCCAGTATCATTGAgTTGGTATGCGCCTTCTACAGGACgCCGGCGGTCACACTGTTTGGCAAAGCGAGCATCaCCAAAaTGCTCGATGtCGTGGATGTCATCATCACCGTTGTCGAAGCGGAgAAGC…
>XLOC_083432
GCaGGaGAAgaGGGGGctCCtGTTCtGCAAGGaGGaCAgGGCgATCCtGtgCCgGGagtGCGACGtCCAGGtGCACACGGCCAGCgAGCtGaCgaGGCGGcACGGCCGGTTCCtGCtcaCCGGcgtGCGCGtCtCGtcGGCgCCGGCGGaGtCCCCCGcGCCGtCgGGtCaGGaGGAGGagGGGAACaGCACCaGcCCCtGCAtcgCCgActCCtGCagCGGCgAcGCCaGtGGCACGGCgAGcGCCAGcGCGAGcGCGAGcgACGGCaGCAGCatcTCCgAGtACCtGACgAAGaCGCTgcCCgGGTGGCACGTCgAGGACTTCCtCCtGGACgACgCCGCCGTcGCCgtCtCCTCGAACAAGCCGtATCAGCAGGGaGGAGGGCTGGCtaGGAtCGG…
>XLOC_010564
CCAGCTGCGGGCCaGATGGtATCGcGCCTGaTAAGTTGTTGtATGATaGGTTCAAGTGGCTCAGaTaGGTTAgAGCCGAcAAGCCTGGCGGgATTTCACCAGaGAACTCGTTGTAGGaTAGGTCCAcGGaCTCCAACTGCTTTAGaTCaCCAATTtGATTAGGGaTCCTTCCGGTcaGCTGaTTaCTtGaTAAGTTtaGGCTGGTgaGCCcAATCAGCAAaCTTaTCTcATCAGGAATctGtCCTGTTAAaTTGTTACATGACAGATCAAGATTCACCACTAGGTTgTAGACTTCAAAGGTGTAGTCACGTGTTTGGCCTTTtGTGATTATTGATATACTCTCCTCCAAaTTAACGGaCACCGTATTACGaCTTAtGaCCcTcATTGcTTTCAAgTTtG…
>XLOC_101153
ATCCAGGCAGGCTcAGCCgAAGCCAgCCAtGtGctGcAGCGagTGCGGCTGCTaCGaCGCGTTctGCGaCTGCTgCTGCCCcTgCgtCtCCCAcGaCGCGCGCGAgaCCaTCCtCtGCtGCgCGGCcTGCCTCGCCGTCCTCGCCGGcgTcgtCCTcTtCgCCGTCCtCCtcGCGGCCtaCGgCTTCAtCCGCCACgCCgaGGTCgCCGTCaCCgaCGCCtCCctCaCgCGgctCGCGCtGGCCacGgCCCCCGCCACCGCCTTcGCCTACAACCTCTCGCtCACGCTCACCgTCCGGAACAAGAACtGGGCcaTGAGCGtCAAGAAcACCCAGCCGCtCGAGGCCGACTaCAGCTTCGACGGCCAGCGCTTCGAGCGGGTCAGGCtCGCCGACGaGGg…
>XLOC_066507
CACGTACTAATTAACtGCAgAGGGGGGCgAGTTGGgCGTGTGCTATGGgaGGgTGGcGACTGACCTGCCGGATCCGGcGtCCgTGGTGCAACTGCtcAAgAAGAACAACATcaCCAtGGtgaGGatCtACGAcaCcGACCCcacGGtgCTGCgCtcGCtGGCCAAcaCCGGcaTTAAGGTgACGGTGGAGCTGaCCAACgaGGaGcTGCCGCTTgCGGcGGCCgaCGAAAatAATTtcGCGcTCCAgtGGgTgCAGaGcAACgTgAAGGCCTActACCcgtctACGCTGatcAAtGcGGTGAtGatcGGgAACgaGGtGTTCAAgaGGcTaGTCACCTAACtctcAgcTcgTCCcagCCatgAagAAGGTGcaGGCGGcGCTGGtgAACTGGgCCTGGc…
>XLOC_169873
CTCGGaCTCGGACTCGGaGGCGTCGTCCACGGaGGCgTCCACCGGCGCGTCgtCGGGgTCCgCGAGCCCcGGGTTCCaCCGGGaGaTCaGGCGCGCCGCGaGGCCGTcGCTGCTGaTGCGGcACGaGCGGGTGGTGGCCGTGGACGGcGACGaGGCGGTGCtGGTGATGAGAaGGaGGaGGGAGAagCCGGcgaCGAGCTTCtGGACGAAGCtgCTGCGCGCGGCgaCcGGGGgCAAGAAGGCCGTCGACGGaTGCTCGCTGGCGCaTtCC
>XLOC_164206
GCTcaCCCcGTcTCcgcgTTtCCCcGGcGCaGGCTGATGCaCtGGCaCCGAACCcTGGGgTgACGCTCAAcACCcaGATCCtGTCGGaGGCCTGCGGCtGCGCGGaGtCCctcGGCGGCaCCAAGGaCGGCCGCtGGAAGACCTCCATCAtCTTctACCGCCcGAtGACGCGGgAcGGcgCGGgcGGGgCgCAGCAGAACCTGCCCCCCGAcGTGCCCcGcGAGCtCCtCGGCGTCGCGCTCCaCGaGCGCCCcGGgcTCTACTTCtCcAtCCTCCGgAACCaGCGCCTcGtCCTGCAGGCGGA
>XLOC_017990
AAaTCCAGCATCTAcaCCgaTCAAAaTGGCCTCTTGAGCCCCctGAAGTCCACCGTCTCGATGCACTCcACGCTGCCCcTGAAGCCaTTGAGCAGCTTGAGCAGCTCGCTGGCCcGGtCCTTGGtGAcgCCGCCGCAGCCcACCTGGAGCAGCAGGAGCAGCTTCtGGAAGGCGCCcAcACGCAGCGCCtcGGCgCAGCACGCGCCGGCgCCGGcGtCCGcgCcGCGGCaGaGGCGCCAGaGCGCGGAgaCGGCGAActCCGtGGCCAtGtCGGaCACGCGGAAcatCTTCTTGaCCAGCACcGGCaCGaCCaGCGCGtGCGCgCGCGCGGaCtCGAGGCCGGCGTCGGCGCacAGGACGCcGTCGAGCAtGGCCAGcGCCTTCtCGCTCGTCCCCTTG…
>XLOC_059739
aaCCGaCCGcGCGtCgCatCaGGGgtCCgtGtACGCGGAcGGCCtGTACGGcTCCaGCTTGGCCagTAGctACGGtgaCAcGCATgcTgCCgcGaCgaCGAAgCCGTtctcGCAGCAGCAGCaGCAGCACCAGTTCCCAGATTtCTTCaGCTCgaCGGGgCtcTTtGGCGcgCCGGCtCCGaCCcagAGGgCACCGCAGCCTctCCtGCaGGCtCTaGAgCccAAaCTCCTCAAGtCCaGAACTGAACCTGCGGcTCAGGACGCCTGCtCGTCGTCATCGGcGACGagAAGGAGCAGTGCCGCCCATCCGGcGGCgAAGAAGCCccGGAcAgAGACgCCGTcACCGaTGCCGACTTtCAAGGTaCgCGCgCACCGGCCGGTGGCGACCCcataTTGCCa…
>XLOC_004351
ATTaCGTcAGcgtGacgaGGtgCtGcaGcgCCcgcGGcACCGGcGGCgCgTTgACCTgAACGGcgCCctCcaGcgCctGCAcAACCTGcGCCatGGtcGgCCGCtGCGCCTCCtGGtCCtGGAtGCaCCAACaCgCCACCcagCacGCCcGCTCCaCCtCCtCcGgCCtcacGTTGCCGCGcAGCCgCGGgtcTGCCaCGGcGGCCaCCtCCCcTTCCACCACCTTCCCCgCagCCCAtAcGGggAAgAAGgTCCACgAAtCACTgCTCCAgCTCCCtATcGCCTCCACCTCGcTGtatCCGTCGGAGTTtCGTcGGCCCGaGAtGAGCTCGAATAGCACCATCCCGAAGCtGTaCACGTCCGCCTTAGCGCTGATGGGCTGCCcGGaGATCCACTCCG…
>XLOC_199482
cGGCAcGGCCGGgCCCacGCGCgTGcTCCCcACCTTGctCCcGtCGTAGCaGaGCTTGAACGGcGCCACGGCCcGcAcgCGGGGgatCATGGCCGtCTCCGCCGcGAACGcGTCCGtGACCGCCTTgtGGATGGAGGtCTCCAGcACGGtgTAGGgCgCCACCgTGCtGaGCTTGGTgCCGCCGCCGCCcTGcTtGtCGaTGgCcAGCAGCgAGGCgTTCAgCGGcACGGCgcgcccGTTcaCCTtgAtGGCCgTcAcgCCGAtgAAgtacTCGctCGaCTTGtCCTTctcgCCGGagaCGCCGGcGGTgCTcACGTTGTTGaCGaGCAgCGGGGTgtAgaGGAgCGACTTGgAGAGGTCCACCCcGGgcTGGAACgCGTAGGgCGCGTcGCCGAAGaC…
>XLOC_004213
CaCAAgAGGgCcGAGTgAGGgCATTTaCAACctgTTACGGaTCGGAAGCCTcGgAAAAACGGCacacGAaTTTGCaCAgaGGAAaCcgAAcGAaCCAAAAAAaaaaaCAGTcAACCAAGAATCACGCACGCTTCTTGTCCaCCACCctCtCACgCCAAcACCATAGCATCGGGTGAATTCAGAATCAGAGCTGCTTGAAGCCGAAGCGCAtgAGGAAGAAGATGAGCCtCCCcACCACCACCACGGACTCCaCCAGCCAcATCACgtGGTAcACCACCTTCtCGTACaCCACCgCCAGCaCGTTCaCGCgcGGCCGCCACCGCaGcGCCGACAAGAAgCCGACCgCCcGGACCTTCGAGCTCGAGTGCGCCGCCGcGCCGCCATTGGCACCcTTCCcGC…
>XLOC_164631
aGcACCAATATTAAGCacTcaTAATTTTtGatGCCaTacACacACATAAgAatACatCCcGGtAgaTTAtGGAAtCgcAATTCCAAAAATTTaTTCtAgcACacAAcatGcATAATTAtACtGGCACaCTgcaTTTgCaCCGATCgaGTTgctActaCTgATGGaGcaTCGcGTTTgcTATcaTCTTgtATTtGTCCTTgTTcgcGCTGaGGAAGGCGaCCAgTTGcTCCcTCGGcGGcaGGCactCCTTcaCGGTTtCaTTCtCGGtaTaTTCCTTtgCCCaGCGGCgCAGaGCaGGGAACTcGTTCtcGCCcATCAAGCTCactCCGGTcaCCtCCTCCaTCGCGTatAtCCAgTgagCCGGaCCgCaGGCGGCgacgtcgaGGTagCCAATGGaGt…
>XLOC_211977
cACCACCAGACCACACtCCACGcTCCCGAGCtCtCtCTCCAGCCAGCCacaCCaGCGCAGGAgCTAgACGGTGACTCtCCCCtctCaGGgTCaGTGCAACGGcAACCaTGGCgTTCACGcACCGGCaCCtCGACCTCATCCgCgCCcaCCtCCtCGAcgaCCTCCACGCCGacGCCcTcGCCaGcaGcagCGGcGActCCgATTcGagCCcTTcGtcGCCGCCTGGgTGgCGGaGGCCGGCGCTCtCCgtgTCGCTgCCGCCGAAGCCGGcgAGGACGGtCCTTGaGCGGcAGCCtcAGCaGGagagCTGCGGCtaCGtGGAGGgACaGGaGGagtAcgAcgAcgaCTTCCGGCGGTACCGGGGcGTGCGGCtGcGGCCgTGGGgCAAGTTCGcGGCGG…
>XLOC_064728
CTTTtCCaTTaTGGTATGCTTCtCCTTCaGTCTTGCCGaCGGtGTGCTCtCTTTtGaCTGCaGGCtAGGgcACGGtGCCGTACGCaCGaGCGcGAACCaTAGaGtCGTGGCGGCGGCGAGGCCGGTGGgcGCAGtCAGGaGGAtGCTTGGCtCAGCCaGaTACGGCAGCgCCGGGgCGGCAGCGTTGCGGGcGGAAGAGGCGGAGGTGGCCGTACCGCCgTCGGTGCCGGTGCGCGTcGCCTACGAGCTGCAGCTGGCCGGCCACCGCTATCTCGACGTCaGAACGGAGGgCgAGTTCGCCGGCGGgCATCCGGcAGGAgCGGTgAACGTCCCctAcAtGtACaGCaCCGGCTCtGGTa
>XLOC_084243
GCGGCGCCGGgCGTTGCGTGGTTgTGGACGCCGTtGTAGGTGGTGACGaCGTAgcGGGGGTCGTCgCGGtCCcTCtCCACGCGCTTCTTGatGCCGCAGCCCTCCGCCGAGCACCGGTagtAGTTCCTcGGGTTCGGCTGTTCTTCACCGCCTTCTTCCcGTacTTCCTCCACTTGAACCCGTcGTCCAAGaTTtCCACCTCTGACCTCGTCCTGAACCCgaTCCtCCcTGcgCTCACCcTcGCACTGaTTTtGATCgtCTTCtCGctGCGATGTTgTCATCCCCGGcgCCGGCgAAagaGaCCTGTGCCaTCGGCGGCGAGTaCTCGAATtgATCGAAaGGTgTGCTgaTGaTCGtCgTGGAGGTGGaGCTGagCCGcGTAAtCACTGtCGTCGATgA…
>XLOC_047223
CAGAACCAcAAaTTAAGtgAGGAAgCTGCTTAtGCAAAaGAATTGGCATCTTCtGCAGCtGTTGAGCTTAAGAATTtGGCTGAAgAAGTTaCAAaGCTATCGATaCAAAaTGCAAGGCAGGCAAaGGaGTTATTAATTgCCcAGGAgATGGCACATTCCAGGgTTCCtGTTagAAaGGGCgCCcAGCaGGtAGGGCaGGGatGAAGTTGGACCTGGAGtcTTGATTtAGaGGaTATGAAGATGGAGCtAcTGGCGCGAAAAAAGaGGgAAGCTGCTcTAGAAGCAGCTTtGGCAGAGAAGGAGCTTcTTGAAGAGGAGTACAAGAAGAAGTTTGATGAAGCAAaGAAAAAaGaGCTTTctCTAGAAAaTGATCTAGCAGGCATGTGGGTTCTTGTTGCT…
>XLOC_022818
GCGtCaCCGGCGGCGaCGGGGgaCgCGCCcatGGCCGCCCcGGcGCCgCCaCtGGgCgCAAaGGCGAACTTCtCCCtGCCGGCGGCGaGGaGCtCGGCCaGGtCCTTGCCCtCCACCtCCTTGAAGaGGgCGTCGagCTTGCCcTCCTCCaCCTCGGcgCCcACGGaGCCgaGGAtGGcTCGGACGTCGtCCTTGGtCGGgCTCGaGTTGCCGCCcaGGgtGGCGAGCAGGTACgcGGCgAcGAACCTcAtCtcGAACTCGAAgCAAAGGCgtcGGCGGCTGCGTTGGtGTTGCTGGACGcgACGGATcGGGGGCCCTGAT
>XLOC_215116
ATAcTaCCAACTTTtAAtCTCGGCTGCaTTGTTgTTCgTTGaTGGGATcATCAAGTATGGGGAGaGGaTTtGGGCACtCAAGTTGGGGAGTCaGGAAGGCCTCAGGaGTTCCACTAGcACAGAAGCtAAGAAAGCAtCCTTCAATTTGGACTAGGATTCAGTACtGAAaGAAAaGAGCAGACCTATCAAGAAaTTGTTAGGTATGCtCTTCTCAGGGaGCGAGGCGTgCGGGATATATTtGCTGGaCGGAAACTCTTCGACATGGACGaTTTAACTCGCGAGTACTTtCTGTATCAATaCGATCGGgAGGTTCCGAGaGGGgATGcaCAACTGAATTtCAagaGGgCGGAGATCGAGCTTAGCATAATGTAtGACAGCCTCTACaCAAAaTCTCGGgTG…
>XLOC_160819
CACaGGAATGCCTTCGTCtATGGTCAcGCCcTCgTCGGCGACaCCATCTGCTTCTCCaTCtCTGGCTCAgAGGGCCATGGCaCCTACTGCTTCCAcATGGCgACTCGCGAGTGGAGCAAaGCTGGCGACtGGCTCaTGCCcTTCCATGGCAAGGCAGaTTACGtCCcTGagCTTGGaCTCtGGTTCGGcGTCGCAGaCgaCCTCCCcTgCgCTGCTGaCCTctCTGGCGTcgTCGAAGGGgaGgagCCGCCGCCAAaGAaGAtgcGGATCtGGgTgcacGaTGACCTGCCAGaGGagtGGCAgCCAAGCCAATTG
>XLOC_215448
GCaCGCCGGCCGGcGGCgTGGCGCTCGTcTCCAAcgaCCCGGacAACATCCGcgaGATCGcGCtgCGGGaGTacaCCGAGCtGGTGCTcGaCGagaCGGaGGTgTcGGaGGCCaCGCtGGTgCgcGaCgTGCTcTacGCCTGCCAGGGcAtCgAcGGCCGctaCgTTCGGTACGaCAAGGCCAGCGaCACCtAcGaCCTGCCcGGCGGaGTCCGCGtgCCcGgctCCacTCgcaCCtGGtaCGCAAGCtGtGcgaGGtcGGcTGGctGTtCCGCAAGGtGcgaGGCTTcaTctCCGacAaTGtgaGCCGcTTGCCTCCcATgCCGCcaCCGaGGTcGGcACtgTTGCtcaGGCCTtCTGctCaGctcTACaGGaGGAActGtCTGaTTaCTaTAAGCtA…
>XLOC_203442
TCCtACCaAAAATAACCgAAGGatGCATCaAATTAAcAACGAgaTTGAgTCCAtCTTgcgGGGCATAATTGCAAAAAGGaTGCAAGCTAtGCAGGAAgGGGaAAgCACaAAAGATGACTTACTCGGCTTATTACtCGAGtCaAACaTGtCAGACACGGATGaAAACGGCCAAtCCACCCTaGGAATGTCAGCAGATGAAgTCATGGAGGAGTGCAAGCTGTTCtATTTGCTGGAATGGAGACAAcATCAATATTGCTTACATGGACAATGATTGtGCTTAGCaTGcACCCGGAgTGGCaGGACCGTGCAAgGGaGGaGGTTCTTGGCCtAtTTGGaAAACacaAAcTCGAGTATGAgGGTGTTAATCGGcTCaAAATTGTGACAATGATTctATATGAA…
>XLOC_022811
TCCAGATCACGcTGcAACTAAGGGgAGcaGGcGtcTTcGGctAtGCCGAtGGCagcACACcAGAgCCAGCCcgcTTCCTTCCtGGCAAGGACAAGGACGGCAAGGaCTCCACcGAGCCcAACCcTctCCaCCcAATCtGGgTCCGGgAGgATCAAtAAGTGctcGGTACCtacTcAATAATcTcTcAAAaGaGGTgTTGGTGCAGGtgACCGCgATCACCAcGaCGCACGCGCTctGGaCAACTCTGGCGGCCaTGTTCtCCtCGCAGTCGCTTAGCCgtGtCAACAACATCCGcACGGCTTTGCTTCATGcGcGGAAGGgAACTCaGCCGGTcgCCACCTTcTTCGCCcacaTGCgCGGCCTCGCTGATGAACTcGCCgCGGCCGGCAAGCCGCTGCA…
>XLOC_209401
GTCGGGATgGGcGtCGCGGACTGCCagCCgGAgcaGaCGctgTGCaACCGGagCCgcacCAtgtTcGCgtcGAgcatgaACAAcGcAtCCtTcGtgCCgCCgAGGagCACCtcCAtGCtcgAGGcCCActAcaGCAACgCgACGGCCGGcgtGtacaCCCGCGacTTcCCCGaCCAgCCGCCGATCCtCTTCGAcTaCaCCgCCGAtGCgAgCAACAAcGCCAcGAtGCAGtAcAcGACCAAGtcGACCAAGGTgAGGaCGCtCCGGTAcAACGAGACGGtGGaGAtGGtgCtCCaGAACACGCGGCTCATTGCCAAGGagAGCCAcCCCAtGCACCtCCAcGGCTTCAACTTctTCgTTCtAGCACagGGCTTgGGAACTacAACCAgACAACCgcGG…
>XLOC_072053
CACGTtcGaCaGCCCGGaGGaGGCGGcGCTCGcGTACGaCCAGGCCgCCTTcGCCATGCGGGgCGGcGCCGCCgTGCTCAATTCCCcgCcGaCCaGgTacGGcGcTCGCTCgaGGgCgCaGGGgaCgaCGTGtGtGGCCGcGCCGACGGgTTgtCaCCcGTGCTGGCgCTGAAGCGGCGgcACTCCaTGCacAGGCGGgCgTCtACAACaCGAAAGgCtaGtAGGGCCgTCcGGaCGGgCCGGCCGGaGGGCgTGATGGAGCTTGAGGaCCTcGGCgCAGAATaCCtcgAGGaGCTGCTCGGCgCCTCCGacGaCaTGaCGaCCTCGGCCTCCaGTTCatGGTgCTCGGgtCATCacTCCaTCtGaTTCtGAAaTCTGcACCcagAAAAaTGGcgaTGG…
>XLOC_026869
CCATTGCGCTGCTCGagAGGTTCTAcGaCCCGAGTTCAGGCaGGAtCCTTTtGGACGGCgTGGaGCTTCCGACCTCAAaGTCAGCTGGCTTCGGCTGCaGAtCGGtCTCGTGGCGCAGGAGCCGGTGCtGTTcAACGACACCATCCGcGCCAACATAGCCtaCGGgAAGCAAGGGgAGGCTTCCGAGGAAGAGATCGTcGCCGCtgCCGAAGCGGCCAATGCACACCAGTTCATCtCTGGGCTGCCTGACGGgTACAACACCGtCGTTGGCGAgAGGGGGATCCAGCtGTCCGGCGGGCaGAAGCAGCGGgTGGCCATcGCgAGGgCCGTTGTCAAGGaCCCCAAGGTGCTCCtgCTGGACGAGGCGACGaGCGCTCTGGACGCGGAGTCAGaGCGCGT…
>XLOC_224196
CAGAAACTTGGTTGAtGTaAAACCtGGAATAGcTGATgaGtcAATGCaTAAGtCAAAGGTCtGGAAGCTTGTGGaGaTAActGaTaCAGCtCAGTGCAGATCaTTaAAActgGGTGATaGTaTTAACAcAGCtAAGAACACtGTTTTAGCtctCGTTAGATGCTTgACgTTTGaCAAGTgtCTTAcGGaCATGAACAATcATTAtgACtgCTAAgtgAAGCTAtAtcTTCgGGATCCAATTCCAACCACgTcgACCaGAgCGGCtCCGCTAtCGtcGCAGGCCGtCCagTgCAAGaGaCCaCCGGAcgGGCaAgCgCTTcgCGaCaCaGGtcAAgAAgCCaCCaCCTaAGacAACGaTTgaAAAGGCGGcaCCaCCaTcGtctcCCTTcaAACtCGCaG…
>XLOC_125381
GGaCCAACtCCGTCGCCGtcgCCGTTGGgCGTCGGAATCCGGAAGCGaGATGGcGcGaGGaGtGGAcGCCGAGCAGCagcACCCcATGGCGGAGCAGGTgAAGGaGtAtCaGGCGCGATCCAAGCAAGCCTGGgCAACCGCATCCTTCTTCtCCTCCACCTCCGCCTCCAcGGCCGGcTCCTCGtGGgTTgaGGTgCTCCTcGTGaTatGTGAACTTGCTTtGtATGCtctaCTaGTGTTCgCgTGtaTTGCTTTTTATTtCAGGtCCAtaGGAAtaGcTTtAtCCTTtAcatgTATTtcTgCAcTTCTTtAtCTGtGCAtGAGATTAACCAAGGAAGAGAGGAAgCACAAGAAAaGtAAgCAAAGAAtGCTTcTTCCATTGtCAATGTAAAaTACGTc…
>XLOC_192667
CCCAAGTGATATCaGAAACCTTGACAAgTGGCCAAaGATTCCTACTGACCTgAGGgAAgCCAcTGAGAAGTATGCATGCCAACTAATAAGTCTCTGTCAAGtCTTGCTCAAGGCTATGTCCAGTAGCTTAGGGTtGGAGGaGGACTACCTCCaTAATGCTTTtGGtGGCAGTGATGGCATCTCGGcTACCATGCGTGTGAACTaCtATCCAAGATGCCcAcAGCCTGAGCTCActcTTGGTCTCTCATCtcACTCTGaccccGGTGGcATCACcTTGCtCCtCaCTGaTGaTAAcGtCgAGGGgaCaCaGGTACGCAAGGgaGacGCaTGGgTCACCGTgCAACCaGtCCCaGGTTCCTTCCtcGTAAaCGTTGGtgATCaGaTTCAGGTGaTcGCtGT…
>XLOC_190799
ctGAAaCatAtCAtGgcAAcTtGCCgctgCcaTGGGCgtCaCCCCCctgcAgctCCtcgtGGAAgAAATTtGgaTTaTatACCTCCacAATAATTTTTtaccgtagAAAaTTAAtgtgCCagCATcaCTAGctaTGGaTatgcATAtgCaTgAtGGATTCAgTgaCCaTTgtGATAtCTcAGTAtCTGGAcAcAACCGACtAGACGCTACaTAGCTGCTGCTcAACAtCCAGTGCACaTATCAAtCTcACCTGACgAGCTatCACAATTGCACAGCAAAAAAacaTTACtACTTGTTtAAtGATGATGAAGCGAgTCAATGGCAtCTCGGAAGCActCTTGGAACCTctGCATGCCAGCCgCCGGcAGAgaGAtGCCCACCTCGaTGCCgCCGGtgCtG…
>XLOC_067408
GCAAGAAaTGAGtCTTcGgAGTCGGAGGaCatCCAAGAACTGAtcAACaGTGgCCTcAaGTGCAACGCAtCcAcGCCAGCcGACGACAtGGaGAGCGGCagAGGCGGGgCacGAGCCGCCGGAAGCACGtCGtCgtCatcGCCccGCCcatGGTtctGCCGTCCGAaCaGAAaGCACGGTACAGCAcGGAGGAGGAtCCcagtCGTTGCAGCtGCAGCGaTaGCTTCTTCGGCAAGtaCTTttCaTTCCtCCTGCTCATGTTCGTCACCGCGTCGCTGGTGaTCCtCCcGCtCGtCCtGCCACCGCTGCCTCCGCCtCCGTCGaTGCTGATGCTGGTgCCAGTGGCAATGCTGGTGATGCTCCTGGTGCTGGCGTTCATGCCGACGTCAGGCGGCCGCG…
>XLOC_212480
GaCGaGcGACgGGGaGGtGGTgCtcGGcgCCGGAgaCgaGGaGGatgacGACgaCGtGGTGCtgCCgGGGtACCGGTTcCacCCCACCGACgaGGAGCtGGtCACCTTctACCtCCGCCGCAAGGTGGCCaGGAAGtCgcTCCgCATCgAGGTCAtCCgGGAgATGGaCAtCtaCAAGCAcGaCCCgtgGGAtcTcCCCaAGGCGAGcACGGTTGGTGGGGaGaAAGAgTGGTaCTTcTTCTGCCTGAgAgGGAGGAAgtACCGGAACAGcATCCGGcCCAACAGGGTGACCGGCTCTGGCTTCTGGAAGGCCACCGGCATCgACCGGCCAAtCtACtCCGCTGCCTCCGGCGGTGCCtcGGGTTCCAGCgtGTCCATCGGGCTGAAGAAGTCGCTCGt…
>XLOC_017648
CCTTATTtCACCTGGGgCCTGaTaCATGTgAGGCTAGaGGTGGAACTGAAGAAGCcGcATTGtCAGCAATGCgaaaaTTCccTTGATTCGTTGCAACAAaGTTatGAtCTAtaTTGCtctCTGCATTCaTGGTACCTTCcAAGaCCTTGactaCCtcGGACATTTTAGGCCTTCTTTtgCAAtCAATTtgtAAacaCCACATCGCgAGcatCAtCATCTGAATtACatCTTGCTcGtgTGCTTgCaTAtCTTACTGGTCTTgTCAAtCATATCTACCAAGTTATcATgCTTcACCTTTTTTtCCAAAGGgTAATAAGaTGCATgCtCtCTTCGGACCGGAAGGgTCGAGaTTCtgTcTTCCGTTGATGATTtCtATTAcAaCAATGCCGAAgCTATAGA…
>XLOC_145809
TGCAAATGTGTCTCATTGCtGGGTTGGAAGCATGTAGTCCATCAATGGACCGTGCTGTGGACCgaTATAGCTGACCAGCCTGAAGAAGCTCAGtaTTGTAGCTACTGTgAGGAgCCATGCAATGGGtCTTTtCTTGGAGGTCCAATaTActGCTGCAtGtGGTGCCAACGGCtGGTgCAcGTTGATTGCCAcTCAAGCATGTCTACTGaGaCAGGCGAtGTTTGCGACCTCGGTCCATTCAGACGCCTAATTcTTtCCCAcTTCaCgTTGGGCCAAGAACAAGCCtGGTGGgaTTTtAAGTTCTATAACtCAAGGTGCAAaTGAgCTTGCGTCCACCGTgCGGGgaCATCTTAGGAACCGaGGTAAAaGGCAGAAaTGTGATAAAaGaTTGTCTTCTGA…
>XLOC_063284
CCGGTGCCcAcGaCagCCACTGAACTCCGCGggTTCCtCGGTTtAACtGGCTACTAcaGAAAGTTtGTAGCACGCTATGGCATCATTGCCAAGCCGCTCACCAACTTACTGAcGAAGAAGGGCTTCACCTGGTCTGAACAAGCACAAACGGCATTCGATctGCTCAAGCGcgCCATGGCAAGCACACCTGTTCTCGCgCTGCCGGACTTTGACAAGCCGTTCgTAGTCGAGACCGACGCATGTGACACTGGcATCGGcgCGGTGCTcGTCCAGGAGGgTCATCCGGTGGCAtATTtCAGCAAGGCaCTGGgTGTTCGGAATCAAAAACTGTCTGCaTATGaGAAaGaGTTtCTTGCAGTGATGATGGCCGTGGaGAAGTGGCGTGCTTAtCTTCAGcgC…
>XLOC_048091
tCtctCtTTCCtgTGGCCaCatAtTTTGctACTTgTGCtGCtGCtCTGctGcatcGGTgacGATTGtcGAtgGGTTgAAgTCCGcaGATCACaGATCaAAGTGCCCTTTGtgCCGaCAGGCTgGGGtCtTTCCtAATGCTGTGCACTTGGaCgaGCTGAACaTGCTACTAAGCTATaGTTGTCCGGaGTACtGGGAgAAGaGAATGcaGATGGAACgaGTTgAGCGTGTTCGtCTGGCTAAGGagcAcTgGGAgtcCCAgTGCagaGCATTCtTGGGCgTctGaTGGAACaTGTAGacTTcGtACAAAAAtGGATTCCATTGCTGTTGGTTAgATcTTGatTTGGCaTgaCtgTAAta
>XLOC_104871
ATGAAaCCgagAATTTTtCACCCTTGATGGATTGGtGGTTCCTTGtagTTgTTGCATTTtGGtCTGcTTActaGTTgtgAAAaTacAgtATTtGaTGAACTGAATgtCgCAAGTTGGAAaCCTTGCTaGGACCtGCTcTTGGTTgTAACCAATTAgAAGaGAAaCtcTaGCAGGAAaTTGaGTACTTtgtctGTTCCtAtGGCTcATaGatACTatATGAACaTTAcGGAGgAtctAtgTtAACCTaGCCTTAGTTACaGcagtACCGGGgATACATTtaGTAGTATTaTAGTGGcTAcTTCAATTGGTTCgcTTATTGATATACCacTACTTCAATTtGTTGACTTTACTGAAaTCCTGCTATCCTTtGtGTTtGGCCTTGAAaTTGGgTTATGAAcT…
>XLOC_059499
GgagCCTGGCGGTGCtgTCGCTGGaCCAGCTcgCGGAGTTCGCctGGGgCCTcGCCGCCaGcAACCGCCcGTTCCtCTGGgTCGTGCgCCCGGCCTCGTCGCCGGtGACCGCGGCATGGaGgCCctGCCcgCCGACTTCCtCGCGGaGaCCAAGGgCcGGCGCTTCATcGCCGaGtGGTGCGCGCaGGAGCAGGTGcTaCGGcACCGCGCCgTGGGGGgcTTCCtGaCtcACAGCGGgtGGAACTCGacgACGGAgaGCAtCTGGgcGGgcgtGCCGATGAtCTGCGcgCCGGGgTTcgCGGACCAGTaCAtCAACAGCCGGtACGtGTGCGGagAGTGGGGCgTCGGGCTGCGCCTGGaCgaGCAGCTGCGGCgAGaGCAGGtcgtGGCGcACATCGA…
>XLOC_229662
GCCAGGATGCATGTTGATAGCGCTCCTGATGGCAGACTCTACGCTTCTCTGTTCAGATTCAGTAGCATCCAGGCAGCCGATTGTTACAGAAATTCTTTCAAGCGCGAACAAGTTCTCGATACCTGTAGGTGTGGCGTAATTTtCCtGCTTCCACCCcAAGGCATtCAAccctAgagagatgcacTGGagCTTGGgCATTGCCCCAAcTTGGAAGGTTAGGTgTGCCATGTTCTTGCAgTTGaCCcgAAaCcGcTTTAGGaTTGcGAATGCTGtCCcgTaGATGGCAATTGTTCTTCCAGGgCtCtAtcAAaCGTTAATTCtAGGTCAAcgaGGgcTGATAAcTctGCAAGAATACCAAcACCATTCTTGTCCagcTTctcAAcATgAAgAAaCAAGGtc…
>XLOC_074823
TTGCtgcTGCTGCTGCTGTGaCgaCCgCCGGcGaCCagCtGCGGCgaCGctCtCGTCaCCTGCgaCCGCaTTCCGCCGCCGAACaGCCcGTCtATCATGGTGATCAcGTCCCCcGGcGTCaGTCtGGCCACaGCgCCCTGCCGCcGGTagAAgAGCCTGTACATcGgcaCCACGGCCTCCTTcgCCGCCGCTCtCaGCGCCtCCCCCATCTcgTCGTctGCCGCCACCcacTtCtCTTGCATCGCCACCaTCtGCACCACCGCCtCCtCCACCGCgCCGCCGCGAAGCACCTTGCTCCCCCacGCCgcgCgCaCGTaCacGTCAAcGTaCCcGcgCGCCTTGGCCctCTGCGCCTCCGCCCaCtCCTCCCcgaGGatCCGctCCAGCTTCGtgCCgCCG…
>XLOC_056226
CCCAGcGCCtGTTGGCgaGGACGGtCTGCTTgACGGCgTGCaCGAACTGCTCGaCGgACGGGgCCGGCATGCaCaTGcgCCCGGcGCCGTGCTGCATCCGCCGCGCGTTctCCtCCGGCCGGAACAGCAtgTACCcGGgCCcgTCCGCCcTCCGGTacGCCTTGAGCCCcTcGAACaGCCCCTGCCCGtAGTTGAgcAcGCCGGaGGaGGGGCTGaGCTCGAtGTTGCCGTAgCGGgCGaGCTCGCCGcGGGagAAGCCGCCcTCCtCCTGCGAGCACCGCATGACGTACATGTAGTCGGTCGGGgTGAGCCCGAAGCCGAGGTTGtCCCAGTCGATGTCGCCGCCGCCcTCCTCGTCGGaCCTGCagCCAAGCCAAaCCGCaCaCGGATGCCCCGGTG…
>XLOC_048098
AtcGcTTgaCCaTgCcGGgTcTTgtCCCcTCCaCCTCcaCCtCCCaCCTCctctCCcgCaGCCtcgCCgCCGCCaGGacgcTctCCgCCGCCgcaGGacactCCtCCtcGTCCACCTCCTCCTCCtCCgTCAAGatGGCgCGCtCGGcGcTGGacGaGGtGaCCGaCACCGGCGCCTTcgaCCGGaCGCCGtCCaCCTTCCGGaGCTTCgTGTCgaGGgacGCCtCCGCCcGCTTCCCcgcGGTGGCGGGcaGGTaCCaCCtCTaCgTCtCCTaCGCCtGCCCTGGgcGtCCcGCtGCCtCGCCTaCCtCAAGCtCAAGGgCCtcGaCCacGCCATcaGcTTctCGTCtGTGAagCCCatCTTCGaGCGGACCaGGGagTCCGacGACCaCCtGGGgTG…
>XLOC_230259
CCgCGGGgCCcAACGGGgCCACCACCACCACCACCaGGAgCCTctCCGTCGCCTTCCaGGgCCgcTCCtacTTCCtCgaGaCCAGCAAGGCCAAGCCGgCCAtGtCCCcGTcGCCGGTGCGGCGGCCGcGGCGCCGCCGGTGGCTTCCACCAcGCCGGAGaGGaGGCGGCCTGCTGCGGGCGCGGTGCCGGAGAGGGCCAAGGGGTctgAAGGGGGtcATACCcACCAGAGGTGGCCAATGTCGGCACACGGGTTCgAGGGGAATCCGCTCACCAAGaGCCTCGACTGCTctCTGGACAAgAAGGgCgCCGCTGtCCTGGCCGCtGTCaGATCGCTGCGGCAGTCCATGGCGTTcGaCgACGGGgTgCGCCGCACCtcGTTtGACAgCGGGGacTACTT…
>XLOC_043018
CAAGaGagcatCtAgtCtAgcaCCAAGGAgacGgacGAacAAacGTGAAgacgaGAgaGGTTCagTTCCTtCcAtAtActACtaGCTAGCTactCcgCTcaTGGGaGacGGtAAGAAaTCCagCTCCGGcTTCTGGTCgaCGGTGGCGTCTTGGTTAGCTTGcTT
>XLOC_089932
CGCCGCtGTTGAgCGGtCAGCCAGCGGCgGGCTCGGAgacgGAGaCCAGCTTcACTGATATTCTTGTACGGaAAcCCTCCGGCTCCtCCTCGGcgGCCTCTGGCAATTTGAGTCCAAATCTGATGTTTGAGCTTTTcGCTATGTACCGTGAATGGCAAGAAGaGATGGCCAAGGaAATCAGTGGAAgACaGGTAGGTaCAAAAtTTGtTTTGATGTTGtTTATAAAGaGACAGTAACTTGCAGAAGATAtTTCT
>XLOC_066329
CAAACTTGGtCCTTCCATGCCTCAAAAGGCCATCACCaTTCAAGTGCAAAACAGAAgAAAaGCGTGCGCGAACTCTTTCATCGCCAcATGCATGAGCAACCAAaGTTTTTTtCCCGACTTtGGCGCCCCCTAtGaTCGGAAGGaCGGTCGTTGCCTGATCACCACCAGGAGGgTCGTTGTGCTGCAACAAGAAGCTCAAGaGCTTCtGCTTCtCAGCATGTcGGcTGAAcaTGAAGTTGtcGGTGTAAaGGTAAgtGTCaTAAGGCCTAcGtgaCaTGCGcTcaCAACCaCCAAAgCATAACAATTCtGCCAtGTTAgCAGCAGCAGCTTCtAAGCTTtCCAAGGCAtcATCCGactCGAGGCATGtGGCCCcgTTGGCCATCCtCCgagAACgcTTga…
>XLOC_231746
CgACGGaGCAtCGcTAACCAAGCgAAGCtAGGAGGAGGAAGCCAtGGGTGAAgAGGGGGAGCTGGCCGCGGAgAAGCAcGTCCGcTACAtCGTcACCGCGGAgAAGAAGAAGGAcTcGTTCGAgTGGcTGGTGATGGAGCaCCTCCGGgCCaGCGGGGCCTACTGGGGCCTcaCCaCgcTCGaCCTCCtCCaCAAGcTTCACGCCGTGGaCGCCGCCGaGGTCGTCGACTGGaTcaTGTcgTgCTaCCACCCGGAATCTGGTGGgTTCGGGGGgAACgTGGGgCACGACCCGcATGTCCTctACaCGCTCAGcgCCGTGCAGGtCCtcTGCCtcTTCGaTCGGcTCGATGTTCTTGaTGCaGaCAAAaTTGCTGATTaTATTAcTGGACTTcAgAATGA…
>XLOC_053701
tgAAGaTTAgGGCTGatAGTGGAtTTCCtGTCGCGGTcGaCGAtCACgGGGTTCAtgGGTGGcacGGCGATGATCATCatAATGCAGCAGcTCAAgGGGCTTCtGGGGATGAAGCACTTcaCCtCCAAgaCCGaCCTCaTCTCCGTcGTaGGCTCCatCTTCaAATaCaGaCACgaGTGGAGATGGCAGAGTGCAATTCTCGGCGTATGCTTCaTCTTGTTCTTGCTcTCCaGTAAGCATCTGAAAAAGaAAATGCCACATCTATTCtgGGTGTCGGCCATTGCgCCGTTCATGGTTGTCATCATCGGAGGCGtCTTTGATTCCTTGTCCACGGTGATGAGCACGGCATcCCAATCGTTGGtGACCTCAAgaAAgGGATCAATCCTAtCtCCAtTTcGC…
>XLOC_221951
CAGGTTtGAAGAAgTGATGAACATCTCtCTTtcTGGAATCgAGGCgAtCTTTtCgAgcACTGACATACAAGTAGCATCTGAAGATGCGGTATaTAACTTCTTGCtcGagTGGGCCCGTGCGCGATACCtGGAACCGGaGGAAaGaCgCGGGATCTTGAGCAGCCGTTtGcTTCCGCTGGTACgCTTCAGTCATATGACATGTGCCGCTCTTCAGGagATCCTAGCATGCACTGATGATGATATAGACCGTGAgCAAGTAACCAAGCGCATCAATgAGGTCCtCCTCCaCAAaGcTTaCCcAACCcAGATGGAAGGTGCtcTTGCAGCAGatGTATCAACTCtCGATTGGCAATCTGCTGAGCGAACTTAcGGGTCCAAaCATGTGAAaGCGGTTGtGTT…
>XLOC_120596
TGAGAAGAAGAGGAAAAAAAaGGCAAACACTTGGACcGATCAAGaGCTCTAAGCTACTAacATGGAAATTtGGaGgCAAGCAAAGCAACCATGGaGGAAAAaCGCtAGCtGgCTAGGtcAGcGCGAAGtCtAtGcACcGcTTCTTCCAGACCGCgTgCgCCGGAgTGGCcGcTGcgCtGGcGTCCATGGaTctcTTGcTTGtCTTGGgcACCaTgCTGCaGTCCtcGtgCTCGGGCgcGTGaCtcGGcgCCGGcgCCGtGagAAGGtcGacGCCgAAGaGtCgCaCGGtCctcatCacGGtgCcGGcGacGGgcGgCcgCcgcgTTGaCgAAGgtCGtcGtCgTCGtCGTGGtCTTGGACCgcaGCTTgCAcTCGATgAAGaGctGGTtgTtgCCGgAG…
>XLOC_107068
CGGAGAtGGagAAGtCCGGCAACCtcgCCAGGTcgGGGAACCTGCagGGaAGcTTCCGGATCGACaCGGTTCtGAACGTGGCGGCtGCCAAGGagAAGGAcCAgAgGGGCCAACAGGACCACTACGGCATCTTCGGGTTgCCGGACtCGGTgaTCCgGGACATcGGcCCaTACAAGAACCTCGTgAGGTTCACATCGAGTGCCTTCGAtcTCCGAgGGTTCTCCaGCTcCCCtCTGCtCACCAAgctgAGGGaGATGTTGGAGGCCTTGCAGCAGGTGGAtTTGAGGtTTCTGACGcACCAGCAGAAGCTAGCgtTTTGGTTGAACATTTACAAcACCTGCATCATGcACGGAATCCTGCAGcAtGGtTTgcCCTcAAACTCtGaAAAGTTGCTGGcaC…
>XLOC_138038
GGATAATATGGaGCCAaGgAAgAATTtGGTTGATGTAGGCAAAAACCAAGTTAAACCTGAtgAgACTaCCGAACATGCCcTTCGAtAcAAGGCCAATGAAaGTAAGGAcGAGAAaGGTGTTGCAGTAGATGACAGGAATGCAAGTTTTGGATCTGATGCTAAGGAAAaTATCCTGAACAGTctcGAggaGTCCTACaCAATGACtCCgtaTAAaGATTCTGATgATgaGGATGAGgAtGATTACgAcGAACaTGTaCAAGAAGCAAGGCGCAGAAGGAAaTTtGTTCCTTGTTGGgCTCGAAaGGAAAaCTTGGATAaCAtCTTAcTAtCCAATAAagCaTTAAaCCCcagagAAaTTTTTgcAcagAAgctGtCCTTcAACaTAtCTGAAGTTCTTtC…
>XLOC_001488
CGCCGCTaTAAAaCCtCCaGGAAACCCGCCACgTTCCtCGCCGGCCTGTGTAGTACAGCTACaGCtAGcACCGCGtCGTACCCGCAtaCCACCGAACCAAGAACCaGACCtCTcGACCCcaCCGCgAGCATGCgCTTCGCGTgcACGGCGGcaCCACtCTGCTaCCACCtCCGCtCTTCTTCTTCCtCCtCTCGGaCCacgCCgTctCTTCgtcTTCTTcATcTCGGATTctACGaGCTaGCTAGCGTGATTCACTGATCtCTAGCtGGaGATGGGtATAGGCAAGGAGCCCGGAGCtGtCgCGGCGTGCGGGCGGTGGCGTTctCCTGGGAGCAGGagCCGGGGGtGtCCAAGGaGagCCcGGcGGCCGAGaCGaCGAAGCtGCCcTCCGGCGGAAGG…
>XLOC_003942
GAAAagCAAGAAAAAAGGcATgCGTTATgTTTAcGgtCCcTTtcAgCAACTTCgCAtcGGAACCcTTCaCGGCaTGTgATTtCTGGgAAAatcTcTCAATgTgcTTcTCAATaTcGCTGGCTTGGTAAGTGTAGCAGTAACCgctCTaCgTTCATCgTTgtAGACAAaGTaCAAcTCaGGTTcacAATTTTTcTagaTcAAaTGTTtcTGAACCTAAGGaTaTGTATaCAgTTAGCAACTTtcTTACCGACGCAATGGTCaTGGTCgTGGTCgCGGCAGcAGACaCCGAGGTCTTCACGGCGCCACCGCtCtCCTTCCaCGTctCCaCCAAGTTCAGAGACAGTgCGGCaGTGGCGGACCcGTcACCAGCCTTAAGGtCCGTCaGCTTtCACGCCGGCC…
>XLOC_223391
ctGAgAAGCCCGCCGGAgCCGCCGACGGCCcGACGATTGATCTGGCACTGCTCTACTCCAAGTTCTTAaGCCaCcAGCCCcTcGCCGAGCAgtGCGCCGTCGTGCCGGAATCGGCCgacaCCTCGAGTGGgTCAAGCACGGaGATGAGCCcgCCGGCCctatCCaGCCCAGGCCAACaCagaTtGGgCGAAaTCtGCGGgCCGGCGAGCAGcACGGAGCCCAGCGCGACGaCGATGCTCCAGTGCGGcGACGCGCGCGCGCAcGcGCtaGGCgAGTTCAAcTTCAGCGTagaCCAGAGCTGCTACGACTCGCTCGGGCTGCCAACGGaCGGCGGcGAtCTGACGaTGCTCCCGtcGGCgTGGGACCAGGAGGCCAAGTACGAGCCGTTCAGTTCGcTTC…
>XLOC_209962
TTCTTCaAAtACtGcCCACCATCCCAGTGCAGCCagCATGGcCCAGaGATCAGGTAtcCtTTCtGCCtcGAATcaAGCAATaAATCATCATCATCATGTGGATGtGGtgGcaGaACAATCAGGAAgatAGCATGCTCTGGcCagGAcACCATCCtAGtcCAcCCagTTTTTGGcCCATACAGtGTCAgCGCCATAGATTACaAgCGTTcTTCCaTgAAGaTcACCCGCTTGTAGAcaCCtGtTTgGTGCTCCAGCaGAAGCTCATCATCTCCAgAAGCTCATCATCTCCACAGGTTGATGTTCTcAACCATGAgAGGCCAAGTCTTGACCGAtTTTTCCTTTGGAGTTCTACaAACCTAGTACACTGTTCAAGAGAGTTTGCACCTGGTgCTGCCGATa…
>XLOC_009323
ATCgaTCAAaTTATCTAATGGATGGATTCCCcTCCGGCTGgCTCGGCTGCTCCTAAtCCGcTACGCTCCAAAaCTTcTCCCCCTATATATACAGCTCCTTGTACTTCTCTCGTTCTTACACTCACTCCTCAATCCATCCGTCTCCACCATTGCTCGCTAGCTCGAGCTCCTAGCtaGTACTGCAAaGTCAgCCGGGgAgTTGATTTGGtCCTTCTTGGCTTGACCGATCGtACGTGCCGCCAGGATGCCGACGCCGGCGCACCtGAGCAAGGACCCGCgCtACTTCGACTTCCGGgCGGCGCGGCGGGtGCCGGaGACGCACGCGTGGCCCGGGCTGCACGACCACCCCGtGGTGGACGGCAGCGGCGCGGGCGGAGggCCGGACGCGGTGCCGGtGGT…
>XLOC_044865
GtCctCCCacGAgtgctcccccGCGCCGGACgaCgcgggggCCAcGCCcGtGCtGCaGCCGGCGGacgaGGAcgAGGAGGaGGaGgAGaCGGCGaCgtaGGgCCgcaGCCGGcgCGGgaGcGGcGAGtaGGtGGgcGGCaGGCGCagCGACTcGGCCGAcaGCACGGtgACCtCCAGCGCCaCgCCGCCGtCCcActcGCCGTCCTTGGgCACGaGCCTcgACGaCGGCaTCGCGtCCTTGCtCCcTagCtcaCGGcAGACAgatctCCctcGaTCGGCGGCGtaCGGTGCGGTGGCgaGcGGCGGgTGGgAATGGgAATGGGGCTGGCGTGGTcGCCGGCCGGTGGTTTAtaCCcATGGgCGGGgTTGAAGGgTTCCTCgATTtGGACGAGGAAGGCA…
>XLOC_031690
cTGGATAGAgtgTTCAACaTTATCGCTGGAAACAATCCAGatCTcGCCGtGAACAGaGGAAAAgTGGTTAtGTGcCCtCCTAAGATTCTTAGGGAgGGcACGAGGAAgaCGGTATTCGTgAACTTTatGGAgTCGTGTAAAACGTTgCgTAgGGACCCTAAtcACgTGATGGAtTTTTTCCtcTCTGAgATGGCAAcAACCGGTTcAATTGATgGGCaGAACAGGTTGGtGAtCAAAgGGagATTTGcTCCGAAAtCCTTTGAATCGAtCCTCAGGagATACATCAATGCgTAtGTCATCtGCAATGGAtgtAAgGGCCATGATACCActAtAACCAAGGaAAACCGTCtCTTCTTCCTTCGctGTgAgcAGTgTgGGtCTTcAAGGTCCgtCGATCGA…
>XLOC_009073
GAAgCCgcAGGTTGGCCGGAgCCGGtGGTgCGGGtGCaGtCGCtGtcGGaGaGCGGCgCGGCCaCCAtCCCGGaCCGCtACGtgAAGCCGGtGCacGaCCGCCcGtCCGtCAACAACAGcACCaCCagCGGCAGCGtGAGCaTCCCCGtGGTCgACCtGtCGTcGCtGGaCGGgagCGCGGcGacGGcgcGGgcGGtGtCGGaGGCTTGCCGGGAgTGGGgcTTcTTCCaGGCcgtGAACCacGGCGTGCCGCGtGagctCCtCCGCCGcGCGCGCGCCGCGtGGcgCGGgTTCTTCCGCCTCCCcGTGGaGGCCAAGCaGcGGTACgCCAACTCGCCGGcgAcgTaCGAAGGgTaCGGcAGCCGGcTCGGCGTGGaGaGGGCgCCGtCCTGGACTGGG…
>XLOC_075929
TCtaGGATGCtAGTTCaTTgCgTGGTTCCtTTGGCgaGaCaAATCAAAgtgAgTTGGCTGCATTCaCaTcaTaTgcaCTGGCATTCCaAACtCCTTCCTGGcCCTGGTGGaCaCaTaCGATGTCATgaGAAgtGGAGTGCCaAACTTCTgCGCtGTTGCTTTaGCTCTCAATGaTatgGGGTaTAAGGCAGTTGGAATTaGGTTAGACTCTGGTGATTTAGcATATCTGTCTATTGAgACAcGCAAGTTcTTcTGTGCAATTGAAAAAGAAtTTgGGGTTgTTGGCtTTGGAAAAACGAATATTACAGCAAGCAATGATCTCAATgAGGaAACAATTGATGCATTGAACAAGCAGGGTcATgaGGTagACtCATTTGGCATTGGcACCTaCCTAGTTAC…
>XLOC_163461
CtGCCTTCCatCTGCTgCgCtGCtGCAAcACCgcgAGtCCAcAACGcacAGCACCAcCCAcacCGaCCCaGcTcgCCgcCCGcTGCaGGAAGGTTTgatCAAtCCaTacGcCCTGCCTCCGTGCCgcGGcAGCGaCGaGaGGCCtCCTTCCTGCTCGCGCgCgGGCCGGCCTGtGtTTTCTTgGGCGGATTTAGGCGGGGAATTCGGCGGCGTGGTGGTGGTAGaGCGAGagGGACCAGCAGGcATGGGGCgCGcGCCGTGCTGCGACAAGGCGAGCGTGAAGagGGGCCCGtGGGCGCCGGAGGaGGaCGAGCTGCTGCGGAGCtACGTCCGGAGCCACGGCGCCGTCGGCAACTGGATCGCGCTCCCGcAGaAAGCaGGGCTTAACCGGtgCGGCAA…
>XLOC_115074
CAAACaGGATAGtGGTCCTAAAGCCAAGtCCTGGGaAACCTAACAGAGCACATGCCAGGCTAACTcCCAGATCATCtCCAtTTGAActGATTCAGCGGACAGCCtTTcTTGGTgaTTTACaAgATGGTACaTCCACCTAGGaTGTACaGAAgTatCgGGTgCTTCGGctCAATACCTGCCAGAAgAtCgGCGGCGGCgGGATGAGTcTcTACTgTcTTcTGTATACTCAAATGGGTATAATGGAGATGaGAGctCTTTAAGCAGGTCaGAAGGTgatAACATTGATGAAgaTGGtGGTAGcCtAAGTGACTCGGAGGTAGtCAGTCCAGtGTCgcGGCATTCATGGGATTatATcaAAAGatATAGcAGTACTTACTCATCTTcAACTCATAGCAgGGC…
>XLOC_211269
CGtgCaCgatCtCGCaCaAAtTTTGTTCCTCtGCCGTgaGGacTCGTGGtGTTaCTGtcGCCaTGGGcTCAGctAAtTTCtTTCtGTaTCtTTTCTTCtAtCGAATCAtTTaCGtACGTTGGTAGGTTgTTcGGCGTCGTcgaCgACataTTCtGcTTGcTCCAAGGCgCGATCGAgAAcatGGCtgTgCtgAAGCAGCagtaCgGGTTgaGCaAAAgTGCtaCtGaGCTcAACCtcGtCAtCgaGGCCTacaGAAcCCTgAGGGAcagGGGaCCTTacCCtGCaGaCCaGGTCGTgagGGACTTCAAtGGCaAATTCGCgtTTgtGctgtaTgaTcGcTcaACCaGCTcGGtcTTCaTGGcTGCTGaTGcTGATGGTGGcgtcCCatTTTaCTgGGGA…
>XLOC_132397
ACCGGgAcGATGTGCTAATCGAATCTCTCACAGTACGGGAGATGCTgTACTACTCagCGCTCTTGCAGCTCCCgAGCGTCTTCTCTTCcAAtAAGTCATTTGTGGAAGATGCTATCGCGGCCATGtCGTTGGGTGACcATGCTGACAAACTCATTGGTGGaCACTGCTTACAAaGAGGCTTCCAaCTGGCGAGaGGAGGCGGGTCAGCATTGCAAGGgAGCTTGTGATGAGGCCACATGTTTTGTTCATCGATGAGCCTCTGTACCACCtcGACAGtGTTTCTGCAcTCCtcTTGATGGTAACACTGAAGAAaCTTgCAAGCaCAGGgTGCAcaGTCATCTTcACAATGtATCAAaGCAGCACGGaGGTTTTTGGaCTTTTCGATCGGATTtGCTTGCT…
>XLOC_218471
GGCGTGGACgTCGGGgCCGGcTTtCTTGATTGCCGCCGGCGGCGGCGGGGGCaGCtGGTTGCCGTCGGAGTCGAAGGCGATGTGCCCGGAGAACTGGAGCGGCCGGCACTTGTCCCCCATGATGATGGCCTTCCGCCACACGGCCTCGTCGTCGTCGTCCAGCCCCAGATCGGCCACCGCCtCCTCGTCGTCGCTGCTGCCGCCCGGCgCCGGaGaGCGCCtGTTCCaCGACACCaTCCtGGCCGCCTTgCCGCCGATCCcGcTCAGCgtGGCCgACaGCAGGCg
>XLOC_094690
GCAAaGCaGAAGagTTtGACTTCaTCAaGCTCCcTcAAaCCAACTTTtAtGGCTTTgATCtGaCCAATAATGTgTCCGTctcACTTGAAgAATGtAAAAAGaCaTgcTTGGacaTTtgCtCctGCTCagCtctcACgTacAAGGCaGGATCtGGAcTTTgcTACaCCAAaGCtGTACtCTTcAAtGGTTAcaGCTCCAcAAATTTtCCtGGcgAcAACtaTatCAAaCTGCCcAAGAAtatgAGCAtCTCCAGACaGtCCcgTAtCaCATGCAATCCGGATaTTcGAgTGGTTgtACAAGGaTCTGCAAGtaTGtATGGAATGAATGATGtCAAcAAgAGTTAtacAATTtATTAtGTGTTcGcAgCAATACTGGgAgCCcTAGtCTTgctcTTtatcG…
>XLOC_001319
GCtgCCAAcAACCaCCaCCAAtCgtCGACgaCatCGGAgGGCGGctCCGcGGCGtCGGcGaCCaGaAAGCGcGcCCgCAGCgACaGCCtCgaCaCGGCCGGCCGcAAcCCTTcGCCgCCGCTCGCCgCGGCCGGCagCAgCGGCTGCTTCgCCGtCAGCGTCACCGTcGGcCCCGACCAGGCGGAgTGCAcTTCCATCCaCGAACCGtGCAACaGCAAGCGCGtCCGcGCCGaCGAGGCCAAGGCCAGCCGTGTCTCCAAGCtCtACGtCCAcGCCgAcCCCTCCGaCCTCAGCCtCGtGGtgAAGGAtGGGTaCCAATGGCGGAAgTACGGGcAGAAGGTGACCAAGGacAAcCCaTGCCCgAGGGCCTAcTTCCGGtGCtCtTTCGcGCCGtcGtGC…
>XLOC_060412
GGGTCATTGACTTTGCTGACTTCGTTCAAGCTCTAAacGTATTTCACCCTAGCaTTCCAATGGAAGaGAAAaTTGaTTTTtCCTTCAAGCTATAtGATAtGGACAACaCaGgaTTTAtCGAaCGgAAagaGGtCAAGCAGaTGCTCATTgCTcTTCTGaGTGAATCAGGGATGAGGTTATCAGATGAAaCCATTGAGTCAATTCTTGACAAGACATTTtCAGATGCTGATGTGAATCAGGATGGAAAAaTaGATAGAGCAGAGTGGgAgAACTTTGtCTcACGAAaTCCctCcTTGATGAAGATAATGACTCTTCCATACCTAAaGgacaTAACGACCACATTCCcTagcTTTGtgTTCAACtCgAAGGTcgacGaCATcGtgACGTGAgCGCCATGGT…
>XLOC_209826
TTcAAGCTTTCCAAGGTACGATGATCATCGTGTTGTCTACGATAATCAATATATGGATGATATCTCCCCAAGTACCATAAGCACATCGTGTGAACTCCAaGAAactCCTTcaTCAAGAGGTGAAcTCCAAGAAActCCTTCatCAagAGgagACaTTTAcGAGAAgAAGACAACCAAaGTcTGAATGGTTCTTGGgACGAGAGAGCACtATGGATGAGCAGTCTtGGTTGGCCcGcACCAGTAGATTCCATGAgTCCGGACaGCTGGCATCAGGGcACAATTGGTGATATGGaGAATCaTAATCAGATTGAATTtAATGATcGGCCTTGGATAGAcTCCCCcAAcTCATGGAGATCATTGCATATTGCCACaCAAGCAGACtGTCGAGATTTGTCTGGC…
>XLOC_041718
CCTGAAgTTGCCACTGTGGAGCCTAACAttTTTcACGaAACaCACACAACTcGGAgTTGGGACtTTctTGGCCTTGACCATAACCAACCAGCACAACagCCgGGACTACtCagAAAAGCAAAGTACGGTGAAGATGTCATCGTgGGTGTGAtcGATACAgGCATATGGCCaGAATCACGAAGCTTTGACGACaAAgGGtATGGCCCTGTaCCGGCACGGTGGaAAGGGaAATGCGAGACTGGCGAGGAGTTCAACGCCACAAGTTGCAACAAAAAGATCATTGGTGCACGGTGGTATGGCAGAGGCaTCAGCGCTGAGTTGCTAAAGGGCGACTaCAAATCGGCTCGGGACAACAACGGCCATGGCAcGCACGTcGCCTcaaCTATCGCCGGCgGGGAA…
>XLOC_173586
tCGGTCatGgACCcgAgcATcAcTCtGtAgCTAGCAgtGtCAGCAgTCgAcgaCACTGCAAgcGGgcAATTtCCtcACaCGaCTAtCCTCCATCCGCTGCCTGACCTCcATGGCgTCgcTCCAtCtGTCagCCCCcGcaTACGcATTGCTCATCAGCGTGtAgTCCCcGctGTTCCcGCCGTCCAGTTCCctGAGCCtCTCGGCGaCCACCtCGGCgAcGCCcAAATCGCCGTgCGTTCTGGCCGCCCCCAGCaGTATCCtGTAGACGACGAGCTCAGGAgCgACGGGCATCTCGGCgACGAACCTCAGCGCCTTCGtCAGCCgACCGGCGCGCCCcaGGAGGTCGACGacTAcGCCAtAGtGCTTCATCtGCGGCTCCACGCCGTGGaCCGACCTCAT…
>XLOC_116276
TCCCCGGCGTCCcGCCGATCCcTGCCTCGGAcATGCCCcAGAtCGTGCAGGaCCGCGCGAGCCGGACCTGCGCCGTGCGGATGGGgCAATACGGgCGCAAaCCGGaGGCCCGGGgcTTGCTCAtCAACaCCTAcGAGCGGCtGGAGGCGAGGgCCgTGACGGCGcTCCGGGAGGgCgCCTGtGTCCCGGGCCgCCcGAcGCCGCCGGtGTACtGCATCGGgCCAcTGAtCGtGAAaGGCgAGGcGGCtGCaCAAGCGCAGGGCgcGTGCTTGtCgTGGCTGGaCgaGCAGCCGGAgCGGagCgtGGtgTTCCtctGcTTcGGCAGCTTGGgagCGAtGTcGGcGGcGCAGCTCAAGGagaTAGCGCgCGGgcTCGAGAACtCCGGCCACCGCTTCCtgT…
>XLOC_061328
CAAGCATAcaTAcAtAGacCCAAgCCaAgGcaAAgGAgcCAgGAGtTgaAtCattTTgaGctCCTGCGCCGcGCTAGATCTGAAGaGAAGCAAAGATgCaGCAtCacAGCAGCCTgCTgTgCTAGACCAGTCCTTGaGCGTGGTAGCATCGGAcTCGGAGaTGACgGGGaTGaTGGAGTcGGTGAAGGCGaGGCCGGcGAAGGcGGcaGCgagtaCCGGcgGGTGGAGCCGGAGGAGGAGGaGGAGCTGGACgGGGcGGaGTgGGcGcGcagGGCCgAGGcGGGaGCCgcCGGcGGaAGGCGGCCgaGCGGtaCgtCTTCaCCTGCGcgCTCTTcgCCTcgCTcAACgCCatCCtCCTCGGCTACGAtGtCGGtGTCaTGAGTGGCGCAAtCATCtACA…
>XLOC_027387
CTAGCAAaTATTCCATGCCGCCcGcAAGGAATcAATaTATGctACTTGAAATGGAAATGGAACTAGACCACCATAGtCACGGCCACGTAgTATATATCAGGCTAGCTCGGTTCACACATGCATTTTTCtAcagTaCCcAAATaTATTCGTTTCTCTTCCgtgCCGTAGaCTcGACTGACATGCTGGtgCcacATGCAGATGCAcATgTGGGGCCAcGGGCGGgAGTACCGGAAGGgCCcGGaTtCGcTcAAGGgCGcGGcGGGgcAGTCGACCCAcGCGGCGGCgCTGGCGCTGCTGCGGCTGCCgTGCTACtGCTGCGcGGCGGGgTgCCGGAAcAACGTGGCCcACCcgcGGGCgCGgCCgctCAAGGaCTTCCGcaCGCtGCaGaCgcAcTaCCGG…
>XLOC_133872
GTCgAAAGTGTTCAcGAGGACCTTGACATTCCGCCTCTgCTCGTCCATGAACTCGAACAGcTCACAGAACACCGCGTTgACGACCTTGCCCACCTCaCCTCCGGTCGTGTCGaCGAGGAATGaCGGgAAGTCACGGaTCCTGaGaGGCCTGCTCAGCCCGGGcaGAGTCACCTCGTACGcGGGGTCGGCGGCGTGGGaCGCGATGAGCtCGCCGTAACCGTGGAAGTagtGGTaGtaGGTGGCgAGGacGGTTGCCGGctGgTATCCAAAacaCGGCCAACGGgaTGGCgTGCtCCcGCgCGACGTCCAGTgCCCAGGGGagCATCATGCTGCACaCGatGCACgtAACGGGCCGGCCGcGGGAGGCGAGgCGcGCGACGACCtCAAaGaGGCTCtCGG…
>XLOC_038620
cgcgCcGaGCCcgacGGcGaGGaCgACgtCgACgaGCCCCacGtcGtCCgCCTCTTcgaGGaGGCGAcGCCgtCGGTGGtGTTCATCAAGGaCCtCCtAGTcgCCCcGCCGCCGCGGaCGCGGGaCGtGaCGGCGGGGgaGCGCaGCCGGtGGAtGACGaGGAGGGGGGCGCCACGGTGGAGGGgaCCGGCTCTGGCTTCgTgTGGGACTCCcTGGgCCACaTTGTGaCAAATTaCCATGTGGTTgCAAAaTTaGCTGGGgATGGAtctgAGTcTCATCGCTGCAAGGTTtCTCCcTTCcGTTcTTACagTCtAgTCaTTAAaGAtAGTAcTTCTGCGGTTCTGCCTTTtAtgaCTTTTTtAGA
>XLOC_023486
CAgTTgCtgAAaGCTTCgTGaTCtCCTGGCTGCaCaCCTTtCCTTCTTgtGTGCATTCtGGTGCCcGCCAAGGGCCTGCGAGCtGAAGAACTTCCtCAGGCAGTaGTTGCAGGaGAACGtCCGTTgAGGGgTGGCCaCAGGTTtGGCCTCTGGAGGCTTAgCCgcTTCGCTTctCaGTGCATCGAGGCCCAGCTTtAGCCATGGCGTTGAGGTATTGTCATCGGCGCGACCAGCTTCATCACCTTGATTACCtAATATCTGTTCTTCTGCTTCAGGTCCCCTcTTCATCTTtCCTTGTTGGgAGTGGCACAATAGAGGATTGCTCTAGGTTTGTGTTATGATGGTAGTCCTCTGGTTTGGtATAAAAAGGAGCAGGGgTCTGCAAGTGGCAATAATTCA…
>XLOC_180799
CATCGGTTGGTTGACCACCTTGCACATAtGTTTTtACACATATTGAAAaTACCGTACAACAATTCTTCCAAGGTCCAGGgTTCATaGAAAAATacAAaCATTCAAaCTgCGACATTTGTATGAAAaCTGGCCacTTAATTAACGCTCACgAaCTcTTAACTGAAaCGTAGTACGACGGATCGTGcaTGGCgTAGAAgTACGGCAAaGCGAgAAGGacATaCGAcAcGGAAGCtCtGTgCTCTAgTTGtCGGcGACGACAGTgCGGATGaCCATGTCGGTGTCCTCCGCCGCCGAGGcGCCGCGCTGGAGCATGGAcGACTGGCAGAGGACGAtCTTGAGctCCCcGGgcgCGCGgCAGCtCtgCGGCACGGgCTCCAcGTCGGTCGACGTcGtCCtCGT…
>XLOC_085598
tCGGCGGtGGCGGAcGCCACGtCCtGGCTCGCCATCGtCGTCGCCGGCGGAGaGGAGTAGACCGAGTaGGaGGATGCAGGCgAGGGTTGTTGGAGCAACGGAGGaGGATCAAaGGAATCAGCGTTGTTCTTGGCaTCTTCGCCAGCAAcGCCCCcGacGAAGCCATGGAAGCTCAGGTTAAGCCcAAGTGGCTGCGTAGGCaGCGGcAGCAAGTGATCTAGaGCATCAACCaTGGgAACCAtGGgTGcaGCTGGtGGTGTGTGGTAAGGCAGGAGTGGgTATGAATAAAaTGAGcAAcTACTGTTgTTtGcTGTGGaGTGTGCAAATGGGTAATCTGAgAAGGAACCATATGAGCTCATGCtGGGTGCACTACAAGCTAGCCTATGATCTTGCaCTACC…
>XLOC_180795
AACCgGGGAAcCCTGGAGGTGTTGTGAAGAGAAGaAAACtTTgGGATcCCCaAAATTTTgAAGACGaAACATTGCCaCCAACTAGTTCACATGACAGTCCaACAGTTgATGAAGGCTGTGGTACTGATTcCCTTGATGACATCGACACAAATTcTGAAGGAAgATTCGGATGCAATGtTTcCCATGTGAATAATTACAgTGGCAtTGCgaAGaAATCGATGGATAAGTTTGCTGCACTGATATCgTCTTTCAGaTACGCAGGCTCCCGTGCCAGTGGCCTTCGTGCTCCtTTaAAGGaTGTGAAGAATAcCCtTTCtGTgaGATCTATTCTCAGACCCCCGGAAcAGAACCTCCGGTGTACGGCTAAGAAGaCCGCGAGAGGTCaTcGTTCACAAAGCA…
>XLOC_113725
GAGAACAGAGTTGtATGAATATGCgAAAGTtcTTGGtAATTCTCAGTATATCCTCCTGCCATTtCAACCATATAAGCTGATATATGCATACAtGCTTGCGGAGGTTGGAAGGTCTCTGATTCACTAAaGTACtGTCAAGCATCTTtGAAGCTgcTGAAATCCTctGGCCgTGCGCCTGAACTaGAAGCATGGAAGCAATTGTTTtCATCtCTGGAGGAgCGGATACGCACCcaCCAGCAGGgTGGatatGGcACgaaTCTTGCTCCtgcAAagCTTGTTGGAAagaTTTtctcAACATTTGaTAAatCTTTGtCCCgcATGATGGGTaCaCAACCCGcACCaaTGCCGCCATTGTCACAGGGCtcTTctGGTgACAGAGATTTCTAtCcTGTTCCTcAA…
>XLOC_178593
CTtGATCtgTtgTGCCTAtcactaCAaTTTtactCCAAGcaCCTGGCaTcTtctgCaGGCAtGATCGGAAgTTctCCATgCCACCgCATCCaCAtCCcAGcTGAAATcAAcAACAAaTAAGtAcTTCCCCgAGCCTGCCTTGCaGTTcgCCgCAAATTcTCCAATATgCGGGTCaTCGCCTTtATaGAaaaaCATgtGGgaGAAaCgACCCCgcaCCcTcTcATCCctGCAAGCATGTTGCACCagaGTTTtcTTTCCGAcTCTGCacGGgCCgATGATCGGAAGGATGcAGAAATTTGTTCCGtCATGACTAtCaTCACTGcATAGTAAgAAGTTgaGGAgTTGCtcTTTCtCGATgTGGCgaCCAAacaTGcaCTTAtCCAtGtgTAgaTatgtAtC…
>XLOC_012364
AAATTCGAATCAAtgGGtATCCAGtgTTGCCAtGTgCTGAAAGtCCTTGAtTTcagaAATaTaAAGGagTTGCCAcaGAAAtaTTTTCtGAGAAGaTGGAcgAAGGatGCAAAATCtGcaGATaGAAgcAACCAAGAATTCTTgAATGATGGAgCTTcGCAGActCTAAGcTCTTGtTTAAATGCTCCtGCGCCAATTATAGGTCAACCACAAGTGCAcTTgAATAATCtCCATGACCATGTCACTTCtatTTCTACTTCCGGCCAAcAAGcCCTTCAAGGAAAcGCCCATGGaAACCaGGGTTAtgcCCCTTTAGCaGGGATGAACCAGCagCCatTTATCGGAGGtTTcCCCCtAACCAtGaAACaGGtCTTGGATGaAAAgTgGGCCTTACGctTT…
>XLOC_191298
GTTGTGGCCATGTTtATTCCTacGCTTGTATGATAACCcATGAgTGaTGTGCAGGCCATGaTGACCCcTcAAaTGGTGCAGAACTaCTATGCTcAGCTGTAtGCGGCTGGGCTGGCgTcGCCGaCaGGgCCACCGCCCTaCCATcAGTaCgTGGGgTACATGCaGaTGCaGGCCCcGAcGCCGAGGgCaGCGGtgCtCtCGCCGGTGGCGcaGCaGatCGCGGCGGGgCaGCCGTAtGCgCCGcaCCcGGcGGCGGCgCaGatGCaGGGCTTCtCCATGcaGGTgCCTTctcTCCcgcacAACTTcGCGCtGCaGCTGCCcTCCcaTGcAGtgtCgaTGCtGCCtCCcAACgcAACCGatATGcAgCCGGcTGGTGGCCAGGCgTCCTCCTctGCaGCC…
>XLOC_142080
CCGGGAtCAAatCGGTCAAGAAACCCTgCGGGAGGcGACCTctCCtGCAGGCTGTcgACCcGGCaGTACCGCAGCTGCAGGGaCACCTGCCGcTCCATCtGGAtGTGCTTGtaGAAGTTGGCgATGAACTGCTCCGcGcgCCGGTCGAtGtCGTcGtCCCCCGCCGGCgAcGaCCCCCCGctCgACgACgACGtCGcGCCcGacGACGCGGACCTGGagTACTCCGAcgCCGCCACCGcGCTGCtcGtCCgcGACaCGCCGCCcGaCCCgaGGCTCACCGTCCTcgTcGGCCcGGcGGTGGaCgCGGGGGagCTGctCCcGtCcTCCgcgTCgaGCaGGCCcGgCcGCCtGGagCCgAAGCTGaGGCGGagcGGcGCCGTcgCGcTGGgCgCgCtCCGG…
>XLOC_177942
CGcAATaGAaGGgTaCCAtACATGAAAaCaTTCCagcTGtATTAATTACAAGGAAAatAActACatCAtACTAGcAATcAACAAGACTCCAAAAaGAAaCTACAcATCgCACCtCTAAGCTAGTTtCTTGAaTTTTtGtAGATGTTtgAAGGaGACCAGCCGCCgACTTATTTtGTTCTACCaCCAcTAacAAGTGATAGAGATTTtCCcGcAGAAAAaggAAGATTAAAAAtACCAAaGGgAAACAAaTAtaTAGGGgTAATAATTAAaTTtGAAcATGCaTAAAaCAgCCGGCGGCTTTaCgtACtCTTTtAGgCcATCAACAATGCCAATaCTGCTCCCGCCGTCGCAGCCGCGGTGgCCcATcGCCCGTAtACCGCTGGCgCGGCATcACCCTTA…
>XLOC_088989
CgCCGCGCTGCgCGGCATCCACCTCGCCTCCATCCCGGACgGGCTGGCCGGCGACGAGGACCGCAAGGACCTCAACAAGCTCATCGAcGCCTACtCGCGCCACATgCCggggTACCTGGAGAGGctcGTcgGGGAgATGGAGGCgGCgGGaAGGcCCAgGGTGAAGtGGctCGtcGGCGAcGTCAACatgGGCTGGtCCTTcgAGGTCGCtAAGAGGCtCGGCATCCGGGTCGCCtCCTTCtGGCCGGCCTCCGCGGCgTGCCTcGCCATCaTGCTCAAGATCCCCCAGcTCATaGaGGACGGCGTGCTCAACGACAAGGGaTGGCCGGagCGGCaGGagACGCtGCaGCTgGCCCCgGGGATGCCgCCGCtGCacACGTcGCTgATGtCGTGGAACAA…
>XLOC_152048
GGCTGCTGGCTGCCAGGgtGGgTTtGtGgCATGcaGcACCcGGTGGAAGaGTTtAATTCAGTCgCgAGGTCGTTcGTTCATTTTTtCAAcTgCTTtGCCaGTGCCAGTAGTTGCTTCtGTTcAAGCGGCGcTCCaTGTCtCAAGGAAGGAACGAtGGCGGaGATcATTGGtcTGGAGGCATgTGCAGTATTTtgCATCCTTgacTAAActCAATatAACCAGtCCcatAATTCCATAgTAgtaGGAAgTGAAgAAgCAGcaCTTAGGGCTGGCaGGCAtATGCTAAGaTCTGGATTtCatGTTACaCCAATTCGACCaCCcACCgTCCgCC
>XLOC_011416
GcTTAAACCTGGTaTcGAAaCCCcAAGaGATGAGAACTCAAGAACTAACTTaGtAAGTTGcTTAATGCAGAATTCtGTTGGCCcATTTgCtGTCTAAgaTaTGGacTATGGtAATCTTTGtCtGTTCgTTgaTTaGTaTaTTTAtcAcTcTTaTAACTaTTATgTcAtCCAtGTgaGCCTGTAGGaTCTTagTGcAcaTGGGGGGAtGaCTaTaGAGTGtcTTtcTGGTTCTGAtGGcAAGGAAGGcaTTGCTAAaGCAGcAAaCTTaCtGtgCtCAGACTTCtgCAAtCGcAACaCTcATGGgCatAATAAaGGTgACAATgCATTtacAgAAgCtGACAtGGTTtgTGcActgagagcAGtAGGtaGtGGTGGGCCAGAACCtGAtCTTcTTCTTGT…
>XLOC_024849
CTGaTatAGTCtGTCCAAGCAATtaCCcTTTTTGGtgCtAGGTctACTGaTTTtCTAATCGGGgAAgAAGCAGGGGGGAATTGCAAAGAgaGCtCCACGTTCGCTcGCCCcGTCCGtGAAGAgCCAtGGcGGCCgCGGCCaCGaTCCTCgAgTTGGACCcTTcACACGagCGCgCCGGCCgCGTCaTcGaCGACaTCGtGCGGCTGGaGAAgaGGATCTTCCcGAAGCACGaGTCGCTGGCgcGCtCGTTCCAcGaCGAGCTCAAGCgCCGGAACACCGGCCTGATCtACtCGACgTCCGGCGtCGGCGACGACGAGGAGGTCgCCGGCTACGCCATGTACACCtGCGCCACCtCCctcTGCGCCTCCATCACCAAACTcGCCGtGAAGGAGaGCtGCC…
>XLOC_209795
CtAtTTCAtCaGaAATagAAgTaGaCCTatGtActGTcTcTAGCtaGtAtTTCGGcGTGATTaCaCGGcgAGCatAgcTAGCtgCCgGGTGGCAATGGGctctcGcCgcGACgaCGaGGaGCAgCCGGcTGCCGTGcCCCtcCTAGCGGcGGCCTAcCCAActCCGAgCGGCCTGAgACGGAGCCAcgCCGGcgACGTCCACCtCCtgTCgGCCGCCTTCCtCTTCGtCTTCTCCGCCtAcCtcCCCAcGCaGAACCtgCaGagcacActcAAcaCCGagGGCAACCtGGGCgCCGtGTCCATGGGGATCCTGTACgCCtCCTTCACCgTGTTCACGGCGaCGACGGCtGCCgtGGTGCGGCGGCtgGGGTCgagGGGCgcGCtCGtCgtCGGCaCCaG…
>XLOC_002263
CgTgTaTaAATCCtcTCCCAgCCAcTTCACCGTCACGaCCaCCgATCGAgCGGCgGGaAATGGCTTCAGCTcgCCGTTGCACCaCCATGGCCACCaACaAAcTCATcAtGTTCgTCGTGATGCTGGTGGTTCTACagAgGGTgCGTTCTGATGATTCtCCGTGTGACTTcCCGGcGATCTTCAACTTgGGCGACTCCTAcTCGGACaCCGGAGCCTTCCCAGCCCTCTTCCCGGCCGTGCAGCCAcCCTACGGCCGGACCTTCTTCGGCATGCCGGCCgGGAGGCAGAGCGACGGCCGCCTCACTATCGAtTTCATGGGTAcTCACATCTATCTACAACATCTCgGGCGTAACTAGGATTAAGtTTAGATATTTTTTTctgAACaAATAGCTcAAcTGA…
>XLOC_130597
taTatGGTGGCCTGGTgGGAATAGAATTAtTTTATGaAATAACCtTCTTGCCTTGaACGTATGGGATAtGGAGAGTGAATAATCTaAGTGAGACATGGTCaCACATTAgAgGGGGACAtTTTGATGCATAGAtAAGGtAtTTgaAGGCaTAtTTTACtTTTGcaTTTAAAAAtttgAATACACGTATAGTGCCTTaAAAgAGTAtTTATGtTTTcCCtTTGTCTcAAAGTTAtTTAAtTTTGATgTACATTGTAGTAAtTTGTGTTGCTTTGTACTGGCATTAcTTTTTTCaTAAgTGAgGTATTCGTCAAgTACGtTTcTAAtcATAtcCtGGAgTGTACCTAGTATTCCATTaTaAAGCatTTGTATGTATTGAtGtTTTgTTGCATATAGTCAGCC…
>XLOC_222077
ACaTTGCGaCCtaCAACTaCCTGGcGTTCCTCGGCtGCGGCaTCGGGGTCTACCtGTaCCACCCTGaCaCgGGCgaTctCgTcGGCCaCTGcaCGGTTAAgtGCGcCTCCATGGCgAGCATGctCCtcGTgaCGGAAGGagGagGGATCtGCAAcGGcATGGGCTGCTGcACCGTcaCaTTcCCCGTgCCGTTCCgAGGCtTTAgGGTgACCATCGTgAAGAACAATGAGaCaGTACCGCAGCCtTTTGCTAAtATCACCaTCAAGGCtTTCTTGTCATTCCGcCCGTATatCTTTAGTATTGCGGACCtGTTGtCTGaTAAGaTAAATGCgAGCACTgTTGGTGCCtCCtCTGCTGCGTACCtCTCGACTGTGATCACAgaTAATCCCAATTGTgCTA…
>XLOC_079805
CGGTTGGAAGGTTaCcATGTTCAAGTTGATGGgAGGCaTGTCGCGTcTTTtCCTTATcGcaTTGgCTTTGAtcTcGAGGaTGTCGCTACcgTgCAAgCAAaTGGTGATAtcGAGGTTGAATCAATGTTTgctGGTACATTACCcGCGGTCCATCCTAACattaTgcAAaGAAaTCTGGAgTTGCTGgCCGAACTGAAAGCCCcTCCtCCTgAAGAACCTGTGGAGCtGTTCATaGGCAtcTTtCAGCAGGAAGCCAcTTCACCGAGCGCATGGCTGtgaGGagAtCATGGATGTCtGCA
>XLOC_182164
AtACACgcTaCaCGGGaCaCtctcGCACtcgacGGcagagtGaCaCTTGCCgCCTCTGcCGcGACaCCAcgGGCCatgAAgcTGGAGGTGtcGCCGAGGcAgaGGAcCCAAGAAGCaGAgcaGAACgAgGGcgTCGCCgTGGAgCCatGGAAgcacCCGAAGCAGctCtgCGcTAgCCTGGGCTacGGGGaGGAGGAGGcGTCACGGctGGTgCCgCCgCTCAAcTTCGGcATGGTCgaCGaCGGCGtcTTCCGGtCGGGTTcCCCgACGCGGCCAACTTCCGGTTCCTCGcGTcCCTcAACCTGcGCTCCGTCgtGtACCTGTGcCCGGAGCCGTAcCCGGaGCaGAACGCGCGGTTCCtgGGGCGCAgCGGGATCAAGcTCCACCACTTCGGAATCC…
>XLOC_066425
gTCGCGCTCTCCATCACCGCCTTCCCGGTGCTcGctCGcAtCCtGGCCgAGCTGAAGCTTCtcACCaCCGACATCGGCCGCATGGCCATGTCCGcaGCGGCGGTCAATGACGTcgCCGCCTGGATCCtGTtGGCCcTcGctGTTGCacTCtctGGagaCGGCTcGCCGATcaTCTCGCTCTGGGTGCtCCTCAcaGCTACCGGCTTTGTCATCGCCGTTTGCGTTCTCCTCCGGCCGTTGTTGGCgTGGATGGCGcACCGGTcTCCCgAGGGTGagCCGGTCAAGGaGGTGTACATTTGtgCCACCcTcGCCATCGtCCTCGCTgCCGGCTTCGtcACCGaTGTCATCGGcaTCCACGcGCTgTTCGGGgcgTTCATGGTCGGCATCGtcGTCCCcAAG…
>XLOC_199265
CGTGTCGCCACGAGCTACCCTGCCGGAGCTCCGCCTGACTGACGAATCATCAAcgTTCCgGGcAAAGCtGGTCAcTCaGAcTCCtGCaAATGTGaTAATTGcTGAgCTTAtCTTgaAcaAAAACCacACaAAAAGTCAgAGCAGcgTTAgaTCGTCCAAGCCtCCAAGCAtCTTCaTACCATTCtCCTTCTCTTCATTGGCtCCATATgaAAGCagctCCTTCCtTTTgaTcATagGGTgGAAgaAGTctGAAtaGGTATGActCCCTcCCaGTTTTcgtCCtCCtGTCATTGGtTTGtTTATGCaAATCCGATgACCGCCTTActcCCGaAAAAtCAcTcAACGctGGTGatAAGctCGtTTcgagCGGcGGCAtCTTTgCTCTTGGCTTCTTcAcCC…
>XLOC_059231
AgTGGCGacACATGGCGGaGtCtTTCCTGGTGGaGGCAAAGTGGcACCAtGGaAACCACaGACCAACACTGCGaGaGTAtCTGGaCAATGGATCAAtTTCAGCCTCTGCTCCACtgTTGCTGCAACACtcGtTTCCCCTGcTcCCCATGGATGAAAAGCTcACCCCAATGTCTCTTGCTATAGCTGGAAGcTACCCTAATTAGTTCTGTCTGCGtCGTTAGTTCTTCGCCTCTGCAACGaCTCTGCAAcCCAcTCTGCCgAGCTGGAGCgAGGGGaTGcACCATCATCAATaGCAATTCACATGTCGGAGAACAGCTCCAGTGAGCAAGaGTCGCGCGAAGCCATGGAAGaCCTTACtATGGAAGCCTGGAAGTCGATTAACGAAGATGCATTCAAACA…
>XLOC_003013
CAGAATCCATTGTTACaTgCgTAACAGCTTtCTacTAACAAATGCTCCTAGCtACTACtCCTACtACTCAACTGATACTTGCTACacGTCCTCACTGTTGtCTTTAAATaGGAAGAGCTGCGGCAATTGGCCAAGGgCGAAAaGCTGGCGATCAACCTGTCCAACATCATCAACCTGGTGCTGTTCGTCGGGAAagTCGTcGCTTCCGTCgaGaCCCAGTCGATGGCAGTGATCGcGTCgAcGCtGGaCTcGcTGCTGGATCTCCtcTCAGGGTTCATCCTCTGGTTCACGGCGCACGCCATGAAgAAGCCcAACAAGTACAGCTACCcGATCGGCAAGaGGCgCATGCAGCCAGTGGGGaTCGTGGtGTTCGcGTCGGTGaTGGGgTgCCTGGGGTTC…
>XLOC_201843
TaGGAAgTGacAGAGATGGGGGAAACCcTgtgtAAaGGTAGGcTTcGTTcAcaGTAGCaGCAcTTAtCtCagTGAACCTACCAACCtgCaTAGtcTTGACaTCGAACcAAAGtAtgTgACATTTtGcTcAACaGGATCTCCcAAGTTCtGCTTtGGATgATCTAgCTTtAtAtaTAAGCAGCCcTCAAaTGcACCtATGATgCCCcgAAaCCGGtctCCCcATTCCtCAGGCAAGGTgaTTTtGTtCtGCaGCtGCCACCGGTcACTGAAaTGCATGAACGAATAAAaGTAGAGGAcGCaTCTTTtATCCGCCcTAAAAAGaTCTGAGACCACAACGGTTGTTCTGCCTTctCCTGACTCCAGAgTGGTGATCtGATTACtGAACaTCATCgAGCGGCC…
>XLOC_214137
gTcgagATctGGCCAGTcaCTAAGCACCTTcGGAgCCCcGTCCAGATTGGAGaGGTCCAAtGcGCACAAGTAGtGGGGaCTCTtGTCGGCTAtGCCgAACAAGaGGTTGGAAaGCtCAGGGacAtgCTcAgCCcTgCCgTacAAGGgCAgcgCCAGcgACCAGCCTTTtCCcAcTTGCGGcTAACCGtgTCgAAgcaGTAGGtgCCGAcaGGGTTAtGCTcAGGGgAGgaGatGCaGATGGTGGaGCCATCACCGaGcAGcgTGTAGGacTGGATGAATGtGGAgTcaTaGagTGGGtCgTTGaCgTacGGTGGcGGtGGgagCacAACCcAGTGCCAAGTCTTCtcgCCATaGACGaGGACCTcGAAGGTgAAGGagTTGcGGCTGGGGGcGgaTctG…
>XLOC_026001
CCCcaTCaTCgtcaGCATCAtCCTcAAagTTgATTtcAAtAtAAAgcAaCcAAAacatAtACAAGGCAtcagaCCatcagtAAATCAAacAACTGTGtAATTatcaGcTcagtCaTTctCtgCCTGtGtaCaTGaTAAGtcTCTTGGtCGATTGGtCGatAAGcAACCAAACCtCAAaGAGcAGCAgaCGGGgAAGtGAAAAaGGAAaGAAAAaGGctCCCGGgAGACAGCCGGCGACCTAcTCAATAGGAtaCTATGTACtCGAAGCagTTGAGGCCGtCGAACTcGGgCGCgAACCGGgCTGGCCTGGCCTCCcgcTTCCtCTCCGGCCgTGGgcTCCGCTCgACCTTGTCCTCCtGTTGCTTCTTCTCCGTCGCCTGCTTCCcTCCACGGCtCCGC…
>XLOC_215846
tGGGGGTTCAATAGCCACCcTTGCTGCCATaTGGTTtCTTGaGAACTGcACAAGaCGGGgAAgTGtCAATCAAGCAcAGCCaTTTtGCGTGACCTTtGGGgCaCCTcTTGTTGGCgaTAAtGTTTcAACCaTGCTGTTAGAAGGgaGGgCtGGtcacaGTgtATTTtGCATTtCATcaTGCCAcTGGACaTcATCCCacgAATaCcGCTGGCCCCCctcgcATCCtCtAGagAACAAaTTCaGtCcGTTCTGGATTGGTTATctCCTcACaGTCCAAacTTCtcACCTgTTGGgAATTCGCTTGTTATTCCAGaGTTTtAtGAAaCTTtGTTgAGAAgcACCcTatCTATTgCCAGCTACgAGGCCTGTTCTTtCATGGgaTGCACTaGCTCAAtCCTA…
>XLOC_232750
GTTTtCACATGTCTAGGgTTAATGTACAAaTCAAcATAATCTCTaCGAGtGtGCATAGGCATTaTTTAGCCaTGCATGTGATGTTCATTGAAaCaTGTGTTGGTTGCCAAAGGTTTGGgaGACGTTGTTGATGCCTGAGTAGACCTGCATCTGGGTGAGTATGTGCTCAAaGTTGTCATTagACTTCTCAaTTGGGTgCGTGTGGGTgCCTtcgTATGTCGTTACCACCACACCTTCGTCCCGtGATaGCCGTtGCACCTGCTTCTTCACGTTGCatCCTTGGTGCGTGCACCGGTagTAGCTCCTGCATGtAACAAaCAAGTtAGTaCTTTatAAaGGctATTgTGcTacatGGATCAT
>XLOC_086827
cTTCCgcagGGGCgCCGaCtCCGCCAAgacgtCCaTCCggagAgTTcCtCGGcGGCTGGAgaGGCCaGcCCgCCGtCGCCaAAGaGGaGtCgtaTGtGGCGCTGGagAAGGCCATcAAATcGCTGGCGGAgTTctactCCAAGGCAGGGCCCTTCGCCTCGcTACCgGGagatGTcAAGAACAAGatCCTgGAcgaCCTTAAcgCCGCagAAgcTTACCtcTagAtctCCTTGCCtaGcGGCaTTgtAT
>XLOC_011722
CCATCATctcGtCGTTGACTTCgTggctGGCgcGGACTGCCgtgTGGTAAaCGatGTtgCCgCcGGcGCtGtcgCCGGCCAGGAACgtgcgCGcAGGGTCGACGTAgCtGGCCAGCCAcGGGtCGGACAAGGaCGCCgCCcACTGGAgCGCGGCCcACGCgtCGtCGTAGGCCGcAGGTATGGGGAAcTCCGGAGCTAGACTGtACtCCACCGacACGAcgAGGGCTCCGGcGCTGGCGGCgAGGGaGGTCGCGTAgCGGTGGTACGtCCGGCCGAAAGCGCTCTCTGTGCaGAACGaGCCGCCATGGACGTaGATGACGaGGGGAAGCTCATTCCTGCCTGCGGTCTCGGCGGCACGGGaCGGGaGGAACaGGCGCACAGACACGCCCGTGGCCTTGT…
>XLOC_118846
CGCAACCTTCCTTGCCGTCCcGGCCGCGGCCACGGGgAAGACCGGCCAGGtGGCCGTGTTCTGGGgTAGGAACAAGAACgAGGGgtCCcTCCGcgAGGCCTGCGACACCGGCACCTACACCATCGCCATCATCTCCTTCCTCGACGTCTTCGGCCGCGGcAACTACCACCTCGACCTGtCcGGCCACGACGTCtCCGCCGTCGGCGCCGaCaTCAAGCACTGCCAGTCCAAGAACATCcTcGTCTTCCTCtCCATCGGGGGCTTCGGCAACCaGTACtCCCTGCCCACCGCCCAGTCCGCGGCGGACGtCGCCgaCTAcaTCTGGAACGCCTACaTGCTCGGCACCcGCAAGGgCgTCTACCGCCCGTTcGGcgACGCCTTCGtCGAtGGCATCGACTT…
>XLOC_070490
GCgCGGgCCGcGCCGATgcGGCGCGGgtGGAACGcGaGGgaGGaCGCGGACGcGCtGCGGCTGAGGgTGGaCaTgCCGGGgCtGGGCAAGGAaCACGTGAAGGtgtGGGCGGAGCaGAACaGCCtGGtGAtCAAGGgCgAGGgCGagAAGGagtCGGAgCaGGAGGGcGCCgAcGcGCCGAGGtACaGCGGCCGGcTCGAGCTcgCCGGGgaCgTGTACCGGaTGGACCaGAtCAAGGCCGAGAtGAAGAAcGGCGTGCtCCGGGTGGtCGTGCCCAAGGtCAAGGaGGAGGaGCgcAAGGaCGTcTTCGAGGTCAACgTCGaCTagAcAGGATCaTGCCcAAGTTTCgcgTCACGGAATaGCCgAgTCGtcTCgtgTTAgcAATGtGGAATAaCCAAA…
>XLOC_232599
gcAGcATTTTTTtGGatCTTtcTTGGtgCgcgATgAAgcATaTcGTATTaTAgTaGAtGGTTGGgAAcaGCAtGTTAgCGATGCTAGATTgctCATTgAAcGTcaGGATGCAAAGTCAgCAAGCAGCAGTGaCGAAAaTGGTtACGTTTTgTTGGAAgAAGGAAAaGAATCTAAaCAAGaTgAAGGTTCGTcGCCATCGAACaGGTCTGCCAATCCTACAGCTATCATCGGGGGTAgTaCTGATTGTGGTGATCCaGaTGTCAATACTTcTAAAaGaTTCTTAAAAGcgCCAgaGGATGGAACCgAGGACAATCCTGCATCTcTTAACCCATTCAACTTGCAGCCGTTtGATGATGATGCtCCTAAtGGTTtGCTTGAATTGTTCTTTtCTTTgTCTTT…
>XLOC_053361
CAtgCGGcGTcaTTGTAAGAgcaTAATTaTcAGaTatGGAgTCgAGGgaGTGATCTTaGtgtCCTTtCCaCTTctctCCTacacAcTTGGATTGATGcAGCaGCAGcTAAtcAAGAACgAAcTTTTtCtaGtgTGGAcGatgTTCtGGCCatgcTTtcTTTGGGGgtaCCAAcGcAATatCAGTCCAGAAGTTtGGCgAGAACaGCACAATGAAGatCTTTtGtGACATTCtCTTGTTCATGTTCTaCATGGGCATGGCTTTAGCCAgCGTTGACGATGCCGCTATGGACGTTCTTCCGCGCATTGGTACAATCACgACCcTTaTTTTTaCAAtGGCATTGGCaGGgagaGTCAATGGACAGTGGgAGGcGGcAAGCTTAGCAAGCAAACCAtCGtCAg…
>XLOC_018033
TGTTGCACATTCaCCAgAAAGCAAgAAAaGGATaGAAAATgAAcTTtGTTCCgCTAATTCTTGAAAaCTCTgCATTTGCTTGATACATTtGCtCTTGGAACAATatATCAAAGAAGAgAAGGTCCcAGGCATTAGaTCTTGACAGACATGAGCAATGGCTTAcTCAATCCATCATTCCAGATATTtGCCTACCTATGCCTTGCACTGATAGCTCTCTTGTTtCCCGTGGTGTCtGCCGACTGGAAAGGCTCTGAAcAGTTCAGCgTAAGCTgTGGTaCCaCCaGCAATGCCAgTgaTTCtGATGGTCGAACaTGGTATGGGgACGcTAACTatGGgTTAGaTTTtCCTGGCTTTtCagCCAAGGCAtCATACCaGGACCCTTCACTTCCTTCCCcAGTa…
>XLOC_180940
caGAAaTCTTACCaTCATTACtGGACtGGagtCGGCatCTCGCCCATgctAATGCCgTAATGGcTCaTGGgCCatGGCgatGAATGGGgTAgCCGTGGcGGTGCatgCCcAAgtGtACtCCacaGTCCAcaCGcTTCGcTTtCCCCCaCaCAAacacAAaTTCtaTTCgCTTGCCgctcGGCCctcGtCCCcgtctCatAACTTcagCTTtgTtCTTGGtCTcTTctCgCCTTgCTTcGCGaGGTaGGGgAGGGCgaTGGtGGGgTCGCCGacGAAGCGGcGGgCGAtGaGGAGGCCGctGGaGAAGgCCGGGgtGgtGGGGCTcGCCGtCCtGGTCaCGGCGaCCgCCGCGCtGCtGCtGCtGCTGCtcGtCCGCaCCGcGtCGCTCCGCTaCaCCGC…
>XLOC_227210
CCGtGGaGCGCGCGTTCGCGGaCCAGCGCGtGCCGtCGtGGCGGGAgCAGCTcACGGTGCgcGCCTTCGTGGCGAGCTTcTTCCTGGCCACCAtGTTCAGCGTCATCGTgATGAAGCtCAACCTcACCGTCGGCATCATcCCCtcCCTcAACGTctCCgCCGGcCTCCTCAGCTTcTTCtTcGtCCgCCTCtGGACGGCCgCCATGGAgAAGGtCGGCCTCCtCAGGCAGcCCTTcAcCCGGCAGGAGAACACCGTCATCCAGACCTGCatCGTCGCCgCCTACGGCATCtCCTTCAGCGGTGGCtTTGGTAAcTaCCTaCTGGCCATGAgTGATaGAATCGcTTCCCAGGCAGATgAGGCaAATAAcCCtcAAAATatcAAGAATCCAcATCTTGGaT…
>XLOC_041019
GGTAGTTCATATGATTTAAaTaTTTTTGtAGGTCGAGCTTTGTGATGATGATGACTTTcTTGTTTtAGcATGTGATGGCATTTGGGACtGCAtGTCGAGCCAACAGCtGGTCGATTtCATCCATGAGcaCCTAAAGaCAGagAGCAGCCTTTCTGCAGTGTGTGAAAAGGTGCTCGATaGATGCCTGGCTCCATCAACaTTAGGTGGAGAAGGaTGCGAcAACATGACGATGATCCTAGTgCAGTTCAAGAAGCCAATTGACCATGGcAAGAATGCCGGTGGtGGTGAACAATCAGCTgTTGGGgaTAAGAATGtAAGTGcTGGtGAACAATCAGCGGTcgCGGATAAGaGTGCTAGTGCTAGTGaTCAATCAGCtGTCGAGGACAAGAATGcTAGTgt…
>XLOC_125063
TTGAACATGGAAGAACAaCCTTTGTAATGGGTTTTTtCTTCTTTTGTCCcTGCATTAGTTtCACATATTAGCATCATTAGGAcAAGATTATGATAAAAaCAGTAATATTGAAGCAAGCaCTACCTTTTTTGCTTTGCTACTTCAGCATAGGCAgCTAGTGCTTCCGGAGCAGCATCTTTACAGCTTTGCCATCTATGTCCATAGGCCTTGCAAaTTGGACATTGGTGCTGGCCTTtATTCCCTTGCCcTTGCTATTCTCGGCACCACTTTTATGCCTCTGTACTTTtGGCCTCCcAGGGgCCTCCTAAGGATTGGGGGATTCAAAATGAAATCTTtGTTCACACTTGGCCATTGAGACATGTCGGTCAGGCCAGGAAGAACATGGGCATAAGCTGCAGT…
>XLOC_110632
TACATGGAGGTTTtctcTGTTAAgTACaGTTgtGTcTtcTgTGaTGTCTAaGGatAGGcGGTGaGTTTTTttAAAaTtATTtGTGGgtCCcTTgAGTAATCTcTTCAtGTAcaTGgtaGTTTCCTTcaTTAaTtGcAAaaTTGtgtGTTgcGGtgTTAGGATGGAAATGCATTTgCtCGaGAAaTGCTaGATGagCGCAGGCAAAaGGCTGAAgCAtGGCACCAGAATGCtGCCAgCCGTGCACCAtATTCCAAaCCAgCTGcTCCAATcACTTGTGcAACTTTtGCTCAAgAtGTCATTgAAGGCAgaGCAAGtGTTtCaCAAGCTCAtGACCACAAACaCCAACCCcTGatATTtGGACCTGCAAGtCTTGTTGgTGGGGGACtcaCCaGTGagaGG…
>XLOC_029643
TAGATTTcAACTTtcAAgTATGTGTCCTGTTGGAAGTCTTtCTGATTCTCTGATTtGCTACCGcTTCAGaTAAAaTGGAtcTGCCcAACTGCACCTACGAGGCCTGTGGCAATTTTTGGtGGATTCCcATCTACTGCATGGTTTGATGTTGCTGAtCTTTCAGAAGATTCTCCTGATGATGTTgAGGGGCTGGATTCCTCAGCTGCACATGTtGCAAaTTTATTGTCTACCGAACCTGCAGAcaTCAAGCTTGGCGTTGGTGGCTTtaGTaTGGgTGCTGCTACTGCGCTTTACTctGGTACTTGCTTtGcTCAtGGAAAaTaTGGAAATGGCAATCCaTACCCtGTGAACCTAAGTgTGGCTGTTGGTCTCAGTGGCTGGcTCCCaTGtGCCAGGTCA…
>XLOC_149919
TTGGCAGGagAGGTACTGATCGagATGtCGGCGGCCGAGGGAAGGAAGACGGcGTGCGTcACCGGagGGagCGGcTACATCGCTGCaGTaCTCATCAAGCTGCTGCTCGagaAAgGCtacgcggTCAAGaCGaCCGTcAgggacCCCGaTgaCATGGAAAAgAAcTcCCACCtCaAGGatTTGCAAgcacTTGGcCCCTTGGaGGTCAtCGGtgcCCAAcTGGaCgtgGAAGGtagcTTcGaCaAAGcgGtTTCtGGcTgCGActaCGCCTTCCTTGtTGCTGctCCgaTGAACaTgGATgcAGCaGaTCCTgaGAAGGaTaTGATCGAAGCCGCCGTCCAAGGGaCTcTcAACGTGATGAGGTCGtGCGTGaGagCCgGGACGGTgaAACgGGTGGtC…
>XLOC_202646
CACCATTCAgTCAGagCATCCcTCCtCTTCCGCAATTtCgCaCCtCAAaGCTTGTTCtaGaCGCTTCtAGAATCTAGGCCgcGGCATGGgCAACGGCCTctCCCcTTGCctGCGCGCCCGGCCgTGCaCGGCAAGGGagCGGAGGCgaGGCTGGtGTTCtGGGgCGGCaGaCGaGGCTcGCCGcaGCTTCcGGcGGgCGGTTCACCacGGcaGGCgAcGTcAcGGCGGAGGCCCCCgACcACCtCGtcTGCTCCGGcgacTCCTTCTTcATCGGCCTCCcGaTCCCGGcgCTGCCgCCGGgCgaGGagCTGCtGGCGGGgcGGaCCTacTTCGtGCTCCCcGcGGCCcGGTTctCCAGCTGCCAGGCgCtCaCCGcGGCCtcGCtCGCGTCGCtGtCgC…
>XLOC_141001
AGGGAGATGGTGCTGCGGCGGGCGGCGGTGGAGTCCCctAAGAAGGTGGCGGCTCTGGTCGACCTGGTTAACCtGCCgACGGCGCTGCGGGAGTTCgCCGGGGgCCGgtCCcAGATGtCCcACCTctCCTTCTTCCtGGCGTCTGGTCACaCATCAAGAACAACAACCTCCAGGTACaTCCTTCcTaGGCagCCccACCTGTTGTTtGGTCGCCTCGGAAgTTAATCACGTTAGGTTtAGTtCtcGGAATTAGTTGAGCGTCCcTaTTATgACGGAAgATTTGGtACCtGCCcTTGAAattccGTTtCCATTTaGTCAGCAAGCTAGATGttaTTCtCTTGTTGCTGGTGAACTTCACGCATTTGAtCcAACTCAGCTAGGaTAGGAATTTGCCGAATA…
>XLOC_193636
TTtCAACaGgAacaCatCgCcgCCtCCtCctCCCcTTCCTCCGCTCCctCCCCcATCcAtccagtGAtCCAtGGCCgCCGCCTcgCCcgaGTTcTtCAACCCGGcGGAcgCCTTcTCgCCgcGCatgCaCCTCCTCTCCgCCGGCGCtGgAGacGgcGGcTGtGGcgAcGGcGaCGAATactACCGcTgCtgcaGGacgCCCaGGgcgCCGGGAtcGGTGCCTGGGCCAGGcGGCCAcctGCCcgCCGGcgCCgCGGAagCCgcGcgcgCaGCCcgAcgcGGCCtgCCGGAAgCgCCtcTTCGacGTCCAGGtCatCagCctCCgcTtcGaCgaCCtCGaCGCCatCTtCcgCCcctcgCcgCCgCcGCCctGCCacgaCcgCaacAaCAaGCaGCaGC…
>XLOC_006966
AGGataTCTgCTTGACAACCTTAtCAAGcaTCCtCagTTCCtGaGaAACCCAAAGCTTGCTCTgaCGACAACCTTCCTGaAAACTGaTGCTGAtTTCTTAGAGTCGGTAACCACTCCTTATAGGGaGGATGGTTCgACAGCTTTGGCTGCTAtTTTGGtTGGTGACCAAcTTTAtGTAGCaAATGTTGGTGATTCACGTGcTATCGCTTTaAAAGGTGGCaAAGCAAtcCCActCTcaGATGACCaTAAACCtAAcTTaAAGGatGAgcGAGCAAGAATTGAGAATGcTGGAGGTGGTgTTAGTTAtG
>XLOC_025588
GAAGcCCTACACGATCACGAAGCAgcGGGAGAAGtGGACGGAGGAAGagCAcGAGAAGTTCCtGGAGGCGCTGAAGCTGTATGGCCGGTCCTGGCGTCAGATACAAGAACACATTGGCACAAAGACCGCTGTCCAAATCCGAAGCCATGcCCAGAAGTTTTTCtcCAAGGTGGTGCGTGAACCTGGTGCTAAATTGAGATcGAGAtcCCTcCCCCCAGGCCAAAgAGGAAACCAcTaCATCCATAtCCTCGCAAGCGtGcgAACTCCTGCAAtGGagCAAAcccAGCaAATgGGCAATCCAAGCTTGCTccTatgTCATCTTCTTCTGGTTCTGaCCAAGaGAATGGTTcTcCCGTgTCGGTGcTaTCTGCgaTGCagTCGGATGcTTTGGATCATCGA…
>XLOC_086894
cAATtGGTACACCaGAACTTTTtCtGGtaCAAAaGGTTCtAAGTTtACCaGTAAtCCTTAcatgAgCACTgCCcTTcAcTAAAatGGTGGAAACGATTCCGGtcTCTAAtAATCAACTTgCGaCCatATACCAAGGATaTAAGCTCTTcACAAgCTCtGAGGTTCTTtGTTATTCGAAgaGTTGACCcTGGaGGGgtGGtCaGCagCCcAAAagCAATGGCCAGTTtCtcGCTAtGTTCagCCAGtgCCCGCTTTTTAGaCTGCTCATcAAtatCTTgCAATaCCAAGCTTGtCATGGgCCtatatCCTGCTTGtaTTAACCGGCCAATCaTCtCTTCCAACaTTTTgtagaTCtCCTCAATCCTcGGatgCgatCtatcACCaGAgacAAactCAtGA…
>XLOC_027076
CCgCCGCCCtCCGCCGCCGCgcCCGCGTCGCCGCtCTcCCGGCCatctcCCCCTTCCCCCacaCGCACGGCCaAACCtCCtCCCGTCCCCCTcAcCCGGtCCCgtCtCCAAcCCCgCCgCCCGGcGCCACCTCaTcacCCTAAGCCgCCGcagCCGAtgCCTTcGcCCGcCCtCCGCCtCCgCGGCGGCGtCCTcCCaCTaCatCGACaGGatCTTGctcCCCAGCAGCtTCtCGcacCCGCtCtCGACCtcCtCCCgGGACAAGGaCACGGACAgGGaCAAGGaGGAgaGcAtcCCGCCGCtGCCgCCGGcGtCgtgGGtGGaGaGGTTGCTGCCGGaGGCGGcgCGGCCGTaCgcGatGCTcgcCCGCCTCGaCAAGCCCATCGGcaCCTGGCTCCT…
>XLOC_212120
CTATATACTCCCTATCAGACTATCACAAACAACAAACCAACAACTACAAATCCAACAGATTtCTGCTTCCAAATaCTAGTCAACagCACAGAAAAAGGCTAGCAGTAGCAAACGATCAATTTGCAATCTACATACTTAcTTTCCAACTACAATCAGGaTAACTGGAACAATGTCACCTTGAAGTCCAcACCaGGCTATGCCTAGGCCGgcAAcGGGAACCTCATTCCAACCGAAaTGTGCATGCACATTGTGAGGCATAAGGTGAAGaTGGCCATGGACTTGGCGCTCaGGtACTTGAcGGCGACGAGACCCTTtCGGTGATTtCgtCACGGGCAaCGaCAATGCtCTTCGTGCACCagCGgAcACCcGCTGagTCGAGAACTCGAGGAATGACCGGAC…
>XLOC_164411
GCCGGtGACGGtgGCGCtgCgGAAgaCAgGGGCCAcGCGGtGGACCtGCCGGAcaCGGAcCCCCgGGtgCaGCgCCgGGCCaCGGGCTGGGctcCCGaGCaGaTCaCCGTCgCgCTCTCCGCCgCTcCCACCTCTGCCTGGGtctCCTGGATCACCGGTagtAAgCTGCTCaCCGGacTCtGATTctTgGaTTGGatGGCATTGatTCTTGGTTcCGCAggcgAATTCCaGATgGGCGGcACCGtCAAGCCGCtgGacCCCGGCACGGTCgcCaGCGTCGTGCGCTACgGGCTCGCCgCCGATTCtTTGGTTcgcCAGGCCAcCGGCGACGCGCTCGtGTaCAGCCAGCTctAcCCCTTCgAgGGcCTCCAGAACTACACCTCCGGCATCATCCACCAC…
>XLOC_029423
CCtGGCCCCAATCGTcgACGGgCTcACCGGCCTCGGACtGTCgCGTTCTGAAaTCGcGCGActCgtCTCCCTCGCCCcgTGCAAATTcagCCATaGATCCgTCGTcTCCAAGGTAGAgTACTACCTGCCGcTCTTCGGcTCCATCGACAACTTGCTCCGGCCCcTCAAACaCGGCTCCGGCTTCCTCGGCTCCcACCTcGaGAGGgTGGTCAAGCCAAATGtCAAGcTCCtAGCAGAGTgCAGGCTAGGtgcTTGTGaTATTGCCAAGCTcTTCATCCATGAGCCAAGGATGCTTAGcGCCAAACCaGGGcgTGTCCTGGCGTTGGtcGCGTGCGcGGAACGtaTAGGTGTGCCCcGTGgCtCtGGAAtGTTCaGGCAAGCGCtGCAGGCCGTcTCAtA…
>XLOC_156687
cCCCAcCCGacCCTTCtCTcGcTCgCgcaAAcCCTaGCgCTGCAcTCCtCCCTTGCGGCCgCCACCTCCGGcaCCAGaTCCtGGcTGCCGCATctCCCTCCGTCCTcgCCACCGGcgCtcCCCCtcTcCCCCCTCCtcCCtcaCCTCaCCTCACTGGAAgagAAGAgAGaGAtCGtGcACGCgAGtAGGtCAGGcGGCGGcGGCGGCtCCaAATCtaCAAgGGcTTGGaCCTGGTGcTCCATcCCCATGGCAGCGGCtAGGGTTCCTCCGGCCatGCCgCCGGCCagcaGCAGcaGcAGAtgCCgcCCGCCGCCATGGcGCCGCCGCAGGcCCCCtCtGcAGGGGatCCGCtCtACAtGGAGGaGtCCACGcAgCCCAAGcCCGCCGacCCGGaGctCC…
>XLOC_164649
CTGCGaCCTACgCGGtGtACCTcAACaTCtACGaCaTctCCCCCAtCAACAACtACCtcTaCtGGTTCGGCCTCGGCAtCTTCCaCTCCGCCgTCCAAGTgCATGGTATGGagTTtGGGTATGGaGCCcAcGAATACgcGACCAGCGGAGTGTTCCAAGTAgAACCGAAAaGCTGTCCTGGCTTTAtCTTCAGGCgCtCCgTGTGtATGGGcACCACCAATaTGTCCCGGgcTGAAGTCCGCGCTTTCCtAGaGGaTCTGGCAGAGGATTatCATGGGacaCCTaTcAcTTgATTgtCAAGAACTGtAACCaTTtcACagCTgAcgtctGTAAGcgTTtgACTGGAAagCCAActCCtGGatGGtgAATcgAcTTgCCAGaTTAGGTTCCGtctGCAAc…
>XLOC_127846
gTgtGACTGGCCAGCAGGGCCTATTCCCGATGCTCTGGGCAACATGTCCTCCcTTGAGGTCATTGATTtAAGtGCCAACCATCAACTATTCGGGTACATCCCGGCAAACCTGGAAAaGCTATGCAATCTGCAGGTGCTGAATTtGGACTGGGTGAATATCAACGGGGACCTGACAACACTcATGGAAAGATTaCCAAGGTGTTCGTGGAATGCGTTGCGTGAAGTGTAcTTGTTACGAGCGAATTTGTCCGGGgAACCGCCAGaTTGGATaGGAAaTCTGACCAGTCTGAGCCTTCTTGACCTCTACCAGAACATGCTTGTTGGCCcGGTACCtgCCGGGATCGGAGCACTTGGCAATCTGGCTTACCtGGACTTCGGCTTGaGCAATCTCAATGGTGT…
>XLOC_227583
ctaGtATCTTATCtCACCAACAAtcTTcatTGCAGCTTTgAGAtTTTACaTTGTCGATgGGCCatGCTTGCTgcTcTTGGtgTTGTTGTTCCtGAGCtGTTAGAtcTAtTTgGGATaGtgCATTTTGtTgagCCTGTcTGGTGGaAgGTTGGTTATgcCaAAcTTCAGGGTGATActCTTGATTaCCTTGGGATTCCTGGGTTCCGAATTGCTGGTgGtCAAGGCATCAtcGTCATcGCTATCtGtCAGGCCTTctGaTGGTAATAAAAATGcTAtGTaGtGtTTcaGTCCTataCTTTTTgagTagTTGCTATagGGCCGTCCaAAcaTTCATgtCTTGTgTGTTTCTTGtgTGcaAAcacTTCGGAATTGTAgaCAGCtCtCCGcATaTAATTctTT…
>XLOC_027802
CCagaTgGGGtTCtACtCCgaCtCCtgcCCCGGCgCCgAGGacAtGGTcACCGCCgCCGTCCAGGaGGCCGCCGCCTCGGACgCCaCCatCCTcCCCGcCCTcGtCCgCCTCCaGTTCCacGaCTgcTTCGtcaGAGGatGcgacgcgtCGGtGCTgATcaCGaGCgcGGGcAAcGCCGCGGaGGtGAACaAcAACAAGcaCCAGGGCCTCCgAGGCCTGGATGtGGTTgaCCGCGCCAAGGCGGAGCTCgaGGaGCAGTGcCCCGGcGTCGtcTCCTGCGCCGacaTCaTCGcTCtcGCCGcacGCgAcgCCATaGCCATGaCgAACgGGCCGtcGTTcGaGGTGCCGacgGGGCGGCGCgaCgGGCTGtCGTCGAACGTaCGCGaCgCCGaCgTGCT…
>XLOC_194042
CtCTAcTcAATTATTGTtcTTGGAgCGGgCCcGTCaGaTACaGGAGCCTTCCtCTTAgcgaTATCAACCGGGtcTTctCGCTTGCTGAgTTGGaTGCGTtgCATGcACGTTtgCAGtgaCGAAAgAtCCCGTTTTTtATTGATAAGAGGgTTGGTTGAGTGTTCTCTGTTTCATTCTTCAGTCCtgCACTCTACTTCTGTTGTTGGTAGTTTGTAGTTTgACAACAAGACTGACAGGAAGTCTTGTTcTGTttATGGATTTGAAGACAaGCCACAACTctCCTGTTTTTGTTGATCCTCTCCcTTCACTAGCCTTGCCTATGACGTACACAACaCCTACTAGCTTCCCACcTTCTGGgCTTTACCTGAACACCCcAAAGAAGAAACCTCTTCCCAGCAA…
>XLOC_229104
GGACGTCATGCCGGAGAAGGCCCACCAGCCgCCATGTCGCCGTCGCACCACGgCcacGGgTGGgACGCCAGCGGCGCCCCcACCCCcATGCACAAGAGGCTGGACGGCAAGGTGGCCATtGTCACCGGCGGCGCGCGGGGCATCGGGgAGGCCATCGTCAGGCTCTTCGtCAAGCACGGCGCCAaGgTGGTgATCGCGGACatCGACGaCGCCGCCGGCGAGGCGCTGGcgCCTCGCTcGGgCCcGCACGTCGgcTTCGtGcgCTGCGACGTGTcGgTGGAGGaGGACGTGGAGCGCGCCGTcgaCCgcgcGgTGTCGCGCTACGgCcgCcTCGACGTCTTCtGCAACAAcgCCGGGgTGCTGGgCCGGcAGaCCAGCGCCGCCAAGaGCATCCTCACG…
>XLOC_225316
GGTcTTAcTGTTAGaGTGGtTTcTTcAGCtGCAAGAgTGcTTcAAGTCCAACCAcgtTTTCgGGaTTTTTTTaAAGaTgGGaAATAtcCtgGGGAAtTTCCATaCaAATcaAAGGCCATTCtCTTGTTcAAAAAAATGAAGGTgTGGATGtTTGTCtATTTGCCATGTAtGTACAAGaGTAtGGTTCtGATAgcCCATTaCCaAATCgaAGGCaCGTTTAtCTTGCATaTATCGATTCtGTCAAGTACTTCAGGCCTGaAAtcAAATCTGCAAgTgGGGAAgCTcTCCGAACCtTTGtGTACCATGAGAtTTTGATTGGCTATTTgGATTACTGCAAGaAAATAGGAtTTgTAAGCTGCTCCATATGGGCTTGCCCATCTACAAAGCGtGATGATTAtG…
>XLOC_217695
ctGcAGGaTaTTAtgATGataGgAacGGtACcTTCCAAgAcaTGGTTCTTGctagTGGTGATGcAATTcAAGtgTGGgtGGActacAAtGGtgAAgCCAAGAAAatcAgtgtgACCAtGGctCCCCTTcAAaTGGcAAAaCCTacAAGGCCaCTCaTaTCgAcAAaTTatgACCTCTCgAGtGtgTTgCAAGaTCCATCCTACaTCGGCTTCTcAtCTTCAGGTGGaGAGGTcgActCAAGacaTTAtGTACTTGGTTGGAgTTTtGGgAtGAAcAACCagCCCcAcTGAtCAATTCtgtgAAGCTgCCAAAaCtaCCTcAGCCAAAGCATCAAtCAAaGCTGCTGAAAaTCaTCCTACCtATAgcgagcGCAATcTTcGtATTtgCTgtGGTTCTATG…
>XLOC_076470
CTTGCCCCCGGCCATCGCGGCCGCCGCGCTGGCCGCGGCtgCGCTGCtGGTgCTCTTCCGCGcgtCCCcTtACGGgCTCGCCtAccccaGcgCgcGCGCCcAGCCaGGgCCgCCGctCGTGGCgAGGGgTCCCGGgAGCCCGCCctCCTTCGCGTACTGGATAtCCGGCACGGGCGGAGaGGGCCGCAGGGTCCTCAGGCTGCTCAGGGCGGTGTAtcACCCGAGGAACCGgTACCtGCTGCACcTGGACgCGGGGGCgTCGCGGGaCgAGCGGACGGaGCTGGCCGCCGCTGCGCGGGACgaGgCGGCGTGGaGGgAGTTCtCAAACGTCGACGTGGTAGGGgagAGCTAcGCGGTAGaCAGGaCGGctCCtcGGTgCTCGCCGcGGCGCTGCaCGGc…
>XLOC_007564
GcATcATGGAcTTCCaGAATGAtACTTTTCATATGaGGAAGAATCTTTCCtATCAATAGTTCTTCTaGAGCAAGTTtCtCCAGGcATcACCTGCAAGGACCTTTTTCCACagACAcACATTTTTAAGCAGCCGTgtGGCCAcTCCGAATCTGTATGCAGCATACtCAGCAGCACCTGGCACAACCCTTGtCAGCATTGATCCCCAAGCTGGtACtGACACGTCAGCAATTGCCTCAGTCAGAcGACTACaCACCGTAgCCAGCAGTTGAtGCAAaGGCTTGCTTGTTAgCGGcACATAGTTAAtcACCaTAAAaGTTgCATCTAcaGCATGCTGtGTTcTTtGagTGcTcaGAATGtCCcAGCaGTGCTTAAtaCGGTGGTgCAGGaCAGGAAGGCcAC…
>XLOC_189107
TAGGAACaTAtCCtaGagacaCAAgaTaGAGCtGAGGTtgAgCgcATCCTAAAAAacaTTGAACagTGCAAGatGACACTTTCaGgtcTTGGAtAcaTTGAATTCAcTTTtGAAGACTTcTTCTCTaTGTTCATTGaGGAGCtGCAAAATgTTCtGCAGGgAcAcGAAAcTTCTATTGGGCCtgAagAAcTTCtAGAAAGAACCaGGgAtCagacGacTTCTGATTAtGGTTtgtACAACCAGaTaTTtAtGAcGTGtCTTtcTtGAcTTatGAtAACaTTATTTtcTTaTTGtgtcTTcTTtAgTTGtcATGTTcTTaGGTTtgTtaCCtcTGGTgAAaTTcAAaGGaGGgCtGAgTTCTTtGAACCaTTtaTTtCTGGCTTGAcAAaTTCGACCGTg…
>XLOC_174251
CCAAagCCCAAgATTCCtcTactctCcgAAgTCaTTGAtCTctCCacGgTcatGGcGGaCAagatgtacgTtGGcTTTtcaGcTTCCGGAGGTTGGGcgtaGGCaCAcaCCAcTaTGtCcTTGGatGGagCTTCaGCTtGGacGGACCTgCCCcgctGCtagAcTtctCCAcGCTtCCcGtCctaCCacGCCTGGgtCCcAAaCCtcAGtCAAagatCTTGGAtGtCgCgCTACCaCtGGCCgcGGCaTTGTTgtCATTGCAATgCTaGCTAtcatcTtcTTCTTcTTcTTgTGGCAtCGgcGtCgATTTtCtGaGGtaCgaGAAgATTGGgaGgACGAgTTCGGCCcAcatCGTTtcgCgTaCAAGGatctATTtCaTgCCacTgAGGGgTTTtCtGG…
>XLOC_123818
AcTTATTcTGTTgTTGaTTCTTGACACACAAaTTTGCTAtgCAACACTGCAGGTTCCGTTGTATCGcAATaCCTGCGAGAATGGCCAGAAGTATaTTCCCcTTGTTtCTGGAcGaGCACTTTtGtATTGATACAACtGGTGTTtAtCAcGAGCATCGTGGCTCAGTTtCtGTTCAAgaGAATCAGATGGTGCAGGcAGAGaTTGAAGaCTGCAAcTCCTGAAATCAATAAGCATTCtAATCAGGAACAAAGAATGCaGACaTAAagctGGgTGTcTcAtAtCAAGCAAGCAAAGTCTGCTGTCTGCTTataTTAgtcAcTCatGTCCTgaGGAtATtcTTTTTGCAGTTACAAGGAAGAATAAgtGGTTGcAAgTACCaCCTTTgTTCCGGgTgAAGGC…
>XLOC_006505
AACTGAAGCCTctGcTCCcGTTcaGCTGGCCAAGaTCGCgCCGCtGGCCgCCGGGcACATGCTGGGCACGGtGTTcACCAACaTGAGCCTGGGCAAGGTAgCCGTctCCTTcACGCAcACCGTcAAGGCgTCCGaGCCCTTCTTcACCGTGCTGCTcTCCGCCTTCTTCCtCGGTgaGGTGCCGTcgCCGctGGTgCTGGGCtcGCtGGTgCCGaTCGtCGGCGGcgtcGCCcTGGCaTcGCTGACCGAGGtCtCCTTcAACTGGgTCGGATTCtGGAgCGCCATGGCgTCGAATCTGCTcAACCaGACCAGGAATGTgCtcAGCAAGCgCCTCCTcGGCGGCGAAgaGGaGGAgTTCATGGAcGAcaTAAACCtcTTCtCGGTgATcACCgTGCTGTC…
>XLOC_002389
AGATCAATTATTGCTTGTTTGTTAGtTTTgGcAGGTCTTTTTTTCtTTTCTTGAATCCGTCTCTTTAtATTTGATACAATTGATTGcgGGGCTTATTTCAGtaGGTAtAATagTgCTGctCtTTCTCAGCAATTATATTTCTTATGGTGCACAtGtTATAATGTgTTTTCCTAtTTGTCACtTTCAgGGACGaAATAATCTCCCAATACTcACCAATGTCAGAAGaCTCAGATGACTACCGGTACTTCGACACaCAAcTaAAcCCCAACgGGAGTCAAGGcGATGCAATGGtCAGCCCATCAACTAGTCCaaTGTCtTCTCCTCAcCGGTTCCAGAAACCgCAAGCTGGtTTCCTACCaTCAAGCCCATATCCTCTCCCCAGCTgCTCCCTcTCATCCG…
>XLOC_015770
CagaGAAAaCgaGgTtatcAAGAAGGagaTtAcagCCTcgCCTTACaGTgaTGGTTACCAAtGGagAAAaTAcGGACAAAagAACATTcACAAAagAAAATTtGcAAGGtCCTActAcAAaTGCAtgTTTAgCCATGACCTcGGCTGcaGGGcgAAGAagACGGtGCAGcAGCAGGataGTaGCAGCGGCgatcGtCCtatGTTCCAGGTcACCTaCgTgCACgAgCAcAAGtGCCGACAACAAACAGtGCCtCCCGGAGAAGCTACCAAGagCGGCCACTTCGaTCCTcAACCTCAACACGCCGAATTGGaTgACGACACCaTGGCCtCGTGCCt
>XLOC_207408
aTTGaTGTCAGGTTTCCCAACCCATCTGGAAGCCtcTTGTATTtGAAGTAAACAAGTAGGcACATcAATcTTCTCAGCTTAATAACCGTTGACAGTTCTTtAAtAAAaTCTCCACTCAAaTCCAGcACCAGCAAAAAcTTCAACTTtCCAAGTTCTTCCGGgAgCTCAGAAaTTCCTGTTtGGCCTAAACCTAGAtACCTTAGGTgAAatAAACCCCCCAacTctCgAATgTTAAgatGATTCtgAtcaCGAAgatcAcATCCagtcAAaTCCAATacACGTAAAaCAAcAAatctcgAgAAaGgCAgCATTaGACcAaTAGCaGgTTCAAaTAAAGCAATGGaCCTcacTTgCAACATacTCACagaTTTgAGAGGtgtGGTTTGAtgTTcTTCTTTT…
>XLOC_232755
gcTGTGCCTCCTGTCAAAGTCGTTgCTGATcTTACCcTCGAGCTCGCGCCaGGGGTTATGCTGCTcGgAGGCGGAGGCGTTGACCGCgCCcACAGCGTTCCcGgaGGCAGTGCTAGAGCAGCCgCcGgcGGCGTTGctCACGGCaGaTTGCTTCTTGCGGTAgaTAGCGTcgAGCTGGTGGAAgTaGGGgCACGTCTTGGAgTCCTCGGGcgCCTCTTGTTGCTCTCCTTcACCTTcTTGAAGTACTTGTTgAtGTTctCCcAcTTCtCCTTGcACCGCTTGGAgctCCGGTTgTAgCCGatCCTtcGCATGCCGGCGGagATGTCCTCCCACAGCGGCCcTTTGGCCCCCATGtCCTGGCAGTGCtCGtCCTTCTCCATCCGCAGCTGGATCAGCGCA…
>XLOC_182226
CgCCGCCTTcgCCCGcagAATCCtGCCAATCAAGCacTgCCGGAACGGCCGCCTCATCataGaGTTCTTcGaCgAcgaCaGaTGCGaTTactCCcTcgCTCCGCTgCTCGCCGGtgAgCCcGCAGCCGTCCTCCCGAcgACCCcGcTACCCcACCTTGACTGGgACACCAcTCAAGGTAgATTGGTTGAGATGTTCCTGCCCGAGGATGGGGGCCGCAACGGCATCACCTTGCTGTATCTCTGGGCGGTCCGGCGAAAAGTCTACGCCGAGTTGTACGTTCTGGGATCCGGCGGATGGGgCGTCCcAGCCACCGCAGTGACAGAGATAGAGCTCTCgTTtgACACaGAATTCCTTGAAATTCTACCACCcATCCATGGCAAGGTCTTCGTGcTcACCGA…
>XLOC_053031
cACCTTAGGAGAAGGTGGGGGtgTTGGgTGCGCGCGGTTGAGGACGCGCAGCACGCGGCCTGAGaTcGGcgCCGTGGAgAGGCTGcTGATGGCGACGGCAGGGGGTAGGCCGctGAGaGAGACGGCGGGGGAgAAGCtGAGGgCGtGGGAGGCCGCCGGAGaGGgCGGCGCAGCGACCAGGCTAGCagCCACATTGAGGaGGCCGTGGACGCGGCCGGAGGGgCgtCGGAcGCCGACGGCGAACATGGCTGGGgACCcAAcGGGgCGGGACAGGAGGCAGTTGtCGCCGAGGaGGAACCGCGCGGATCCGATCaGGgAgTCCCcGCCGATGtGCCAGGCCCcGTTCGGtGAGGCGTAGATCtCCACGGTGACGGCAGCGCGGgAATCCtCGGCGAGCGC…
>XLOC_218815
TTCTTGCTTGCTAACTGCCtATATTGtATTGtAGGATTGGgCTGACATTGAATTTGGCaTAACTGAAGGaGTTgATTGTATTGCTCTTtcATTTGTAAAGGaTGCtAAtgACaTTAAGTCCcTGAAAaCGTaCCtctCCAGAAgATcATTAGaACAcaTTAAGAtATTTGCAAagaTCGAgAGtcTGGAAtCTctGAAGAACCTGAAAGaCATCGTAgAGGCatCAGaTGGagtCaTGGTTgCGCGTGGTGAtCTTGGaGTTCAGGTTCCTCTAGAGCAAATCCcagCCATCCAAgaGGcgaTTGTtgAATTGtGTAGAAaTCTGAAcAAGCCtgTGaTAgTTGCTTCtCAgcTTctGGAATcTaTGGTTgAATatCCAAcaCCAActCGtgcaGAGGt…
>XLOC_213892
CAAaGgTaTTcACaTAGaTcAATTaCtgtgCgtcATCATtacAAaTTTtgtagTActaCCAtctAAcAAtCAAaTGAATGAATGAATGAACCACTGAAGGGGCtATaTGCTTCGGtCCGGGgTAAGGCTAGCTAGCtCTAGCtCATCaTGaTCTTGAACtCGtcGAAaCTGAgcACGCCGTCgCCGTCAAGGTCGAACCGGCaGATcaTGGCGTGGCaCtCgCCGGcgCCCcGcTCGGTgCCGaGCCTGCCGaGCAtCCgCCcGaGGCTGGCCGGcgTGaTGcaCCCCTgCCCTTCCaTCTCaTaCATCCGgAACgCCTCCCTcAGcgCCCGGgTCCtCtGcTCgTtgtCCtcgTCctCGgCgCCcgCCcaGGCCgCCTGCTgcGCCaGctCGaGGAAC…
>XLOC_045740
tTTgcATCTGCgCGGAGGTTCAGTGCAGcaGATGCGTcACCGGAATGGATGGCAAgctTTCCGaAAGGTGcCCCTTGGACTCGGTaCCatGGTgAcTaCaAAGGCCtCCaCATcGATCTcGtgTGGCCtGGAAAAgatCCTCTgCTTGGAGTTGACAGTGtCGGTACAGTATCCGCAGCTCTGGTGACTTATGCTTGTATACAGTTGTTGAAGCCAGACCTTATCATCAACGCtGGTACTGCTGGTGGtTTTAAGGCCAGAGGaGcAGGTATTgGGGATGTCTTcTTAGCTTcAGaTGTTGCATTCCATGACaGGAgAAtAcCCATTCCtGtTTTTgAcaGTTAtGGAGTTGGAGcgCGaAAAACAtTTGcAAcCCCaAATATAgTgAAGGAACTCAAt…
>XLOC_128464
CCtcatGGGGGaGgagTTCGCCAAgCTcAAAAACCTCCGGAAAgaGGTcAAgTTcGtcaGCgAtGAACTTGCCAgCAtgAAGGaTGcAcTTgAGGGGcTTtcTTAtCtGGAcgaGCtAGaTCCacAAaCCAAgagAtGGAGGgacAtcGTcAGGGAGAtGtcAtAcgACATCgaGGAAaTCATTgATgAcTTtAtGcAAAacaTTGGAGGcACCgatAAAaGTGATGGgTTtgtCAGcAgCAcGaTACgacgCCTcAAAacTTtgaGGTctcGCCAtCGGATTgCtcgacAAaTtGAGGAtgtAAAGAAaCTTGTtCtcGAgaCAAGTgCACGGcgTcAAAGGTatAAGaTTGATACCtCCTcATCAAGcAAtgTGGCCATTGACCcaCgTGTTGCCTC…
>XLOC_058807
CGCgCCATCACAACtCgCCATGACTTCCATTAgCtCGCCGCTCTCGTAcTTTgTCCACgCCAGCTTCGGgAACCActGCTGGCtCTCCGGCgCGGCCtCgTCGAAGTTtctCCTCCGGCCGaGGATCTCGAACaGGaGGaTGCCGAAGcTGTaGACGTcGcACTTCtCGGtGGCgCCGGCCTGcATCCaCATCTCCGGcgCGGCGTACCcGGGcgTGCCAcGCATCCCGGAgaCGGTCTTGTGCGTgtCCGCCGGTTcAGCaGCtgCGcGAGGCCgAAgTCGGCCaCTTTGGGCgTgaGGCCGCCGtcGaGGaGGaCgTtGCCGGgcTTgATgTcGtagTgcACGatcTTCtGCtGGcactCCtCGTGGaGGTaCCGGaGCCCCctGGCgACGCCGaCG…
>XLOC_003120
AATCTATCGAcAACAAGTGAAaTTAAaCaTTATTtAACTGATgAAGTtGAGGTaCCAATTAGAGTGCTCCAAACTGCCGTCACCTCGCctACCACCTCCATCCcTCTCAACTTGtCgTGgaCAGTTCCTTCTGCCTGGctGGCCATGGCACCGCCTGGGTAcTACCTCAATTTGTATTATACTGATTTCCAGAATCacACAaaCGGGAATTTGATATATActACAATGGcTTCCTGTGGGAgaCAAaTAATCGGCCagTCAGCCcagtcTATCtCTTTGCAGaCTATACAaCTGCCACcACTatAgtCACTGaTGCCAgCGGTTTCtACAATGTCTgcaTcaTCGCTACCAACaCCTCtGTgcTCCcTCCcATaCTAAGTgCATaCgagaTAtaCtACc…
>XLOC_204918
AtagAgCATGcTTtCCAAGATATTctACCTATACATCCATAAAatAGGTgAATacACCCTTTCAATATAAGGTgTTAAAAtgTTGTGtCATTTTACAGACAACAAgAGCAAaGGTaGGGgCTGACTGTTGGgTTCCAGGAATaGGAAGGAACacTGAAGCTTAtgTTTTgAaGGaCCaGGAAactcgctaCCgCCAgagatAtCtcGACCTcatGGtAAaCCaTcAAgTgAGacaTAtCTTtaGAACaCGaTCCAGGgTCATTtCCTTCAtCagAAGGTTCCTTGATGAACGcAACTTTTTGGaGGTCgagaCTCCAATGaTGAAcTTGaTTtCCGGGGgagCATCTGCAAAaCCaTTtgTTacACatcacAATGAAcTAAacATGGatctgTACATga…
>XLOC_066089
GATTAGATGTTCTTTAGTGActCCGGTGCCAGCTACATcTTCgTGGCATGaCCAACCAGTTGTTTGaCAAGAAgATcAAaCAAaTATCATAAAaCTTGTTGGCACCACAGaGTACAGACTAtCACATGAGTGTCCCCAATTCCACATGCCAAGGCgTTGGTTaCATGGAgcTTACTGCAAGTTCATAAGGaGATCTTGCAGcAATTCCACCAgaGtATGTAtGTAtGTGACCATaTAgcAAGGCAAaGGAATTCCAtGTCCATTGGtGTTTtgTTGGTGAAgAAaGGCAGATGcTCAgTGCTGTCCATGaTGATcaCAAgaGGCCGAcTGCAGaCCaGaCCATGCaGaTGGaCaTCATgAAGTAtGTAtGcAtCCtctCGACAGCAATGGATCtcGCAT…
>XLOC_086046
GCCCcGcGCGatGCCTCGCCgtAACGGgAAgaatGCATCtGGTAAgTCGCCtCCTTACGCTGAACCCtCGAaTCCcACCCcTCAAGCCCTGACTCCCcGCctCCcATCGCAGGCtCCGGCGGCAGtcgtCGCCGCCGGCGCgaCGACGACGACGACGAGaGCGTccccTCCGaTAACACCTCCGACTCCGACTTCGtCGctGaTATGGAGGACGAGGTGGCGGaCGACGACGAGGAGTTTGCCTCCGATGAAGATGCCCctGcGCCCGCGGTGGTGATCGAGGTGGTGGCGCCGCGTCCGGTGCTGtCgCCACGGCCGCCcAAGTCCAAGTGgAGGCGGAAGAAGAAgAAGGGgAAgCGcGACGAGGACGGCCGCCCcTGCCGTGGGAAGAGTGGGAGG…
>XLOC_216379
gCGagaGGCCgAAgTCGGagaCCTTGGcGGACCaGGAGGCGTcGAGGaGGaTGTTGGAcgACTTGATGTCGCGGTGGATGATGGgCGGCACGGCGTAGGTGTGCaGGTACtcGATGCCGcGcGCCGCGCCgaGGgCGAGGCGGAGGCGGgAcGGCCaGGaGGCgaGcGGCGGCGAGagCGgggCGGggCGCTTGTGGaGGtGGTCGTGGaGGgtGCCGTTGtGCATGAACtcGTacaCCaGGaTgtGCtcGCCGCCgtcGGCgCAGaatCCcaGCAgCCGGacAAGGTTcTTgtGGTTCAGGCGGgagAGCAGCGaGaGctCtgAGACGAAGGCCGacTCGtGGTTgaCGCGAcGcGCCgCCgcaGCGGCGGCGGAGGAtGaGGcgCCcGaGTCAcGCC…
>XLOC_023813
CGCCTAtATAACacaCCAAcGTTGCGTTgCCAcAAGAAtGGAACAGCTTAGGATAtCtCtCATCAACAACaCGAtGGCGTCATCAtCTCCAtCTTcGACCgTgATCCAGATGCCTCCAActCCACGcACCAACGGCaGCCAGCCgACGGCtCCGACCACGCCCAAGGaCGTCGATGatGTCCcGACCaCGGAGCCTGCaCCAgCtgCCGGaCCAGCAGCCACGGcAACCGaCAAGGTCATGtCGAGCGCGGcGAACCTTGCGCAGCTCCTGCCgaCGGGcACCGtGCTGGcGTaCCaGGCGCTGtCCCCGtCCTTcACCAACCaCGGcAAGTGCTTctCCtCCAACCagTGGCtCaCCgCGGcGCTTGtcaTCgTCCTcaCCaTCtCgTgCGTCCtCTt…
>XLOC_200914
GatCGaTTtGCTGCgTgTCGcTAACaGGTctATGGAAAcgaGGAAtGGtCATTCGGCTACtGCgAgAACGGCagcGGGgTTTcagCTgCCCCCcGGCCAaGAaCCCcatGTAcaCATTCCGcgaGtCCTTtGtGCTGGGgAAgaCgAGCTGCTCGCCAcGCACGGTAAatCAGaTAGcgCGGgAGCTCAgCCGGgAGTGGCCTGGaGCCTCATACGAGCTCCTCtCAAGGAACTGCAACCACTTCtGCAACGaGTTTtgCGACAAgCTCGGCGTGCCAAAaCTTCCAGGTTGGgtcAAtcGCTTTGCTAATgCCGGAGaCGCaGctCTGGaGGCTGCTGAAacTACAGCGGAAAa
>XLOC_102743
GCAAGgtcTgCtgCCGGTCATCGCAgCCgCCgCCGGAGTTCtCGGTgCTCCTCAACGACCTCCcgACCAACgAcTTcAAcACCATCTTCTTCAGCCTGCCGGAGTTcACCcaCAGGCTTAAGtCCGCCGCCAAGTCCGACGAgTGGGgCCGGCCGATGGTGTTCCTCTCCGGCGTgCCcGGgtCCTTCTaCGGGaGGCTGTTCCcgAGGACCAGCgTGCACTTCATCTGcTCCTGCTCCAGCCTGCACTGGCtCtCTCAGGTCCCgCCGGgCCTCTTCGaCgAGGCCAAGaCgCCGaTCAACAAGGGgAAgATGtACAtATCGAGCACgAGCCcTCCcGCCGTGtCCGTGGCCTaCCGGAGGCAGTTCCagAGGGACTTCaGCCTGTTCCtcAAGTCgC…
>XLOC_212054
agCCgcaGGTaCGtGTCGTCGTCaGCCTTCatCaCGTAGTcGtAGGcgCCGTCGGGgAAGGcgcGCGCGGCGGTGGcGAAGAAGtCGTACGTCTTgCCGCCGTCCAtGTTCTcGGCGCAGTTCAGCACGaTGATGTcGCCGTAGCGCaTGATCTCCAGGGCCaCCAGCACGGCGTCGACGGCGGaGGTGACGTTGCaGAAgaCGAAgCGCaCGtCCACGGCgCCGGCgaGGCGGGgTGctCCtGCaGCTGCagCGCGTaGaCGGTCCGCaGCaGGtGCCGCCGCTCGtaCTTgCCCGGcAtCGtCTGGaTGCcGATCAGCACGCGCaCgCCGGGgTgCtcGaCCGGcGCCTTGGCCGGcgtGGTGGCgTCGGCGTGCTTGaCCGGCAAGaGGacGGcGT…
>XLOC_102944
GCTTtAATTATGGCTTtACTTAAaGGATGTGCTGAGGAGTCAAGGaCAATGGTTGGCCAGAGGCTGAACTaGtcTgTGCaGATTGTCTTGGTGcaCTGGgTGCAGTTGATCCTGCTAAGTTCAAGGtAATTTCGTGTGAGCGCTTTAAgaTTGAATGTTCaGaCGATGATCTTATATTTGAGTTGATCCACAAGCATCTTGCAAGGgCATTCAgAGCAGCTTCCGAcACAACAGTACAAGATTCTGCTGCCTTGgCtATTCAagAGCTaCTAAAaTTGGctGGCTGTCAGtCTTtACCcAAaGAAGaTAAtGGGgAAgATTCAAGTAGTTGTGAAATGAGCAGAAGGGgTCAGAAgTTGTGGGgACgTTTTTctAGTTAtGTTAAGGAAaTAATTGCGC…
>XLOC_094533
CaTaGGagcGCGAACGTGGTGGcGTgCacGCacGCGTTgCCgAaGCcgAGCCTcTCCgCGTTCCACCCgAAGacgCaGAAGGcGcaGGAgaGGGAGAGGcagcaCCCcgCCGCCGcGTCCCcgCCGCAgtcgaactcGAACaTGCCGCCtGCCcACtCCGGCtcGaCCaCCgCCaCGGcGtGcGCcGCCctGgcGGGgcatCgTTGtCCTAGCgaGGcGGCgTCGGGgcACgcGGCgAGGTCaCCaCACGGgtcTTTtCCcAgcGGgctgCgcACGGtGTaCaCGACGGCGGcgaCcGGCGCaCCGacGCCGAGCGCgAAGAAGCCGtCCtCCgCGAGCtCGGGgCGGgaCCtctCGGTgAAGCCCCAGTaGaGCCAGCAcAGCgcGtaCtGGCAGACG…
>XLOC_000849
AAAAAtagCAtCTGCTcGAACCAAaGGAACGCCAGGCGAAAaTCCGcTTCCctCGCtCCGTCACTCtCCGTTtCCcAcGagCTTGGCgCgAAAtCGACATGGaCgaCCacGGGGGGAtCCcACCTCCACCtCCTCCtCtgCCTCCGCCCCcTTCCTAcgCCCcTCCTGCTCCGCCtCCCctCCTTCCaTCgacACAAGGgTCGgAAgaTCtGCAATTTGGGAAGGTCAGGagAtctGGCAAGAAaCaGGCACCaCCAAGAgTTGTTCTAGAGCCAGCTGGAATcACAAGATGAAGTCATAtCTTATTTGGCTcTTGAAAGAACATGATGTgCCGAcATAtCGAAcacGAAaTGCATGGAgCAAAGAGGCTTGGAgAAGGaTTGtGGATGCATTCAATAC…
>XLOC_228717
cATCATTAGCACTTGGCTTGTGCAATGCAAATTaCAAGGAAgAATCAAGTGCCCAAcATAGAAagAAGTCtGTTTCAACaGAGTGTAGTTCTTCAACCaCaTTCAGTGGCAAAGAaCAAACAATCAGCCAAcTCCcAAaCCAAGTGACAATGTGGTCTCAGTTGAAAaGTGCAAGAAGAATTACTTGtCTAcaCCaGAAGGCgTgTACGACCTCCTACAAGAATCTGCTCCGAATGAGACTTGCTcACTGGCTCTTAGtGATGACGTAcaGAAGATGGAgaCATCCTAcaCATCCAtcATGCCAAaTAAtCATTtGtCTTctGTTgAGGATCCCAAAcTatCGGGTTCATCtATGAgTgAAGaCATGACtAATGAGGCtGGTTGGTTGGATGTAAGaGc…
>XLOC_097378
CGAGATCTCGCTCTGCCGCGTGTACAAGCGCTCCGGCATCGACGACGGCCACGGGAGGCCCTCCtCCAGCAACGCCCAAGCGGCCTCGGCGaGGCCGGgCACCtCACGCACCATTATTCCgCCGGcTGGCCaGCAGGtATCATcACCgTCGTCCACgCCGCTGTCaCCGaCGCAGCAGCCCAGCTTCCACGGCATACtCGGCCAAGGCGAGTGCTCGtCGGcgCCGCtGCCAGCCAtCAtGGaCCAGGCCACCCcGcACAAtAAtGctCCGCAGCtGCATCAGCCgCGGCCtCCtCCTCCCCCgaGGgCgaGCGCCTTTGCgTCGGCGaTGaGCTCAACGaTGtCGGTTGcGCCGGgcGCGaGGGgCTGCaCGtaCtCGC
>XLOC_188956
TgcGTCTTGTcAGTTTAGCTGcTcTTAtGTCAGTTTCAcTaAATTaTGTGTCTTCATATCTGTAATgCCATGTAGGcTGCtTTGGCTcGTcTTGaTGCGcTTGAGagTGaTAAtGcTgGGGTTgaGGTGGtGGATcTcAATGaTGATGAGTaTGGaTcTAcGGaTGAGGaGGaCCaTGtTTTGAtgCAAAAGAAGCAATCaAAGAACATGAAACGCAAGACAAGGCAAGGaAAAGCtTTGGaGAAgagGGCGGTAAGATCtTTCAtGGATGtTTA
>XLOC_050769
AAAAActAGcgCGaCaGCTGTTCacACtgCTGACTGCTCCAcCCTCGAGCGAtCCGtCCGTcCgccGCCGCCACCTTCtTccctcCCCTcCCGCCAtgGCGGCCGCCAGGtGGTcCCCGGCCGCCTTCCTCGCACTCCTCCtCCtCCtGCtCCCGTTCGCGcCCAGcCCAGCACGcGCCgCgacgCCgGGAAGTcCCCGTCGTCCTCGtCCACCGCCGTGTTCCAGctCCagGGtgCCGTCTATcCCATCgGGCATTATCAtGTCaCCATGAAtaTTGGGGACCCGGCCAAGCCTTAcTTCCtGGACgTCGaCaCCGGcAgCgACCtCAGCtGGCtGCAATGCgacgcCCCCtGCCaAAGCtGCaACAAGGTGCCAcACCCATGGtACAAGCCAACaAA…
>XLOC_043111
TTTCtGCAATTGTgacAAAcAAgcCCAATTCATTATAATTatAGtGTTaTTATgaCgAATTcATAATTCCATaTTACtcCCTCCGtcCCATAATAtAAtAACgttTTTGaAACAAcaCTAgtGtCAAAAAcgTTcTTATatTaaTgGGagAgGGagtaGtaCTTAAgGaGctTTGtTTgaTTaTGaTaGtcCTTGcAAAGctattTTTAAgCaTgAtgatctctGGaAAcaTTataTgCAActAAtcCCtgtgTgCATaCatCacgcgCTAATaTcatAATgtAAtTTaTTatcatactcgtCCaTGaAAcTTGatAgCTGCAAtctTTTgTgCAgTgcTTgCacTTAATTAAAtCaTAtacTTATTGCACTGTAAGaTaCGctTTTGGTTgCAACTGC…
>XLOC_219210
GGacGCgAcgCgGGCCTTCCAGtActACCtGGaCCGGTCGACGCCGCACGcGAcgGGCCGGtgGGtgGGCACGCTGGtGGtGGCCGCCGtCtAcgcGCTCCgGGtcTTGTCCATCCACGGcTTCTaCaTCGTCAgCTAcGGCCTcGGGATCtACCTCCTcAACCtCCTcaTCGGCTTCCtcTCCCCCaTGGTCgACCCGGagCTCGACCCCtCCgCCgCCgCACaCgACgGGcCCGcCCTCCCCAcCCgCGGATCCGACgAGTTCAAGCCtTTCATCaGGaGGCTACCaGaGTTCAAGTTCtGGTaTGCAATCaCaAAGGCtTTTGttAtAGCTTTTGtcaTGACtTTCTTctCCGtcTTCGACgtcCCtGtCTTctGGCCtaTaCTGCTcTGCTaCTG…
>XLOC_043116
AgtgAGGcGGcTTctGctcGAGGaGGAAGAAGAGcTGGctactAGGCTcaTAATCATGGAtcAACTGCAAAGTcTCGGtgtAGCaTACCAcTTCgAGGAGGagATcaGaAAtatCCtcATGTCCATGCAtGtgCaTgATgcAcACCTTcAACTCAAgCATGaCCtcTCATcAACAGcaCTGCtaTTTaGAAtGCTCAgaGGaCAtGGAAtctCCGcgtCCaCaGaTatgTTGATTGcATTCAgGGATGaGAATGGTGAtTTCaAAGCAgaGAAcCCCAAGGACATTGATGCTTTTGTTGCAcTCCACGAAGCTTCCtACCtGGCCTTCCCAGGagAGGCCATGCtCGACGAAGCAAGaGCATTcGCCGTgAAGAAACTCGAAGAACtGAtgCCATCCAt…
>XLOC_022425
CCAAGGTTGATgAAGatAtaGagAAGgTTGGgAAATTgTTTTtcaGAAaTAatGCTGaTTTGAAgATTGaTCCTGGaTATTGCaTGaGcTGTAGATCACAATTAACCtGTCTTCTGCtGTTgCTAcATCAGAGAAGGCaGCGTCAAaGaTcAATAGGTTTAAGGAACTTGCAGTTATAgaCGGAATCtCCGAAATTCCCATCACAGATGCATTaCAAtCCctAcAACAGATAAaGAAgTTgAGGcACCCAtATAGCAAGGCtCTTGCCCaGGCAGAAGATGCGATTGCAGAAGCCTTtGCAAAGatAGGAgAtCAAGAACAAGCAAGAAaGCACTGCgAAGCATCAATTatGATCCtCAAgAAgCtGtACCACCCcAAacaCATaGCCATTgCAcaTGA…
>XLOC_224498
tGCcGGcGGtAaGGcGGaGAaGGagcGCGGcGGcAGGgTGGcTTGAGGCtCgtGGTGGACCGGaTCCAGCgaGGGgAAGgtCGGAtCCGtcGGcTGGcgAcGCGaGGatCtcGaGcGCCATGGGaGTTGCTGGCgaCGGaGCtCGtCAAtGGCGGCCAcTTCCcGGTGACaCAACCCcTGCGCCTAGCCTCCCcAACCTgCtCtCCACgcGCCCCCGTGATGCCgTTGCGTGCaGCAGCCTCCCcAAtCCtCCTCATCATGCGCCGCtGCCTGTCAATATTGGATTTtACTTTCCGATTCTCATTtCAAGTTCtGCACGAAaGAAacACGGagAGGACAGTGAAGGTgAGACCTCAGtCTAGcGCTcTTAACtGAAGCAAATaGTGTCTGGCCTTTtGG…
>XLOC_214657
GgcTAAgtGGgtctctaGGATTtATTaGGAATTtctGAAatAgTTATTgtgctACCctcAAtaTAGACCAGCAAtCTAGGCgTTtGCtACaGCATAATGAATACACCgTAACAGTTCtGCCAATTTtCAGCAcTAAACAATTtGGATTTGTGTGTGTATGtAGGtCCcaTTGATGGAGaGAGCAAAaGGATTtaTATCGTcGGTTtCtGGAgcAATTGATCtGaGGAAgCTATTTGCCCcTTAAacTATTGGAgTGaTTAAcGGGTTTaTAATTGGaGGAAtACCTcTGATTaGAAaTGcTCTGATCGGCGACGATGCCCcTcTTCGTGtCCTTcGCgAGTCCGGTGAACTAATaGGCGGagCagCCGTTCCatCCGTcACGTTgATCAtGGgaGGgAA…
>XLOC_083483
CCAATTcGCCGAtCatCCAcaCGTgACGCGaCCgcACTGCACGtCtTTGGAgaCCaGaCGGCaGCGcGGTCCgAcACGCAcGATGtATatATacACCGcCCCGTgCCTAGcCCTGcCCCCCTCatcTTCCaGAGGtCCaAAATTCAGCAGCAAACaGCATCtAGtTTCtTgAtCCGGTTctgtTTAcCCtGAAGGCTCGGcTTCCgcgGGTGGCTGcGATGGCgGGAGGagGGAAGGTGTActcGTTCCAAGaGGTGCGGAAgCACAgCCAgcgCAAGGaTTgCTGGCtCaTCatCtCCGGcAAGGtGTacGaCGTgAcgCCGTTcaTGGaGGagcAcCCCGGcGGcGaCGaGGtCCtGctGGCgTGCaCCGGTGaGcCCtcCCCtcCCaTCCCCCGcc…
>XLOC_199292
CGCACGTTCTAcGAcGaCCCGGAGGTGACGTaCACCGTGGACCGTCCcATCACcGGGTGGgACGaGAAGCGcGCCCAGTGGCTCCGCGCGcACCCGGaGCTGGCCGGcgCcGGCgaGGGgcGCGTCCTGATGGTGTCCGGCTCGCAGCCGaCGCCGTGCCGcTCCCCCAcGGgCGaCCACGTGCtGACgCGGCtCCTCAAGAACAAGGCGGACtACtGCCGCCtCAACGGCGTGCaGCtGCTGTACAACaCGGCGCTGCTCCGCCcGTCCATGGACCGGTACtGGgCcAAGaTCCCGcTGATCCGGGCCgCCAtGGtGGCGcACCCGGAGGcGgAgTGGGTCTGGtGGgTGGACTCGGACGCCGTGCTCACCGacATGGACTTCCGCCtCCcGCTGCGC…
>XLOC_207772
CCATGCAACaCGGCggCGTaCAACAAGCTAgcTAGCAAaGaTGGCCATGGCCaGGAGCtCCAGCCTaGTGCTCGTcGCCTTcgCCTTGCTCTGCTGCTACGCCTCCaCCGTCTCCTCCCaGGGTAAcTtCGtctgAtGGTTtCCTCTCGTGtcTGaCGGCgAGCATCCCCCGCCAGCTCGtGTTCACGCCGAGCTCGCCctcgTTCACGCCGCTGCTCAAGTCCTCCATCCGGAACCCcAAGTTCTTCAcGCCAGCACcGTgAGGCCgCTgTAtataTCAcGCCGacgAACGCcTCCcACgTGCAGGCcGCCGTGCTGtgCGGCCGCcGGagCGGGCTGCGCaTCCGCGtGCGCaGCGGCGGgCACGACTaCgaGGgCCTGtCGTaCCGGtCCGtGCGc…
>XLOC_118503
AGGgAGAGGtGGAgCGGAGGaGGTtGGGgCCGGCGGcgCCAATAAtCGCCGGAGAGCTTCGCCCGCCGCgAAaGGGAAatCCCCCGCCACCAAGGCGaGAGTGCAAaTGCCGGTTGCTGGGCAGGTGGAATTGGAATCCGCATTGGGGATcAAACGCAAAAAAGGtAAAGtCAATACCGAACGGAAtGATGATactGGTAAAAAAAGGTGCAGCgtGGGgAGTTctgAAAGGAAAAACtGGAGGAAAAagagCCGGAGGCAATTGGtGATAATgAtGGAGCTGGcATGGAATGGGAGGaTGGGcaTgtcTctCCGGTGGAATaCAAaGAGGGTTATTCCcAtGAtcTtGGtGagACGGTcACTGTTgAGTTcacTGatGtACCTTCATCAACTGAAAAg…
>XLOC_053092
GAATTtCCTAgCAGGatcTTCcgtCCctaTaTaTaTCGGctCCtCCACAtCCAAAaGaCAAAACGTCTgACacAACCACCaCTAAAaCCAgCGCAAaGaTGATgAGGCATTCCcAAgCTCTcTCgCagCTCgCCgTCCTCCTCCTCCTcTTCCTCCtCGtCTCatCCAgcgCCGCTTCCACtCTagACGacACCTGCAAgtCCGTCAGCgCgAGCAACaGGgACCTCGGCTACGaCtACTgCGTCAAGTTCTTCAAGGCGTGCAAGGaCAgCGCCACCgcGGaCAAGCgcGGCCTGGCCGtCATcGCCaCgAAgaTCATCCGAgCGGCAGCCGTGAACACCGGCAGGCgCAtCGCCACCatCAAGGCCTCGCACGGGGaCGaCAGGaGGATCCAGGgCC…
>XLOC_025730
AGaCatGGTGGCGGCAGGCGtAGAGCCGGAcACGGTgAcgTacACCACGCTTGTGGATgGGtATTGCCGGcgGGTgAtgtGGGGGAAGcGAtGaAAcTGcGAGGGCgAtGGAGGcAAgGGGGatGTTACCgGGtgTGGCtATGTACAAcGCGATCATTaGGAAGCTCtGTGAGGATGGCgAGATGAAGGAAGTgAACgGGTTgCTTAGCGaAATGGATGAGaGGAAGGTGAAGGCTGaCCATGTGACGTgCAACACGTTGATCAACTCAtAcTCCAAGAAGGGGGaCATGCCATCGGCAtGCAAGGtCAAGaCGAGGaTgATGGAGTCAGGCTTGCAGTTGGATCAgTTCACTTaCAAGGCTCTCATCCaTGGATTCaGCAAGGCCAAGCaGCtAGaTg…
>XLOC_189060
CACAGCAAcAcCCagTCAGTAAGTAtTTTcCCtTTCTGTgaTCAtTTTTTTAGCAACAcTAATGtcATCTTGCTCtacatGACTTACAATCCTATCGTTaTTgcTcACagGGaGCTGCtAAGGtGtCtatTatTAtGaTTgGGCAAcaAGCTATCAtGGATGCATATCtTTGtcTACTGCATCTGaCTGCTGGaATaTTgGTTgAgTCACtCTTTAATGCCTTTGCAACaGCtGCCTTCTTCaAATTCgTTGtTTTTTCtaTTTTTGaGATgaGGTATcTTcTTGcTATATGGaAAGCAAGTAGACCATTGAACAgTGGAGAAGGTTgGGaAATAATgAgCgGGAAcTTTCTGTTctTTACAGCCGCTTTTACGGCATTCTTTTgGGAGGAATCCTTCT…
>XLOC_106708
GTTgCCGTAtCAACTGAGAATGAAGaAATGAAGCAAGAAGGCGATCAGaCCGaAAATCGtGAACAAGAGAAGGaAAAtGACCAACaAAAGGCTAATGTACACAGTGAAGATCACAAACTGGTTgAGCTTGTCGTCCCAATAACACCACCTCTGGATGtTTCCAGTTGtTTGCTCAAACAGCCAAACTTCtCAAATGCAAAGCCACCTAGaCCATGCAAAGcCCGCAgCGGaGTTCCTcCCGGcCCTCaAAAGCCTCTGaAACAGTTCAGTCTcGCAAGACCTCgAAGGCCGGTGACaGCgTGTTCAtCGAGGAAATGCGTGGTATTCTAAGGGAGCCTTCTTCtCCTGGCATCGTGAAGACGTGCTcCCCTAAcGGaAAAAGagTGTCACCGCCGCATA…
>XLOC_013185
AAaCCCCCTGCgaCCaCCGTAGCtCCGAAgCtCTTCaGTTTCAGTCTCCtGGTCtCCctcgcgCGTCaTCGCCcacTCGCCGcGTaCGtGCATCACGaCaGCCTAAGCCATGAAGCCgaGcGCCGCTGtCCTGCTcGCCGCCGTCGTGGCgCTGCtCCtGGTCTcGGCCGTgCGGGgCgaGGaCgacTgCGGgTcgCCGGaGTCGGCGGCGcGcGaCCGcGCGCGGgcGAagCCgcTCAAGaTCGCGGCCTTCTTCTCCATCCTgaTCtgCGGGGCgcTGGGTTGCTCCcTGCCCGTGctGGGgCgacaCGTGCCCgtGCtCCGGCCgacGGCgaCatcTTcTTCCTGGtCAAGGCGTTcGcGGCGGGGgTCAtCCTcGCCAcGGGGTTCatCCAcatC…
>XLOC_008516
CcTGTTtgcaGcaGGCtGCCGAGAACtGAtCCACCcTTCGacGGCagtACGGTcaGGCAcACTTTCAACCGTCCTTGAAgAAgTaGTTCTCGGgCTTgACCTCCAtCgtCgCGTTCacGCCAtCGAACACCAgCgTTAGcgCCGGCACCGTCACGCCGGAGAAGGaCCACCtCCtGTAGCACaGCTGGCGGAGGTCGTcGGcgtCCaCCGGaGTCaCaCCCtGaGaCCcGATGCtGCtCaCCaGCGCgCGCCTCAAGGCGCtGTACGCGGTCtCCTCGaGGTAGGTCGCCGGCCAGGTCgAGCTcAGGAATaCCCCgCCGGagCCGTCCGCCTGGaGGtCGAACGtCCCGCcGGgatGCCGTCGaGGTcATGGCCGTCGACCTGtatGCTGCTGAGCCc…
>XLOC_041236
cTTGCAAGaGcATGaGaAACTGCTTGtgTACGAATaCATGCCCAATAGAAgCATTgACaCCaTTCtTTTTGATTcGGaAAGAAgaAAGGaGctagATTgGGGaAAgaGaTTGAAgATAAtAAgTGGAATTGCTCgAGGATTGCAGtAtCtCCATGAAGaTTCACAGCtGAgAATAAtCCACCgGGaCCTTaAAGcTAGcAATGTTCtGTTAgaCTCTGATTACActCCTAAGatTTCAgACTTTGGCTTGGCAAGGCtatTTGGAGCAGAtCAAtCAcgGGaGGTCacaAACCGTGTTgTTGGAACATaTGGATaCATGGcCCCGGaGtaTGcAAtGcgcGGtCaCtaTTctaTaAAATCGGACgTGTTCAGCtTTGGCATTTTGATGTTAGAAtTTGt…
>XLOC_078685
CtcGTCGtCGCCcTcGaCCCcgCCGGCTTCCGCCGCTGCGtCgCCgTgCACCcGCACtGCTACCtCCTCGAGGTGACCACCgTGAACCTcACCTCCGCCgCCCGGTTCATGTCCAGGCaGTACCTcGAACtGGTCTGGaCCAAGCTCGAGcTCCAGCAGCGCGTCCTCGAGCTCGGCTaCAACTTCCtCTTcACCGACACCGACATGCtCGTGCTCCGGAACCCGTTCCGGCGGAtCCCGGtGTACGCGGACATGAGCGTGTCCTCCgACGaCTACtCGGCGGCGCGGgCGCACCcGCtGGaCAACCcGCtCAACACGGGgCTCTACtACGTGAAGGCGACGAgCCGGGgCGtgCGCgTGCTCAAGtaCtGGCGGgCGGCGCGGgCGaGGTTCCCcGGC…
>XLOC_186398
CgcGGgcGAGGCCGAAGTCCCCCAGCCGCGCGTTGTaCTCCTCGTCCaGCATcaCGTTGCtGGCCTTGAcGtcccTGTGCAGGaTCCGCCtgCTgCTCCcGTGGTGCAGGTaGTCCAGCGCCGAcGCCAcGCCGCGGATGATcTTGTACCGCCGCTCCCATGTGaGCTCCGGGGTgtCCGtCGAcgCCGACatcgACGacGtCGaCGACGCGGtCCTTtCtCTGGCgTaGaGGagCTTGtCgAGGCTGCCcATGGgAAgTactCGtAGaCGAGgAGCaGCTcaCccTTcTTgtGGCaCCAGCCGATgaGCTTCACgaGGTTCCGGtGCGacaGCTTGCTGaTGGtgTTCaCCTCCGCCaCGAACtCCTTCTCGCCgCGGTTGGaGTTGaCGTTCgTGGa…
>XLOC_164564
GAAAATCGGCGAGGCTGAGGgTgCaGTTgCGGgcgAAGaCgaCCGCCTTCTTGCCGTgCGGgCacGCCCgcTCCGCCTCCcGGAAGGcgCCGGCAaCGCaGGCGGCGCaGGaCgAAGGgCTGAcGCCCcaGTAGCACcgcGaGGaGGCCcGcGGCCGGTTGGGCCaGTACCCCgcGCCGCGGgTCGCCTGGAGGTCTtGGgAGGCGGCGGtCTCGGCCGGgAGCACGGCGGCCAGGCGGCGGAGGTTGGCCTCgTAGGTgCTGTTGGCCTTgtatACCCcGCcgACGCaGTtGAACGTcGCcGC
>XLOC_041238
aGGTaCGaGagCGGGAGCGACCATGACGcGCGGAAGCAGCCGCtGCTGGtGAACACGGGGagCTGGTACCGGaTGGGGTCgCGCCAGTCCAGCCTcACGGCgGGGACCTCCtCCATGGCCATCATGCgGGAgTCCCAcGTCTCCGCCTTCCtCTGCACCATGATCGTcGCGCTCGGcCCCATCCAGTTCGGCTTCACCGGcGGCTTCtCCTCCCCCACCaGGCCgCCATCATCCGcgACCTcAACCTcTCCATCtCCGAGTTctCCGtgTTCGGcTCGCtGtCCAAcgTCGGcgCCATGGTCGGGCCATCGCCagCGGCCaGaTGGCCgAgcACATTGGCCGGaAAgGGTCAcTgaTGATTGCTGCTATTCCTAACATCATcGGCTGGCTTGCCATctC…
>XLOC_231876
CTCGAAacgCCAACCcAACCAAatCCAtCatCgCCAtCatCCccaCCTTATTAAACCAAAAACCcgCgAaCCtGAtCCtCCAGTgcTgTtcGCCAtCACAGCGTCCGTgATAGaGaGtgTGATCctgCGCcTGgtAGCcCGGGgAGCaGgcgcagCGTTCGTtCTTGCAGGgAgagtgggtcGAGtGATCGGtCGGGcGGgTGGCATGAGCCcGGGgAGCGgcAAGCTGCGGTGGCtGtGGaGGgCGCCGGCGCGGgCGTTCGGCcGCGCGCGGgaCTTCtACGtgCGGAGCATCACGGGTgCGCgCGCtaCGtCCCgCCGACGCGGCCTTCGGCGCCTACCcGGTGCtCgTGCCcGcGCCGCtGCCaGGAGCCAGAGCtgCGGCTCcGGCgCCGACTA…
>XLOC_114804
ACTCAAATGAATTTACAGAAGtTTCAcTACCAGTAtTTATAGGATGcaAATGTAGTCTTcAAGTTaAAAtTTGAATTCAcaGCTcTaCTATaGtgtTTTAGGAtCCTGATGTTGATCTAgTGATCTAActCCaGATCATTGtTTGtATGCGTAcAACaGTTAATACAGGACtGTTCTCTTCCTaTaGCtTTTGtAGCTCACTTACCTGTCCTTcagCCTTcATTACTAGTaTATGTTCAtAAcGTcAGAATTCCGaCCAAcGTaCAAgAAtCTCCTGGCAATAgATTGGtTTAgcGCaAACAAGGtctCCtCCTCCAAACAATCCAgTgaCGCCCTATTGaAAgCAtCCATCTATGaTTGGcGATGTCAACaTCTaTAtGAATgacCCTGATGATTTGG…
>XLOC_169760
TCCtgaTCCCcACcTCgCGGCgCCgCcGGgTCCGgCCATGGCgTaCtCCAAGGGagCTGGCGGCGGCGGgATGTCGGcGGtGGacgCCatCCTCgCGGaGGCGGCCGaCCtGGtcgCGCtGGaGcagatcGCCAGGctCAACaCcgCgCaCCtagCCGGCCTCGACGaCtCGGCgctCCcGtCCAgCCtCgAgtCCCGcTTCCGCAAGCtCAAgtCCctCCCcACCGCCCCCgcGCCgCCcGCCAAGaCCctGGgCCGGAgcGCCaCC
>XLOC_221130
TgCacAaGAAcTTcatGtGcAAatGcgtGtGTaCatATgTTcGcTcGGTgTAAAagAAAaGacAAtCTTctcTTTGGTAATaGcaGTagcGGGgATTtGcacTTgagcGGacTAAtCAAAAAtgCTTtAAAacTCgCGCTcGGCTTtCTTTtCAATGGCaGCaTCCTTCCtcGCCATGGTgACCGAcTGacATGAACGTaCATTAtGTTtCCCAGGTgCAGaGATGTGCCgAGGacATGTcGATCCTcATCACCACCTAcGAGGgCGcGCACAACCACCcGcTctCCCCCTCCGcAGCCGCCATGGCCTCCACCACCTCCGCGGCCGCGTCCATGCTCATGtcAGGCtCCTCCACCTCGCTCGGCTTCCCctCCGTCGCCTCCAGCCTCCACGGCCTCA…
>XLOC_190162
CcGCgTGGTcACtGTGaCAACTGACaCGTACCGGTCGCCGGcGGCTCCGTCTTCCTTGACCcatcTCtcTCCCcTCTCCTGTcGCTTCatCCTTcAcGCCaCCaCTCtCCTCCCCctCCTaTTtCAAtcACCGctaCCCcGGcgacAAaCaCAgCGgagcgCaTCtCGAcGGCGGCCaTGGCGACGAACGGGAGGCCcGCCGCGTCCGTCGACCCcGaCgTcGCGCTcGCATacAAGTTCCCcGAGGTAAACCAAcTAACCcaCCcGCCcGcgCgCGGCCCcTCtCCCCCTTCCGCCTCCTCCGCCTCaCtcTTCtcTgCCGaTCCGCGCaGGCCtCCTTcGCCTaCGacGagAGGGaCgTGGCGCtGtaCGCGCTCGGCgTGGGGGCCTGCGGcgCGG…
>XLOC_129615
TGGTGGCCGAcGACGGCgACGCAGaCGATCAtGTTtCCgCCGGgCgAGCtGgtCGGAGGCAgCGctGCCGgCCGgCCGGCaGTTGaaGcGGCGaCGgCGAGaCGGAGGCgcgCGGGGGatCGACGGaGGCTGTTCtCTGcTGGTTgTTGGaCCGTGCGcGCGGgcaGGAGacgAAGGCGGCCTAtaCtAGTGGaTCGGAGGgCCACTGtCTaCCGGTGCTtGGagccGCACCAAtCTTGATGCAGtCtGTTCAGGTTCagTGCTTcaGaCGTCCcATGAACaTacgtCagTaCAAGgTTTCAACaCCaGaTGATGTAAAatAaTcAAcagaTaCCGAAcAAaTTCaGAgAACAAaTTAAtcAGC
>XLOC_064078
GaGtgtGaCGGaTGGctGGtTgtCGGAgTTcGGtAAATTctGcCCCaCCTTgAAGGTcaTCCaGTAtGTTGGtgaTAAGCCgcatCGtCGtCAGaTACGGAgAACgaTCCATGAAGAtGTCCAAAATTCTTcACATTCaAATGAATTGCCAtTTgATGTGATgcTgACGAGCTAtGacATAgCCTTAATGGATCAAgatTTTCTTTcAcaAATTCCTTGGCtCTATgTGGTGATTGATGAGGCaCAGcGTCTTAAAAATCCTTCAAgTGTaCtGtATAATGTTcTTgAAgAACgctTTAtGatgCCAAGGCgTctAcTACtAACaGGCACTCCtGtCCAgAATAACCtTTctGAActAtgGGCgTTgaTGCacTTctGCatgCCTTcAGtTTTCg
>XLOC_019766
tGCAGACgTAGGAACGGAgAACAAAcTAAaCaGAACAGCAGGgCAAaGCAAGaGGCgcGCCGAGCGTCCgCCcGTCCaTAAGTAgcGCAGGCAGCCAGCGAGTCGtCTTCAAGCCACGGCCTCCATCGcTCCATCCACCATCCATCCATCGCCACCGGAGAGCCAACAACAGCAGAGCAAtCCACCGAGcGcGACGATGtGCtACCAGGTGAAGTGCGCCACTTGCGGCAAGTCCACGTGGCGGgCtGCGGCCGCCACGTcGCCtCCGtGCACCGGCAGATCCCCgAcGGCCAGCACtGCGCCtGCCGCGaCtGGCCGGgcgtCtCCGCCGaCGCCAACGCCgCCGGctCCaCCtCCGGCgCCGtCAAGGaGtCCtCCaCCTGCGTcaTCcTGTgaTGT…
>XLOC_030544
AATaGGGtgCTacACaTGGcaGTTCtatCGaTgaGgAAAaCaTTAAaGGCCCAACtatcAAcAGtGTTgTgTATTTcatGTTGGCCCcAACACTTtGTTACCAGCCAAGTTatCCCcGGACAGCATTtaTTAGAAAaGGCtGGGTcACCcGGCaGcTTatAAAaTgTGTAGTTTTTacaGGCTTGaTGGgCTTcATAATTgAGCAATACATTAATCCAATTGTgCAGAATTCgAAgCATCCATTgAACGGAATTtcTTGGATGCTATTGAgaGaGTCTTGAAAcTcTCAgTGCCAAcATTatATGTAtGGCTTTGTaTGTTCtATTCCTTTTtCCATCTgTGGTTgAATATTCTAGCCGAActCCtCCGTTTtGGTGATCGTGAATTcTaCAAGGACTG…
>XLOC_215577
GtgtCCATcaGCAAcGCCAGCGaGcTGGAGGTGACGGagtGGGTgATCCAGGaCGagCCCGGcGTGTACaTCACCGTCCGCgAGCTCgCCgAcGGcgcCCGcGAgCTCCGCCgcgTCCGcTTCAGCCGtgaGAAATTTGCGGAgCTGAAcGCCAAGCtGtGGTgGGAGGAGAACAAGGAgAGGAtaCACGCGCAGTACCTCTGATCTAGTCCGAATCtCCATTGGTaAAACTTaAAACTgGGATACtTTCACTCTgAAGCTTCAAGCtTTGTGCTTCCTcTCCTTGTGGTGCTGCTGCTGCTTAATTACAAGTAAATaTAGagtTTAAtTTGtgtTTgGGGTTgGaGctgGGaAAgaGAGagagagagGGatagGaggGGGAgagGGGaAAgAgaAAtg…
>XLOC_057871
GAAGGCGTACTGGCTGGcGCtGTGGgCGGaGGGCgAGGcGCAGgaGGGGTTTAtGAAGGaGaCCAAGGaGAAcTTcGCGCtGCTGGaGGCGCAGCTGGaGGGgaGGCGGTTCTTCGGCGGCGAcGCCATCGGtCTTGTCGaCATCgCGGCATGCGGGTTAgCGcaCtGGCtGGGCgtcTTCGAGGaGGTCGCCGAGGTGaGACtGGCCACCGaGGaCGAGTTCCctcGCCTCtgCCGCtGGgCCAAGGagTACGTGtCCGAcGaGAAGGTgaGGgCgTGCCTgCCGGacaGGCCgcaGCtgCTCGCCcgcTTCGCtgCCAAcAaGGGgatGTTCATGGCCatcGCCAAGtCCaTGCtGCCGCCAAGTagCtagCCGGTgTGtctatGTCCATGcATGGA…
>XLOC_179813
gccGTGCTCGTGCAGGTGGGgCTGCCcGAcGGGgAAGTtCCcGGtGAAGTTCGAcGCGAGGCAGaCGTGCTACctGGTgAAGGGCAAGGTgaGGGCGCACatCAAGGGgTCGTCCGAGTGCGTGGAGTTCGGCGCCGGCGACCTCGTCGtcTTCCCcAAGGGgCTCAGCTGCACCTGGGACgTcgTCGCCGCCGTCGACAAGTACTACAAGTTCGATTCGt
>XLOC_018836
AACTCACAGTTGtCTGTTGtcTCtACTCCAATATGCATGCCTCCATTGCTGGAGGAAatACCCTGTGATTCaaaaTGCACTCTGGTTAATGATAATTtGGgAGATtAtGTTCCAAaTTCATCTCAGGAAgAtGGTTtAtCTTCCAGTTCTTATTtAGGCTCTGAAAaGtCTGACctGGAAGcAGCAGAGAAGGAAgTAGctAGGTCTATGATGACATTTTTGCTTCCCcAAGCTAtCCCCCTTctGGAgAAAaCTTaCAGAAGAAGGAAGGTTAAGCAAAAAAaGAAGAAGATGCAGTTTtAGCGAGAAGTGTTGCAGCTCAAAATCCCTcTGCTGATGGTTgCAAAGGTA
>XLOC_080085
CAAgAAGctCaAAcCAAGCCAgAAgacactaGcacaAGaTTcAATTgctGaTgACCATTAcAtGaGAAtcCCCtAtCatgCatTaTTgagAGGaACTAAcGGATTTCGGAAgTcAAcTTgcTTgGGAgaGGAAGTTAtGGTgcGGtTTatAAGtGtGtTTTGGAcACTGAAgAAgAACATTGGctGTCAAGGTgTTTAAtCTTGGTCATTctAGaTATTCCAAgaGtTTTgAGGCTGAAtGTgAGGCGAtgAgAAGGaTACGGcACCGTTgtCtCaTTaAAATCaTTACTTCTTGTTCgAgCGTcAACCaCCAAGGTCAAGAGTTCAAGGCATTGGTTTTTgAGTTCATGcCCAAtGGTAACTTGGAtGGTTGGcTTCATCCAAAATCGCAAGAtcCCA…
>XLOC_198067
TGATGGAAAGAGAGCAGGAAaGGgAAGAGCTTGGgCTAGGgCCcGTcAAGTATCATGGCAAATGGCCTCTCAAACGTGCTTCTGTgTTtCAGGAACCTcTTtCTGCagCTcTgTCTGCCcTGaCtCTTcTCGTgCagTTTAAtGGaTGGCtaTCGTTTTtCCtcTTgCTTtCTTaCAAGCtGCCtCTTaGGCCaGAAaCtCaTgCCACatacTACGAATACACCGGgTTAtGGCACaTTAACGCGcTCTTGGCCTTGAATTCATGGTTcTGGTgTGCCaTaTATcaCAGTTGGtAGGTTCAGtCTAGCAGtCTgcGTTTTcAGaTAAgTTGTCTgTCGGcaGTtAATTAATCCAGCTTGGCCATCtCtATTAcAGTGATACTGCTTGGACagAAAGCTG…
>XLOC_034389
CCGGTgaGGaCgTCCaTGGCCAGCTTCtGCaGCtCCaTGCgCtGGTGGCCgTGcTGCAGGaCgCcacGGaGGTTGCTCACcgTgAACACGTTcTCGGCgaCGTCtcgCCGGaGcGCCTTgCCcGTcGCCCCCGTCgTGTacaCgaGcAtCTTGaTCACCTGGAGCGCGCgCTTCaCGGaGCGcACCTGagAGTCCGAGGCGCTCGGGTTGAGGAGCAGAGTcGGcgAcACGTGCGTGAACTCCAcAATCTTGGCgAGCAGGCCgCGcgCgTTgCCGATCTTGCCGCAGTTGtCATGGtCCctcGcAaGCTTCTTGAGTAtGTgCAGGCCcaGAAGGTTGtaCTGCAgaTAGtCGTAcATCCGGtCtGGCaCGGcGGCCgCGGCGAcGGCCCCcAgCGGg…
>XLOC_092502
CgAcGAACCaCGAcAACCataCATTAgtCCGGcTTCCTTGCgTCCTcGGcTTtcaTCaCCagCCGcAtGAACCcTCCGCTaGaTCCGcaCCGTCCATCCGCCTAATTgCgTatCTcaGcaCCGAACCgacGGTCaGAACCcTcGCCgAGGaGTcACCcTGTcgCGtCtAgtcGGacTTGTgCTTCCGcGACCTcGACGCAGCAGGgatCAcGCAGCCAcGcAACCAACtgAAGCtAGCAAaCtATGCCcAtGGAACTGGCCGTGaTCCaCCtCGtGCgCCcAGCCCtCaCaCCGTcGCCTTCGCTGCGGCCgCGtGGacGGcGCATGCtGcgCCtAcgCGTGaGGTGCCGtAtcGACGGGgatgAGGGGGgtGGagCCcGGGGGAgcgAGgaGGaCGCG…
>XLOC_119589
GTGGAGAAATGCTTGGAATCTTCGGCAACATTGTACAGCTCCAACGCAGAGTTGATATGGGAGTTCCTGCCGATGAACAACGGcAACTAGCTTCATCGATCCTGTCCAGcTCAGTCGAGTCAGCAGCTGGCGAATTCCCtGCTGAAGAACCACCGCAGCTCGCTCCAATGagCTTTCCCAGCCcGGTCCAATCAGCaCaTTCtGGaCTAATCtACgTTGATgaGCCaCTGGAACTaGCTTCAtCGAGCTTAgCGGgcTCAGtCgtATCAGCgCCTTcAAAaCTacTTCCtGTTGGtgAATCGcTGGACCAAaGTTCaTCGAGCTTGGtCGGcTCCGtcGtATCGGCgCCTTCCAAaCtGTTCTCtGTCtGtgagCCacTTcaGCtaGcTTCatCGagCT…
>XLOC_113124
CGcCCCgAAgcTACCgatcaGCgTGGaGGaTgcCGGCCGGAGTGCGGAGGagtTTgCAAAAgctGAAgCaAAGGGGGTgCCAcTTCCCTgCGTTGGtCAGGaCaCAcGCTTGGaCtaTCGAGTTATTGACCTGCGcACGGCgGcgGGTCAAGCCgtTTTCCgtGTACAGCATCAAGTTgAAAACaAATTCAgGGAAtATCtgtCgtcaAAAGaCtTTATTAGcAtCCAcActCCgAAgcTGatTTCagGGTCAAGTgAAgGTgGaGcAgCAGtaTTcAAACTTgAAtATAAGAATGGcAAGtgtGcCtGtTTagcaCAAtcgcCtCAGCtGCACAAGCAGatGGCTATCtGTGGTgGGTTctgTCGTGtCTTTGAGGTTgGGTCTGTGtTTAgaGCtGA…
>XLOC_031426
CAGTGGtgTCGCCGTCtGTCGcTTCGgctCTTGGCACGGCcaGgAAcaGcAAGAACGCCTCtCCTCGTCGGCGTaGaGctCCCcgacTCgAaCaGacGCGgCgcGgCCGTCCtCGTCGaCGCGGCTCtCGtAACGGCCGGAcTTGAcGGacACGaCaCgAacgCCGGGgtgCACGCaCGacaCGGCgaTGCgCGCCTCCTGGaCCaCGACGGaGAGCAGgCcgCCtATGCACtGCGCGAACGCGTCCTGGATCAcaGCCTCgTTCtCGATGAACGaGAACGTGCCGCCtGTCGCCTCGGCgATGACGTGCatCGCGGcGgCGTCGtGGtCGTTgCCGAAGCCgAAgTGtGGATCGGCGCtgACCAgTCgCCGTCGgcGCCGTGCGcGCGAAGGaGGgCG…
>XLOC_209457
tACTGGCCtaTcAACTGtTGTTCtcGGtCCCAATGatTacaatgCGCAtTGACgggAAcCGctTCCaTAATCACGTTCgAGATCTAtgTGATcTACATTGAcTTCATGAACAACAtgGGCCACtgCAAcTTcGAACtGGTgCCTAATCGGCtCTTCGAATGGATcCCCCCtcTCAAgTatcTCaTGTaCACaCCatcGtTTCaTTCTCTTCACCacACtCAgTTCCGGAcAACTaCtCTCtTTTCATGCCgTTCTAtgACTACAtATACAACACTATGGACAAGTCGACGGACACGCtGTATGaAAAcTCACTCAAgGGCAAGGAGaAAGAAGTAGACgtGGTTcACCTTACGCATCtcACCAGCCTGCAGTCCATTTACCATATAAGGACCgGGTTcG…
>XLOC_010234
gATTGCATtcAgcgaCgaGgaGGGCgTTAGATTtCaGacAaCATTtctGGgAAgcgCCGctgtAgCtGGtaTTctACCtgAATCAATTTtGCAAGTAtCTGACAAGaGTGGCActACCGTTCAAgAGGctCTTCGGTTGAActCCTTcGAGGCCaCTGCTGCtGCtCTTGGtCAGGTCAAGTaCAGCCCGGAGtCtgTcGGCaGCTAtGTTgAGGTTCACTTGGAACAAGGGCCTGtCCTGGAAgCCcTCCGATAtCCCcTTGGCGTCGTAAAGGgaTCGcAGGgCAGaCACGATTGAAGGTAATAGTagAcGGTTCCcAAGGGcATGctGGgAcGGTTCCAAtGAAATTGcGCCGTGATCCGAtGGTTGCaGcTGCaGaGcTGGtGGTGacaCtGGAG…
>XLOC_043909
CCGAACtcGATGATTtcGTGCGCCGCAGAAGGGTAAGTAAAAGTGTGGaCAATGGTAGGGgATACACCGGGaGAATTtCTTCTTATCAACAACAAcAgCgTGCTTTtAAAaGAgctGaGAACTTcAAgaTaGtctAGACCcTgacAACCcGTCGTTTGTCAAGACCatGGTTcgAtCACatGTatCCaGCTgCTTTtGGCTTGgTctCCcTTCtAGTTtCTgCAAaGATCAtCTGCCTCCcAgAgAACaTAAGAtGGtgTTGGaGGATGAAgAAGGtgTTGAATTTGaTGctGTatACaTCGGAAaTcGAACAGGtCTGAgTGGtGGATGGagAGGcTTctCGATgcACCaTGACTTGGAAGATGGGgacTCATTGGtCTTtGAATTGGCTGAgCCTga…
>XLOC_123130
GAGAATTTcAcATatAAAGAgACGAGTAGtGtgCgTGGtACACATACACTGCATTGACGATCGATCATCGATGGCgAAGcAAGGTgTTGCTTCCaTGcTTGcAGTGGCgcTCGtCCTTGtCTCCTTGGCAgCAtTTCCtAGaGAgTGCaGtGCgcACCGGGcAGCtGCtAActcCCAcGGaAAAACaAAAGGGGTGcActCCATCGGcGtCtgcAACGGcGtGATCGGcAAcAACCTgCCGGcACCgAgCGACGtCGtGAAGCTATACaAAtCCAAgGGCATCAACGCCaTgCGGAtCTACGCGCCAGAGaGCAACGtCCtCAAGGCGCtCAGCGGCtCGGGCATCGGActCCTcATGGACgTCGGCAACGGCGCGctCCCGGCCtCGCCAAcGAcCCC…
>XLOC_069672
AGGAcTcTCTatGTTCAATTtcACTGTCTGGTTgTTaTTCTcACCaGGAAaGCCAACCTCAGaTGGtgTcGCaTTGTTtCCcTGATCCTCCAATGGATGGCaTacTACCTGAATCTgATTCGCCTGGCCAGGTTCGTTtGTAAGAACCTGTgACGATGtCgTTGGCGAATGCCcTCtGCCAGaGAACAGGCaGCGGCATGGATCGGATCTTGaCAcTTCAGGGGAGCATGGGGGAATTaCtATCACCGcGCTTGGCaGAGGCGGcACAGCATGCTTtCTGCCAGGGtCgTTCCGCaGGGAAaCTcTACaGACaGGaCATGTCGAgTGCTGCTTTAGCCaGaTGTCAATGCAGGCCAcGTGGAAaTCGtGGCCAcaGTAAGGAagAACGCGGAgTACgtc…
>XLOC_159128
CTTGCGTaTGTTgCCGtcGCTGCCGGACTTGaCCCcGacGcGgCCGaGCTTgacgaTGGCGGCcACGAAGCCCcGGctGAAGGcGGCCgtGCTGTTGGCCcacGaGTTGaCgaGGGgCcgCGTGcGGTTGtCGTTGtagaGGagCtGGtCGGaGGCGaGCagCCCCCcGCcGtCCtGCaGGTTCCGGTaGTACtGGTTGtCGAAGaGCGCCGGCgTGGCCTGGTCCATGAGCACCatGGGTCCGACGagCCGTCGGCGGGgCACTTGGtCCtCaGGAACGCCGCGTaCTTGGGgTTCaGCGTCGCGTCCgCCGGgCTGCCGTaCaCCc
>XLOC_221699
TcGacTTctGGTGCaACgagtTcGGCatGcGTgtgCGGatCGcGCtgCGCgaGCtaGGCgtGCCGTTCGagTacAtCgAGGaGGaCCtCCGCGtCCGCGaGaGGAGCGAActGGtgCGGcGCatgAAcCCCGtGCACCGCTCAATcCCCaTCCTCATCCACCAtGGCCgtCCGGTCTgCGGcTCCGtcAAcatcGtCgAgtacaTCGACGaGGtatGGGGCCaGGAAgCCCgtTTGCTCACCGGcGAcCCGGCCGaCAGGGCCgacGCCAGGTTCtgGGCTgatTTCATTGACCACAAGGtGTTCagcAGCCAGacgAGGtTTTTCAcGAGCAAgGGCGAGGaGaAAgaGGcGGCCAAGGAAGaGTTGGCCgAGCatCTTaAAcGtCTAGaGGaGGTGC…
>XLOC_162637
TTgATGCCGATGCCCATCCCcATGCCcATGCCcaTaCCGGCCgCGgtGGaGGTGGgCGAGGCGAGcTGGTGCTTgtGGTTGTGCATCCAGACCTTGAGGaCGTTCCGCTTGAcgCCGAtCTCgAGGCaGAAgCGCTCgAGGGCgCCGCCGTcGTCGcGGTTGATgCGCCaCCCcTGCTTCtCGGCgAAGGCGCGCaTCCTCTCCTTCTGCTCCGGGgTGAACTTGGtCCGGTgCCGCTTCCTCccGAAGCTtCcGcTCCCGcACCCGGGCTGCAGTCGTCCgCCCGGGga
>XLOC_201362
CaTGTTTTCATTcAAAAAtATgCTTCCAcTCgTgCCTGaTTtAAAAAAAaTTcTTtAATTCCTTcAGGAATACAcgACCATCAcAcATTTACAAAatCAAAatcGAcActACtACTTTgTATTAtgAgCATCACGTagAAGTatACTgCTTCTgTACacAAaCTAAtGAAaGAAcAGACGACacATTtGGCGTGCCCtGCAtGTGTGGCaGCCaTGCAGGtCCTaGCtGCtGCGGcgtCCGctCtCAGGGgaGCtCCaGaGGAGTGGgAGGGgaCatGGGgCGGCGCCgCCACaGGTTcaCCtCCTTCCTGGGctCCGACGCCaCCACCCcgCCGCCcaGcaCCaGCGGCGCCGagAACGCCaCGAACCcgtcGtCCaCGtAAtCGtCgtcGaCGTCGa…
>XLOC_019614
CCtGAGTTtGCAACTTTGAGATGTCTTGATTCAGCGTCTCATTAGTCTTcTTCAGGTTATCGATAtCTTtGGTGTCAcTTTTAACaGACAGAGCACTTGCcATTGctGGAGCTGGaCTTGGCTTCTTATGAGATTGtGaCACCACAGGCATGCCcATTCCCaTTGGCGCCatGTTtACtCCcATTCCCATTCCCATACCcATTCCgCCCATTgCGCCCATTCCCCCCATTCCGCCCATCCCCCCCATTCCGCCCAttCctcccattCctCCcATTCCcaTAGGCTTtACAAAaGTagTTGGgACTgCCAAaGCTGTAGCaGGACCTTGGGTgCCCTcGCATTGGacaCAGGgTCaGGTTTtAtctCACTTCTAACTGATTTTGAatCTGCATACTTGAC…
>XLOC_138660
AGCTatACtTTGTTCAATAtGTTTGATGACtTTGTTCTTTTGGCAAGAGGcGGCCTTATTGcTTACCATGGGCCTaTAAGTGAAGTTGaAAATTAtTTCTCAGGCCtGGGGATCAAGGTTCCTGACCGtgAGAATCCTCCAGaCtATTATATTGACATCTTAGAGGGAATAGCCAAGaCAAAAATgAgGGGACATGCCACtCCTaAACATTTGCCACTTCTTTGGATTCTGCATAATGGATATGAAGTTCCAGAAGATATGCgGAAGGACCtTGAGGAGATCAATATGATGCACGAGTTATATACTgTAGGGTCCATTACTAGAGAACTATCTTCTGTAGAACAGACagAGAGTaAAgATTCTGTGCACCAAAATGTCAGCCAAAGaAATGATTTACTG…
>XLOC_126617
CgCCAcGgCagCCaTGCTGGGCCGcTGCgCGGGgtCCtCGTGCAGGCaGCacAGCgagAGGCGCACGGCGCGCGCGACTTCggccccGCTCActcGCCCcTCCAaCctCCGGTCcaCGaGGTCCAGGTatctCCcTtGCTCGTGGAgCTCCAGCGcGACCATCGGGAAgTAAtCGtCGtcGCCACCGCtGGtgCCGCCGctCATCGTcGaCgacGTCAtCGtGCTGCtAtGgCCGGacGGGgaCGGAAaGGCCGAGtGGtCgCCGcTGCCGCCGaCCGCGGCgCCGGtgTTGTTGGcTtGctCCTGCTcgCCCcGGTtcTTCCTCCcGTGcACCaGCTCGAGCAGcACCAtGCCgAAGCtGTaCaCGTcGgCGcGGTCCGaGATCGGCgCGTTGcTGAG…
>XLOC_065674
CCGTTaCATACaGGCACCGCTGCCcGGCCcTAGCCTCATGAAaTTTCTTtAGGGgagAAAaTCtCTCCtaTgATCCTACTaCCGCCgTTACaTaCAGGCACCGCCACCCGCCcTAGTGCCGTGGtGGTTCaGATTCagAAaGGGgaTGCAATGCGGGGTTagtATGGTTGGaGGAAaTCAGCCGAGTTGGCCATGGagTCGGTGGTCGGCCAGGCAGACCGGAGCAGCTTCaGGaGGTGCTGCGCCTTGCgTTtGGCaCGCTCCGaGCaGCCGCCTTGCaCCaTCATGAGCAGCTGaCTCATGGCACCtGCTCGGACGGCCTCCaGCTGCaGCaCCtCAGACCCgCCcACCACGGCCACCAATGCGCCcGCAGCATGcTCAGCcGcGcgCCCGGACATG…
>XLOC_068866
GTTGGCCGcGCtaCCGGCgCtCGGGTGGtGGCtCgtGGtGGTCGGcgCCGTctGCCtcgtCtTcGCCtGGTCCGGCTTCTTCGacGCCtgGGCGGtCCGctCCGGcACCtACTCCAACACGcACGTGACTGATGtgCaTGCGcGTACCGTTgGGGTgTGGaCGaTGCTGtCgTGCACCCTcTGCTTCCtCTGCGCCTTcAACCTCGAGAACAAGCCGcTCtGCgCCGCAAGtTTCCtATCATTCGtCTAtGCaTAtGGaCatTTCATCGTGGAATaCGTGCTGtACCGTACCaTCACCGCAGCAAGCCtCGGCACGcTCGGCTTCtTTGCAGTCCCATCGATCATCtGGaCGGTCGtCCGTTGGaGaAACacTCTTGGCTACCGTGctaCAAAGCGGTC…
>XLOC_220299
tGatCAcagTGTgTgaTaGcTTGGAcaAtAgtGGCagCCAATTCAAGGcactTgtgcTagagTTcatTCCAATGGAAGCTTGGaTaAAtGGTTAcaCCCGAGCACaGAAgaCgAgTTCCGGacaCCaAACCTTatgCagAGGCTAAACaTTGctcTTgAtGTGGCGGaGGcAcTGGAATatcTCCATcACCaTATTGAtCCTCCAATTGTTCACtGTGAtGTTaAACCAAGTAATATTcTTcTTGATGATgaCAtGGTTGcaCAtCTTGGTGACtTTGGaCtAGcaAAGatAATTAAAGCAGAAgAAAGCAGGCAATCACTCGCCgATCaAAGTTGCTCGGCTGGAATCAAAGGCaCAATTGGGTACCTTGCACCaGAgtATGGcACCGGGaCtgaAAT…
>XLOC_050761
AGCTGTTTAAGGaTCtGGTGACCTTGGGCTTGAGGCCAACCTCGAGCACGTTGGTGGCGCTGATCCCGGTGCACAGTCCgTTCGGgCATGAACAGCTTACTCGGTGCTTACATGCgtAtGTTGTCAAGgCTGGATTTGATGCCAATGCTCCTGTATCGACAgCgCTTACCACTCTgTACTGtAGGTTAAaCGacATGGAcTCTGCAAGGAAaGCCTTTGATGCAATGCCTGAAAAGaCCATGGAAtCATGGAATGCCATGATAtCGGGGTATGCCCAGAAtGGTTtGACGGAGAAGGCCGTTGCACTCTTCCAGAAAaTGCAGGCGCtcAATGTGCCACCAAATCcGCTCACCATCTCGAGCaCTCTGTCGgCCTGTGCACaGCTTGGAgCTTTGTCAT…
>XLOC_073967
GGcGCgaGGCGCTcGCCGaGGaGGaCGCGCtCtCGGGcaCCtCCtcGtCCGcGCCtCCCCCctcACCGaCGaCGagTCGTCCtCTTcGCCGctGCCcGAGGaGGaCTcGCCGTTCgAgCaGGaCgTGCTGaGCGaGaTGGGCTGGGACCtGtaCtAcGCgaGCCTGGcGCAGGCgaTgCTCaTGGCgCCGCCgCCgCGgCtGCGGCGCtCGGCGaTTaCGGGgaGGCtcACCTcGCCgACgTGCCactCtGGAgctaCCaGaGCTAgCCGGctAGTTCGcGcTGCTTcGagTTTTAgcTTtCcTTtCTgtCgTCgtCTTGGcTTCCgaTCGaTGCCAAAaTTTGGTgCTgCtGTAGGgTCacTgCTTGCGGTTtCTGGTAATGTGATGGTgCGAATTGG…
>XLOC_153921
TAAATAAcAGCTGGaGCCACATTTCtCTgTAGGATTTtGATTACAcTGAGTTGGAcACTGTTCTGGAATaCTATCCTcATGGTTATCATGGCgTTGaCAAaGaGGGgagaCCtgTTtAtaTcgAAAGGCTTGGAAAGGTCgACCcTAAcAAgCTTaTGAATGtgaCAACtATGGACAGaTAtgTAAGGTaCCATGTGAAGGAATTTGAgaGGAGcTTCTTGATCAAATTtCCAGCATGCTCTCTTGCGGCTAAAaGaCACAtCAATTCGAGCAcAACAATTCTGGATGTTCAGGGTgTGGgTTTgAAAAATTtCAGCAAAaCTGCACGcgAATTAATtATGCgACTGCAGAAagTTGACAACGaTAActACCcTGAGaCTTTAcaCCAAaTGTTtAtAG…
>XLOC_226545
GGTCgAGCAACTTAAGCATGACAATGAAATGAACTGCAATGcCCTGGAgaGCAAActCAGCtGtGCTCTTGTTCAGCAAgCTgCCGAtGAGGctgcgATaAAACAActCAAGTTGGACCTGGGtgCtcATaAAGCtCAcatCGACatGCTAGGTagCAAgTTGGAgCAGGTCactGCtGAAgTACATATGAAGtaTAAAAACgataTCCaGGATTTGcAcGatGTGaTcAtgGtGGAAcAGGaGGAgAAAgacGacACGCaAAGGAAgcTTaAAACtGCaGaAAATGAGTTgAGGATTCTgAAGAtGAAGCAGGcaGAGCAGcAAgGGactCCGtCtcGGtCCAGCAtGtGGAGTcGCTGAAGCaGAAGGTCATGAAGctCCGGAAGGAGAACGAGTcG…
>XLOC_128672
cAGAGGCTAAGAtAGTTtGAtGaCAAaGagAAaTATTGGTTCAGATgAAGaCCTGcGTCtGCATAGAACAATGGtGAAaCgAAaGAAaCAAGGgCTTcAACTGACCAACCTGCCAACGGaTATTCtCTGCAGTATCCtGTCACAATTGCCGaTAAAaGAAGCtGtACGGACGAGCATACtGtCAGAACAgTGGAAaTGtCTTtGGCATCACCaCCcAAaTCTAGtATTtActCTTAGCTCGATGTTGCCAATTCCTCGtaCCTTaCCGTTAAcaCCcAATGATGATGAGCcAAGGAACATGAGTTtATtCAGagAGTCGATGCAGtCCTACAGCAGCACAGTGGtgtGGGGGTTGaGAACGTTCAGTTtCGGgcTCCATTtGAAGATGaCCAAaGGGaT…
>XLOC_056451
CcAAAagCAGcGGCgaCTCGAACgTCGGCGGgCCtctCCacaCCAgCCTCCAcACGTgCCGcAAGCCAAaGCTGCCGCCAAaTCCGctCCcGCCcTTCtACTGcTGCCCCCCagcatCCgCgtCgTtGTCGgagCCAATCAACTTCACtCtCCcGGACCcGGCGGAgCCgcTCaGGGtCCGGcGGCCcgtGCACGCCGtGGGGGCGGaGTACATGGCCAAGTaCGAGCGCGCCATCGCgCtGAtGAAGGCGCtGCCCcAcACCGACCcgCGcAgCTTcTaCCAAATGGCCAAcATCCACTgcGCCTactgCACcGGCtCCTACCGCcAgACgggAAaCCaGGAGctGGACAtgCagAtCCacTTCtCGTGGTTcTTcTTCCCcTTCCatcGCGCCTACC…
>XLOC_075875
CCctGTTCGGgaCGTGGCCGaCtCTTGCaGGACCGGCGCGGCGACCAACGtCATCTTCGGgCTGGCGCTCGGCTaCAAaTCCGTCATCGtgCCCGTGTTAGCCATcGCCTTgTCAATCTACgTCAGCTTcACCctGGCATCgaTCTACGGCATCGCCATCGCCGCGCTCGGGATGCtCAGCAcGgTGGCCACCGGGCTGGCCATCGACgCcTAcGGCCCGATCAGCGACAACGCCGGAGGCATCGCGGAGATGGCCGGCATGAGCCGcAGGATCCGGCAGCGGACGGAcGCCCTcGACGCCgCGGGCAACaCCACCGCGGCCATCGGCAAGGGgTTCGCCATCGGCTCGGCGGCGCTGGtgTcGCTGGCGCtGTTCGGCGCGTTCGtGaGCCGcGCGGg…
>XLOC_049080
AGCGCTCCGTCGAGGgTTCCtCGGCCcGCGTGAGGCGaTGCCTGCAGTTCCGTCCGCCTCCTGCCGCaCCAAaTCCGCCcGCActGTTtGCTaCaTTGGGgATTCAAgAAGcGTTCTTGCTTtCaGtCgAGcGGCCGCAGGcaGagCAAGAACCaGcGGAACCgCAAGAACCGCCGGTACgCATAGCACACACAGCCACaCCGCtGATTCCCAGCTTCtCCATGGCCgCCGACCAcGCCCTGACCTTcGACCGCACCACCTTCCtCCGCCCcGCCCAAGATTGGCCCATGCCGATGCCAGTGAATTcGGACCTGAGcGaCACGTCgACGGCACtACTGGgCAATTATGGCTTCGtCTcACCAGCCACCtCTgAGCtgAGCAGCTaCAATgCTACgaCAC…
>XLOC_224570
TGGTATCAGACAGcGAGGAAGGCGAGCTGtGCACAAATGTCAAGGGAACACTGGGTTACCTAGATCCAGAGtACTACATGACGCAGCAACTTACGGCGAAGAgCGATGtCtACAGCTTCGGCgTGGtACtACTAGAGCTCATAGTAGCCAATCCACCTAtATACGaGAAGAAGTACATTGtCCGTGAGGTGAAGACGGcACTAGACATGGAAGAcACCATGTACTgTgGGCTGAAGGATGTGATGGAcCCAGTTCTCTaCaAAATGGGGGGCCTCCTAGGATTCCCAAGGTTTGTGACGATGGCACTGCAATGCGTGGAGGAGGTGGGACCTGACCGCCCGAAGATGAACAATGTGGTGAGGGAGATCGAGATGATAATGCAGGACAACGGGCtCACAC…
>XLOC_140247
CCAAGTCCAAgcAGagCGGcTGtCGGcgAAgctgcACCAATGCCTGaCCgTGtcGcGGaTTCCCGGtcTGcaCCGGctgCGGCgAGcTGGagaCGGcgAGaCGaTgCCGcGGCGGCGCCGGtgCCGGctgtGGCGGaGGAAAaGGCaCCGagCCctCCtcGGCaCGCGCCgcaGAAGatGAgtCCCCtCcacGAgAAGatCCtgAAGaCGGtGGACgaGctGAAaGGCgACCtctCCGAgCTCTTcAGCCAGTCtCCGGaGgCCAAGCCAAGGaCACCaTcGCgCCcGCcTCGCCgtCCcAGGCAAgAaGgCCAcGCCCctcaCCcGGCcgtCCctgCcagcAGagctcgCCaTgctgcGgCCgCCgCCgCCgCTCtgcaCCatCgCGgCAACgCGGcAA
>XLOC_021862
caCCgcGGCcaGCGCCaGCaGCCGctCCaTCTTGGCGGCCgaGAAGTTGCtGaCGCCGAcGGagCGcGCCaGGCCCaGGCGGcGGCaCtCCtCCaTGCCGcGCCacaCGCCCTCCaTGTCGAACTCCGccaGCgTggccTTGtCCgCcGGgTTgTCGgcGGCgaCGGgCCaGTGGaCGaGGAAgaGGTCCaGGtAGTCGAggCCGaGGCGGgcgaGGgaCtCGCGgaGCGCCGGgaCgaCGcGGCCcGGgcgcGCgtcGGGgatCCcGaGCTtGGaGGtGaCGAaGaGGTCCtcGcGCGaGGaGATCCcGCCGGcGCCtGAgcGGacGGCctcGGCaaCGGCaacgCCcaCGGCCGGctcGgtGCCGtaCAtGGcGGCCGtGtCGaGGTGGCGGtaGCC…
>XLOC_040903
TGaAAGTGTCGGAGaGGGTgTGaCGGAGCTAGtgCCGGGcgaCCaTGTCCTcCCGGTGTTCACCGGCgAGtGCAAAGaCTGTGCCCAcTGCAAGTCAGAGGaGAGCAACCtTTGTGACCTCCTTAGGATCAACGTGGaTCGTGGCGTGATGATCGGGGATGGGCAGTCACGCTTCACCATCAACGGGaAACCCATCTTCCACtTTGTCGGGACCTCCACCTTCAGTGAGTACACCGTCATTCATGTCGGTTGCCTcGCCAAGATCAACCCTGAGGCGCCCCTTGaCAAAGtTTGTGTTCTCAGCTGTGGTAtCTCAACTGGaCTTGGTgcTAcCCtcAATGTCGcGaAACCgAAAAAgGGTTCCACGGTGGCCATaTTCGGtCTTGGAGctGtAGGCCT…
>XLOC_025355
TGGCAATAtCCGAGtCACaGAAAGcAAACCtGTACCCGGacaGCgTGCCgCAGCAtGCGGagAAAATGAATTGTgAATTAGATTTGGGGAAcAACCAcGGaGAtGaGAGacaCCAAcTGAAtGTTtgCtCCCcTTGCAAAGAAAaCAACCAAATGAAAAAAAatCCtCCAgAAaTTGCCAACGACCAAGAACCACCcTCAGAATGGGATTGtgCTatGtgTCGGgAAAAATGTAACTCTGAATCtCAGATTGagCATCATTGtGAAaGCAGAAGGAATCAACAGAAGACCgAcGTGATACtCCGCGAAGGCGATATTGCGATAGtGAACaGTCtCCACaTCGTATCCTcATGCAAGGAAGGcGATAACAAcAgCAcGGgCATTACACCACaGGAAGcAA…
>XLOC_110079
GACGaCagCtCCgGGGCCAAgCAcGCCATGAtGTgGGCgCtCAcCCacGTcGCCAACCGGGGGGacTTCCTCaCCCTGCTCCACATCCtgCCACACtACGGCGCCGGAGCCgAGGaGGCGCCCTCCCtcGCCAACTCCCTCGGCAcGCtCTGCAAGGCCTGcAGGCCTGAGGTGGaGGTGGaGGcGCtGGTGATCCAAGGCCCCAAGCtgGGCACCATCCtCAGCCAGGtGAAGAAGCTGGAGGCCTCCGtGCTGGTGCtcAgCCaAACCAAGcCCTcTaCCTTcTGCTGGcTAAg
>XLOC_216624
CCGAGGTTCCGCGGCAcTGCGTCTCAGCTTGTGCTCTCGCTTCCACCTTgaTACTTACATTTCGATCTcTGTTGaATTAgGGCTCaAAtTTCAGCATCGGCGCACCAAGTAGTCGAGATTTCAGAAGGGaGGCTTCATGCAGGTTTGTGGCGTTCAGTTGAGCTCAGCAACaTCTCgcTGGCGAGAATCATGGCCGCCAtTTGGTGGATCCTACGAgTGTGCTGGACaTAGCTGTTGCATCTCTGGGAgtCaAAGaCCGtTAtGTAGAGTaCAATGCTGTCAGGTGCCAcGTTgtACTgGAAATGTAGCTCAtCTTCAGAAGGaGGacaAATATTcTTgtgTTGaTAGGTcAACTTcTTACCTGCACGTGCAAAcTCTTAGGAATTTcCCAATTgAAAA…
>XLOC_208963
CAAGTTCATTGTCAGGGaCgaAAGTatgTcATGAAGatTTTGAGGAAgaTGCTAGATGAGaGGATGAGGGCGCCACATCGGGAGAGTGTCGACTTTCTTGATCTACTGATCGATGAtTTGaAAGaGGAGAAGcATTTAATGAATGAGaAAATTgcGTTGGaTTTGCTcTTCTTGCTGCTCTTCGCCGGcTTTGAGaCCAcGTCATCCGCGATAACTgCCACAGTCAAACTCCtAACaGACAATCCgaAAgcCCTAcAAGAACTTAcAGaGGaGcAcgAGAACatCCGGaAAAgAAgGGTTGAcCCTGAcTCCGaAAtCACATGGaG
>XLOC_218962
cAAacatgAAAatAtCaTAAgTGacAAtATAAGCATTAGGacAATACATCATTgATacAAcAAgTGGtATCATGTCTAGTTCCTATGTagTTtAATGGTAGTACAcgACCtACTTtGGTCGAtGTTTTTcAACCTTAATAcAAAaTcAtgATAAAaTTAgAAGTAAAaTGGAcTAATTACATTTtaTaCATATCCATTTtATTtCTTcAACCAAaTTGCCATCtCCTTTGTAAACTTcTCCATTGCCAATTTTGGCAATAAGATTGATACCACTGTTgAGTCTTcaCCGtcTTGATTCTTGcAcTTTGtATGaTAGCTTATCAACTTTGAAgTGAAaTctCCTGCAtGtGGCgTACCGGCTGCAACCAACTCAGcTTTCCcAAAcTgTAGGgTaTTgCC…
>XLOC_119767
GTTCTTGGgAGGTGCCGAGCAATGGAGGTGGAGGCGCACGAGAAgAAGGgCCACCGGgCCTTCGCCAAGGCAATCAAGtCCTTcGGCTCGCaCAGGcGTTCCAACAGCGAtCTTGACAAGATGTGTagCAAAGATgCGCTCtaTGCTTCAGaCAAAaCTTTtGGCCaGCCtAAGCAAgCGGAAGatGTGAAGGCCAAGGTgAAGagCGATTtGAGTAaGGaGGTGCAGCCTGCGAgaGGGgCgCAAAGCTCCctgAgAAAagaGaTTCTTCAACTaGAAAaGcACCTcAAGGaTCAGCAGGtGGtgCgTGGcgCCCTGGagAAAGCCAtGGGgCCGGACGCtgCCCCGGTcAACAACCTCTTGCACGaGATGCCAGTGCCAAaGGCCgCCAACGaGCTG…
>XLOC_227314
CGTTcAGCAAGGaGGAGTGGgCGGCGCACCGGaCGGAGTCGACCCGcGCCGtGCGGAGGAAGATGGtgaGGCTCCAGGCCAAGGACtCCGGcGGgAACCcGctgCAGGGCgCGGAGGtGtCGGTGGaGAACGtgcGCAGCAGCTTCCctCtGGgCgcGgCCAtgaGCCGCGAGAtCCtgaCCAACCcGGGgtACCAGCAGTGGTTcAcGtCCcGGTTcACGGTGACCAcgTTcGAGAACGaGATGAAGTGGtACAGCACGGAGCCGGcgCCGGGgCGGAGGAcTACAcGGTgCCGGACGCGATGCTGGCGCTGGCGAAGCAGCACGGCATCGGGGtgCGCGGGCACAACGtGTTCtGGGAcGaCCCCAAGCAGCAGCCGCGGtGGgTGCAGTCGcTCCC…
>XLOC_057231
TTcAtGGtgCCaTgTGAACCCGGgCCtgcGGgCCAcaCaTGTAtgTgATatatAcaTAgacacATGGCtGtaCCacTGGAtGcAtGagAAgAGAAgAAGcagAACCAAgaTGGTTgCCatGGCGGCCaCCagagctGCCTACGTTCCagCacatCCAtctcacTCCTTctCTTGCtGatCCCcGTTgCtctcGCcAAGGatcaCCatactcAtGGcaCCAgCtACCtCcaGagaGaTTCatCGgtgTtCAtcGaGgacGgcaCcgCcgCCgCcgCCcAcGCCACCaCCATCCTTGCgTCGCCcAAcGGCCTCTTCgCCTGCGGCTTctacAAGGtGGCCACCAAcGCCTTtgtCTTctCCATCtGGTTCAACGGCTCGtCGGCgAAGaCCAtCGCGTGG…
>XLOC_039487
CATCAtCCCCTGGAACACGTCCtCCTCCAAGAAGCTCAGGAAgCCCCCGGGGTTGAGATCCATCCACaGCTCGCTGAAGTCGAGGTCGCCGCCGCCgTGgCCgAACCCTCCTTCCTCCACCTTCACCACCTCGCACTTGATCTTCTTCCTCCTCCtGTTCtCCTGctGCGCCaCGAATCGTCCGCCAGCGCCGGCGCaGGcGCCaGCCTCTTCTTCTGCGGCTGCGGCTTCtCCTCTacGGCGAtgCGGCGtcgtCGCCAcGCCcACCGTCACTGCCGCGCtgtCGtCcgCCGTGGCGTCGGCCGGCTGGTGGcGGTGCCTCCCGGTgAgaCGCTGCACGaGGTCCCGGAAgTTGtCcaCgTCGGtCTTGATGATCTCCGGCgCGATGATgtGGATGAT…
>XLOC_015328
CTgcTTCTCAtatCTCCTTaGTgCaGCCTTGACCTTtGCAgaGaTCCTTCTATGAGCCcTTcGCTGTTtacGtCCctcagAcATGGTAAAaTGGAACTGtCGTTcagAAaTGGgagctGGCCtctGCTGCTTGGTTAgCacaCCAAcAAtGGAATGGCATTCaGAgCAcAATAGCGTGTGTATCTGGTGGaCACATTGagAGGaGAGCTGAtACTGGCCTCCAtCTTGTAGCAGTGACaGGaCATGAGGCgcTACCAACATCGCCTTtAAtGAACTGaGGAAtCCTGCTTGGGCgTCGGgCCTGGGgTGCCATGCCGcAATGGAAGCAGCCcGGTAGGCTTCTTGTTCTTCCTTGGCaCTGCTGCACTGCTTtGTCACGGaCAAGTTGAGTGCCGTGTC…
>XLOC_145314
GtCAAGCGCGaGCTCGCCGCCTTCTTCGGCCaGACCTCCcACGAGACCACCGGCGGgACGaGAGGCGctGCCGACCAGTTCCAgTGGGGCTACtGCTTCAAGGaGGAGATAAaCAAGGCCACCTctCCACCcTAAtATGGAGGGGaCCcATTcAATTGACAGGGCAGTCCAAcTaCGATCTcgCCGGgAgAGCGATCTGGAAGGaCCTcGTGAGcAACCcGGGCCTAGTGtCCACGGATGCGGTGGTgtCCTTcAGGACGGCCATgTGGTTctGGATGACGGcgCAAGGCAACAAGCCATCgTCCcAcgaCGTcGCCcTCCGCCGCTGGACgCCGACGGCCGCCGAtACCGCtgCCGGtCGGgTGCCTaGaTACGGCGTAATcACCAATaTCAtcAACG…
>XLOC_012828
aCGGGaCgCCtGCGactGGCgCGGCGtCGtCtgCtCCtcgCCCCacGGCtCCgtCgtCTCCCtGaGGCTGTCGAAcGCgTcGcTCAAGGGgTTCaTCGcGCTGGAgcTCGGGCAgCTcATcTTcTTGCAAGAgcTGTATTtGGATCACAACCtGCTTTtCGGtACgATCCCGAAGCaGCTGGGATCGCTGAGGAACCTCAGGGTCTTGGATTTGGGCGCTAACCGGCTCGCtGGCCcTATACCtCCTGAGCTGaGTGGgCTGAACaGCGTGAgCGTAAtAAaCCtgCATTCCAACGGgCtAACCGGgAAcaTaCCACCgCaGCTGGgCAAGcTaCCAAaTcTtGTTCaGcTTAGGTTGGaCaGGAAcaGGCTgAAAGGgTcAATTCCtGGtGGCAATGC…
>XLOC_228678
GCTCCGCCTGCTCCCGCTCtCCCtCTCCgCCCAGTGCCGGAGCGGCGGCCCGCCGtcGCACCGCTGCTTCGtCGACGGCGGCTCGCCGTCCCAGAGagCCGGGCCaAGGCTCCtCGCGAACaaaGGAGTTCGCGTTaGAGtCCGGAGGCGAGCGctCCgcGGGGCAGACGtCCAgCCGGAcAcCCCGCCATCGCGCAGGACgGGGaTAAGCCGCTGCAcgCGGatGCCGAACAgGGGGAgGGCAGCGGCgTGGAgCTGCTGGACTCgaTAAgGAAGCTGCTGCtGGaGGACGCCGAgCCgGGGGAGGaGGAGCAgGGGCAGTTcCCCAAGCGCTGGGCCATTGtCTTCCtCTGCTTCTCCGCCTTCCtCCTCTGCAACaTGGACCGCGTaAACaTgAGC…
>XLOC_122914
CTCCGCCGCGCACGTCGCGGCCGCCTcccGccTCCGGCGCGCggCCATATCCgTCCtCTCCtCCGCCaCCTgCCACtACTCCCCCTCCcAgATcTTCAAcGCCcTCGCCGCCaCCTaCCgCCgcTTCGcgTcGGCCCCCTTcGtcTTCGACCtCCtCCTCCTCGcTtACCtCCGCtCCcGCCgcgAACCCctcgcGGCGGCCTCCaTCGcgCgCCgCtaCCTttCCtCCGGcgCCTGCCCCCtCCCTCCACCGTCgCGCTgCtCTTCCGctCCcTTCCctGCgCCGAGTCCGCCCTCGAGaTGTACCgCCAAATCTACaCGCttCCGGgtCCAAGAACCAACCGcgtgCtCCAGCCgAcGGCGCaGaCCTtcAACtCCCtCCTCCTcGctttCtACCGC…
>XLOC_229926
GAcagAATGctctATTTtgTgTTtAcTgAgTatAATTTtcATTTGGAAagTTaTTcaTTTaGaTTcaTTCATTGGtgtCTTTTTGTTgtCGtcAGCTTGTtAAgTTcTATACgAGGatGGGTTtcAAaGCaGTGcATgAGGTaGATGGATCATcAATgATGGatcTTGcTCATatgTTaGTgtGGGgaGgTAAaGGAACAAGAATGGATGCTGATATAgAACAGCtCCTCATGAAGTGGAGCAgAAGATTCGGATCTcAAGACTGAAGGCTTTTTtCTTGAACGGgaGTTGCATTCTTtGCAGCAAAaTATTtAGATAtATGATATACAAGGTAAACTActGGTTtGATTTTTTtGCTTtAGTGAACTTGCTaGCTTGtGTTtATGAAaCGgTaGGgCG…
>XLOC_096901
GCATACATTACaGaCAACAATTGTCtCCcaTtACTAgCTGATgCAACCCcAAaTAAGATTGCagAtCCTTTtGaTTAtGGagcTGGgTTgtcAatCcAacTCaGgcGAATGatCCtGGaCTTAtAtaCGATATTGATGcTTcGGATTaCCAAAaGTTgTTcAGTTGCaTgCTTGGgtCaGAtacAAacAGTAGTTGtATAGCAActgAGAAAtCTTtGTTTGaCCTGAAtctCCCATCAATCGCCATCCCAatCtCAAGTCATCagAAaCGGTATCAAGGACTGTCaCCAATGTGGgCCAAGCTGATGCAGTGTATagAGCATTtGTTGAGCCCCcTGCTGGAGTTGaTaTGCTGGTCAAaCCcaTGGTTTtGGtGTTTGGCAAGGaTaCAACCTcACA…
>XLOC_089766
ACCAGGAgCAATGTAtCCAATAGTTCCCTTGGTCCAGaTATGCTTGTTGAGTTGCTCTGAGCTTCaGATGAATAACCATGAATTAACCTTgCTAGCCcAAAaTCACAgACATACGCATTAtCgtCATCATCAAagAGTAtgTTGCTTGGCTTCAAaTCACAGTgAaCCaCTGGTGGgATGCATTGGTTATGAAGGtATTCCAgAGCAGaCgCAATGTcAACTGCtATGcATATCACtgTCCCcAAaCtCAAaTcAgCATTcTTCTGGAtCTTAGCaTgAAgTCGaTTTtCAAGGctaCCATTTGCCataTAtgCAATAcgagAgcTTtGAACTCATTCCCCatCaGatCGTAAGTTGagCATGCaGTTatGACACTCACGaGaTttCGGtGCCGGaTGT…
>XLOC_088655
gTGGAACTGGCCcgCCcaGGCCtCGGTGaCCTGGTCGGCGctGTCGCCtGGcACCgtGTAGAGCACGGCCACCtCCTTGGCGGgCTagTCGACGCAGGCGACGCaGAAGTTGCcTCCATCTCgCCGATCTCCCAGTCCTTGCGGCCCTCGACCTCCTGGGgCgCGGGgATGAGGTCGACGCAGCCCGTcTCCGGGGTgTAGCAGaGGATGTGGCCGATGGTGGTGCGGAAgAAGGCGCGGCCGCGCGCGCCGACCCcGGAcTGGgCGaCGACCGTCtCGGGCgCGCaGaTGtcGTCCCcGAcGCGCCAGTCCCAGGTgCGGgTGGaGAAGGaCTCGACGGCCcAGACgCCGTCGTGGACCTGGtAGGTGACGaCGACGTGGtAGTGGCGGAAgCCGAcG…
>XLOC_071044
atCtCCTGAAATGtAtAGGAcAGAAgAAGAATgActcACataCCtAaTagAACAtgATgtAGTTtgTTGGcAtGtAgtGGcAAaTgcTTtcgCCAcGCTctCCGCCAAAagCTCAAaGTaCTGctcGtCCcAATCAGATGtGTTCATGtGGtaCATGGCTGTtGCCGTCACGCGCGGCATTCCAtCTTtCAAgCCCTTGAgTTGcACCcTCagtGCCTGcaCCtCTTtcGGCCGaTGGcaGTaGAAAaCCTCAtATGGAAAaTCCATaGGgTGGCATGGcACCACaTTGTtGCTcAgTTGGCgATCtGTGCAAtagtGTAcATGGAgTTGGGGgtCTCATGCCCATGAAtCCTTgtAAcGGCTGctCGTGcgCCGctcaGTCCtAAtGCTTtGGtGgaa…
>XLOC_195632
AATAGAGTCTATGCAATGTGACCTGAGATTTTTCtACTTCTGAAAAAAAGTATAAGCAACAAATTTACAAGCTCAACCGTTAAATTGCTCAAGGaTATCACACCTAATCTGCAACTATGTGCAGCAAGTTCGCAAAGAAGAAAAACAATGAAGAAAAAACTGAGAACTCtATACAAGTACtACTTAtGATGAGATTTTTCCAcATAAGCTAGCCGTGCGTACGTACACAATGTCGTGCACCGACCgTCTAACaCTCtgCTCTTCCATGCCcGTGTGCCATTGGagaCTCGCCGaGaCCGTCGCTCGTCCTTGaGTTGGaGCCcGAGTCATCAGagTatGCgCCTGCTTGGAATTGGAATTGGAATTGAATTtGGgATGGAgAGAAcAAGCtCCTTGaCa…
>XLOC_021534
TCTTGCCATCGCAAAAAACtCtCTTgtCGGAAAaTTACCcTTcGACATCGGCCACACgcTTCCAAATATTCagAgATTAATACTATcAgAGAACAGTTTtGATGGgCCAATCCcAgCCTctCTTCTCAAAGCTTACaGCctAcGcatGcTTcACCTGGaTAATAATAGGTTtactGGATTCATaCCaTTCTTcGGTTCACtGCAAAaTTtaGAGAAaCTTGAtCtGGGgCacAAcAAGCTAGAAGcaGGTgATTGGGgCTTtGtctcTTcaCTatCAAaTTgcTCCAGGTTgaGTatGcTGGGGCTGGaTGGAAaCAACCtCCAAGGgAATTACCAAGTTCtATTGGCAAtcTTtCCAAtAGtCTTGAGTCATTGTGGcTAAaTAGcAACCAAaTTTAt…
>XLOC_222185
GGTcACCGcGGCCTTATGcTTcAAgTGAtgTAAACCGCCGctgagCaTTCGtCTTGcacAACCAATCACTGATTgAAaCGGcGGCaGtCAGGgcgCCtgaGCAGCAGCCaGAAAaCagcActGGCCaGGAACCAAGTTTCTTtGCacAAGGaCAAtCCAGaGAAaGGtGGgTGGCCGAcGCGATtGTTtGGTcGCAgTTGGAGcAAaCaTCAtGGTTgCAgcATCtcTGAAtGTAgCGGgTTcAAcAAgTTtGGCaGTAAaCCaGCAGCacAAGCCAcTGCAtctCCCAcATGAtCtCtCAAcaCaGCCCcACcAgCCtCCATTAcaTtCGTTtGGTTtGgaCgagCCatCGAtgTTcATTtCAAtCCAgCCagCCGGCGGTGGTTAgaTTgagcAgAA…
>XLOC_110811
CCGCTGAGGTGGgCGTCAACCTCACCaCCtAcGAcTCCGAGGaGGAGGTgaTCAAGGTgAAGcGCTGCCACCcGGGCTGCGaGCTCATCCTCCGCgTCAAGGgCCCgACGGtGGCGAGGCCcGGGTGGaCCTCGGCACCAAGTACGGCGCGCACGcGGACGAGGTCCTGCCGCTCCTCCGCGctGCCCAGCGCgAGGGgCTCAACGTGGCCGGCGTGTCaTTCCACGTCGGCAGCGGCGCGTCCAACaCGGACGTGTACCGGGGCgCCATTGaGGCCGCGCGCGGGgTCTTCGaCGCGGCAGCCGGGCTCGGCaTGCCGCCcATGCGCGTGCTCGaTATCGGCGGCGGGTTCaTGGCCGGCCcGGcGTTCGaCGaGGCGGCCGCGGTCATCAACGCGGC…
>XLOC_004700
GAcGCCACCGGTGtCtCGtGTGCAcTCtCTGCGGTCGGGGATGTGAAaGaGgTCtCGGTTGGCGAGCAGCTGCATGGATATGTGGTGAAGGCAGGGTGCAGGCTAGATCAACaTGTGGTCACTGCGCTCAtcGACATGTACGGCAAGTGTGGGCGTGCcGATGAGATTTCtCACGTGTTCCATGAGTCCAGCCACATGGATGTTGcTtCCTGCAACGCTCtCGTCGCTGGGCTCtCTCGGAAcGCCCAGGTCTCTgAGGCATTGTTGTtGTTCaGCGAGTTtGTTAGCCGAGGAGTCgaGTTGAATGTTGtGTCCTGGaCCTcGATTGTTGCCTGCTGtGTGCAGAATGGGAAaGaTTtGGAAgCGGtGGATCTTTtcAGGAAGaTGCAGTCAAAaGGg…
>XLOC_130277
GGagacgatGCaGCaCCtCCTGCtaGCtcGCCCcTtctCgcGGcaGGtCtGGCACGaGAtCCTTtCCTGGATGCgCAtGACCtGCCGAGCgCCGGCCAAtGAcAGctCCctGCtCgATtGGtGGCtCAACGCCAGGcAAGacACCCCCcAgCtgAtGCGCAAGGGgctGGCatCCGcgACGCTTCTGACATCCtGGATgCTTtGGAAaCaCCGAAacGaCtGCatCTTCgaCCGCgtGCAACCGtCCgTTCACgCCTTAGtGAGTaGGATCAAGGCCgAAGCCaGGCtCTGGGCCACTGCTGGCGCTGCTGGCCTTAGagTCGtGCTGCCcACCTCATGGgATGTGCACTAgCATCTAcTTtCtgTCTGAAACCgCCTCCTAGGaGGaTTGTAATTACA…
>XLOC_110794
CCaCTTTTTaGCtaGCTGTTGGAATCTTaCtaTCTcaCTaCCTCCAACCaTTTCTTGCaTTcAACaTCaGCAATTtCtAGTGGAATTCaGaTaCaCTTtGTTgtaCaGcAACTGaCTTGtCCTcGtCTCtCGtGGTCgTGGCTGCaGCTGGCgAAgCtGTaCAAGAACGtGGTGGgCaCGGaCaCGAGCGcGCAGCAGcTGGCGTACGcgCCGGCCTCCCcAAcGTgCGCTACGCCCacACCCcGGcGGACCtGCCCcTcGAAGGCATCCaCGCGGCCgTcGCCCcgCCGGgCtCCGtCGaCgTGGtCaCCGTGGCGCaGGCCTTCCaCTGGCTcGaCCTgCCGCGCTTCtaCGCGCaGGTCCgCtCCctCCTgCGCGCGCaCGGCgTCCtCGCCGCaT…
>XLOC_172972
GgAAgatAgaCCcgTAtGTGATcgtGcaGtaCCGgagCCaGGAgCGCAaGAGcAGCACCGCCCgAGATGCGGGgAGGAACCcGAGCtGGAACGaGGtGTTGAGATTCCAGAtCAACTCCTCCGCGGCCAACGtGCAGGaTAAGCTCGtCCTCCGGATcATGGACCaCGACAACTTCTCCAGCgACGACTTCCTCGGCCAAGCAACGATCAATgTGAcTGAtCTGAtCAGCATGGGCATGGaGAgCGGCACGTCGCGGCtGAACCcGGCCAAGTaCaGGgTGGTCACCGCCGaCAACtCGtACCaCGGCgAGATCAAAatCGGCAtCACCTTCACCgCCGCAAaGGTTgATGCCCTTCCAGGTTgAAGAAGaCGGaGGaCaGGTTGGAGGCTGGATGCAC…
>XLOC_227271
gaTGCAAACATCGATCCAAaCAAACGAtGTGAACAAAAGCAAAGGAAAaGAAacAGCAGCAGATCATGCATGAAACCAcACAGGgAGCAAGCAAGAAAAAGGCAATCaCTTCTACGTAGTCCTCGCACTCGTCAATGCGTATTAGCAAACCacTAACGCATGCAtgcgtgcaTGGGGGcgTTGACaCGATGcTTCGCCtcGTTCAGaTGGCGgCAGaGGAGCCaTGGTgATGGTGGgcGGcgCCGGTGAtcATGgcaCtCCAcAGGCCgagCCcGCCaGGgagCTGATGGAGGtCtCCgTCGGCgCgCGGcTCGCCTCGCCGCACCACTCCAgCGaCAGCAGCCTCTCCGCCTgCGGCTTCAtCTCGGCgACGaCActGtCaCGCTCAGCCcGcgACGt…
>XLOC_227955
ACGCCATCtGTTtGAtGAAaTGCAgCGGTTCAAGCGCTCcAGGaGAAGCATGgTTtCCtGGAATGCtATGATCGCAGGGTgtACTTGGtGTGGgaGGgaCGAcATGGCAGTGCGGTATTtCCAAGacATGGtgAGGGAGGgCAAGGTGgCGCCAGaTGATGGgACCcTtGCCGcGGTGCTGCCTGCTTGtGGGaGGaCGGGgAATGCTGgTGCCGGgAGGTGGgCGCAcGaGTAtGCATGCAAGaTGGGTAtCTTAGACaGCTCGGTgCATGTTgCTAAtGCGGTGGTAGaTATGtATTGCAAGTgTGGcGAtGTGAgCAGcGCAAGaGAGGtGTTCGAAGGGATGCAACaGCGGAgTGtGGTGAGCTGGAACaCAATgATCtCTGGATTTtCATTgAA…
>XLOC_071899
AtGAAaGAgAAGGGcATGCGctgcAtCCtcGACGTGAAGCtGAAtggcGGGGgAGgCACGcTGGAGGTgCCCcGCCTGGACaTCGACAaTGAGACaTGGCGGCTGCTaCGcAACCTGgTGGAGCTGGAGCAGaGGAACCGGgAGGCAGTGGGgAGCCAtGTCACGGCATACTGCGtGTTCATGTCCcAgaTGGCCTGCACCacgAAGGACGtGGAGCTGTTGTCGAAGAGagAtGTCATTGTgCAcGGCCACGGCAACAACGACGAGGTGGCCAAATGCTTCGCCGACCTCTGCAAGGGgATCCAATTCGACCCTGAcGACCCcGAGTGCAACTACCTaCaGGAGAC
>XLOC_033891
CaTCCcgctCCTcgTTcAgCGAcAAGGTGCgcAAgAACCCcGAGGtCCtcGtcGGgaTTGCCAAGGagATCGCCgCgctCCCGCCGGaGtCCgATgTGTGCAAaGTgctGGaCCGTTGGgTCCAcTTCCTCCGGAAaGGcTCCCTGTCCATGACCATCCGGGAgcTcGGGCACATGGGACTTCCcGaGaGGgCGcTCCAGAcgCTGTgTTGGgcacaGGGgCaGAAGGCGGTgCCtctGTTCCCTGatGaCCGGaTCCtcGCTTcGACCGTCGAGGTTTtGGCGcGcTTCGaCGaGCtgAAGaTGGAgTCCGcACTTGAGGaGTGcGTCCCTcGGCgaGCCGcgCtGTCCTcGAAGCCATGGCgaGtGGgTTCAtCAGGgCAGGCAAGtaGGCCTAGCA…
>XLOC_199238
CACAAtAATTtCACtGTTTTTgCtCTTAcTGTGTCtGAGtAtCTCCAATGGAACATATGCATCTTGGcATGAATAACAGcAGtaGATTCGTGTAACCTgAATACTAAcTTCaTTTtCAATCCAGAACgAGaTCATCCTGTCGTCGCTCCAAAGCtCCGGAAAagTTGCGGTGGTGGCGTCTGAAGAAAaCGATCtCCCcGTTtGGAtgtGCGaCGACGGtCCcTaCGTTgTTgtCACCGaCCcGcTTGATGGTTCtcGCAACatCGAGGtgtCgAtCCCCActGGAAcGaTATTCGGgAtATACGACAGGCtGGtGGAACtcGaCCAGctCCcTGtGGAGGaGAAaGctCagCtCAATTCACTGCAGaGcGGCtCTcGCTTGGTCGCTGCTGGatACGt…
>XLOC_123726
CATGGTgTTGCTTTGCTAACTTaTCATCATCTTGTAACaCAATatACTGATcCCtCCAcTCAAGCAGGagtAgGaGAAAcacCAGGCCACTGATCaTAAcCCacAAtGGTgCGAGTGGCGTCTTCtCAGaCAGCAcGGACCTTGCCtACCAACAAGCGGTgaAAGaTGGcgcGGacatAAtaGATTGCtgGGTCCgGATGtCGaAAgaCgGGGTCGCCTTCtGCCTGGGCTctACaGATCtCAACAGCAGCAcGaCAGCAGCCAcAACtTTCTTGGaAAAAATGAcAACTGtCAATGAGATACAGAACAAGTCgGGCAtTTTCtCGtTTGATCtcTTATGGAgcGAgaTCCaAACCTTaAAACCCAAcCTTgtCGGTCCATTCGCAGaCGCAcGCCTGG…
>XLOC_083004
GtTTACCTTGaGAtgGGACAGTAtGATgaTTGcATTaAGGAtTGtGacAcGGCtGTTgagAgGGGaAgGGAACTTcgtGcTGACTTCAAGatGGtctcgAGGGCAcTcACAAGGAAGGAACtGcTCTTGCTaAACTTGCCAAGACTTCCaAAGAcTACGAtGTTGCCATTGaGACTTTCCagAAGGCtCTAACTGAGCAtCGaAAcCCAGAtAcCCtGaAAAGaCTaAAtGAtGCtgAACGAGCaAAgAAGGAGctCgAGCAAcAAGAgtACtATGATCCaAAACTAGCtGACgAGGAGcGAGAGaAAGGTAATGAGTTCTTTAAgCAGCAAAAAtACCCAGAAGCAGtgAAGCATTACACTGAAGCGCTCAGGAGAAAcCCGAAGGATCCGAAGGTTT…
>XLOC_182467
AGGtCGaGGAGGCGGAcGCAAGGGCTCGGCGCGGcGTCgGCGTcGGcgGCTGGGaTTCTCGGCGAGGaGAgGGACGGGTGCCTCTCaTGcTTCCCgAGGagCCGGAGGCGGGGaCgaCCGGGGCTCGCCAGGTTCGcGCCCTGCGCGcTcCCGCACACCTCgGGCTTATCGCTGCACAGCCgGcGGAgCgGGCCTAAGACCAGGCgTAgTCATataTTACGTGCtGCTGGACCTgACGAACCaCAtGTGGCAAGTCCAACGTGGtCtGAGGCAGctCTTGATAACCTTatGATcCCATGATAAGaAACgAGGCGCTTGAAGaTGTCCTGGaCACTCCTCTTCCGTCCATCCaAAGCTAAtACgGGGTCAATTGAAGAATgGGCTcAGaTatCTTATTTA…
>XLOC_082966
CGGACGaCTATCGtCGTTGCACATCGCCTctCCACTATCCGCAATGCTGACaTGATTGCTGTCATGCaGtACGGTGAGGTCAAGGAGCtGGGcTcCCATGAAgaGcTCATCGCCGATGaGAATGGCCTcTACTCATctCTTgTTCGCCTTCAGCAGaCtAgaGAATCGAAtGAGGTTGATGAGGTCAGTGGAGCCGGCAGtAcTTCTGCCgTgGGGCaGtCCAGCAGCCaCAGCAtGAGCAGGaGATTCtCCgcGGCCAGCAGGtCAAGCtcAGcCCGTTCATTgGGtGatGCAGGCGATGCtGACCacacTgAGGagCCaAAGcTTCCacTGCCGtCCTTCaGAAGGcTGCTTAtgCTTAATGcaCCaGagtGGAGGcAGGcgcTTAtgGGAGGcTTC…
>XLOC_113539
TTGGaTAACCAAaGTAAaTCTTGcACTGtCTTGCACGTaTCgCTGGAACCATACATAATagcTCATTGCCCTTTGCTTTGCCaGaTTTtCAGGTTCCTGGAtCtGCAACaTGGAGGCATTCtCAACATgCaGgCCtAACCtcTtGCAAAGGgAACAGcTTtGGCTCAATGGCTTCtCtGTACaGCCAGaCAAGATGGgCTTctCAAGCCActGCtGTTAAaGAAaCaGACCCCAGTGGCGGcAAGATAAGCATTGGgCCCAAATCCAAGCAGATCAAGGAGGACAAaGaTGaTcaTCtGGTTtAtCAGGgaCCGatATCATcAACCATCAAGAAAGTGAAGCTTCtGTCCCtGTCCACCTGCTGCCtctCCGtgTCGCTAGGCCCTGTgAtAACgTTCA…
>XLOC_138349
CTTtCAcGTTCCTTGtAtATTCaTGtaCAAAaGAACTGaTgAtcAAtCAAAGAAcaGAGTTcgtATAtCCATcTaTaCtCTTCtACACTGGcACTgCTGcATATGTaTTcACAgTTTcAcACATGcTcTAcTgaCGTaCgCCGGgCGGCtaGTCaGCCcTGTgCAGGgCGCCGTCGAcGACCcGGTGGAAaTGTCCGACGTCGCaCGGgATCCGCAGTACgCCcGGcTGGCCGTAgCCGtACTGCtGCgCCGCCATGTCgAGGAgCTCCGCGATGCgAGGGTCCcGGAGcAGCCtCACCGGCACCACCaCCcGCTCGCCGCAGCCGGTGACCATCGGGACgTGCCCtCTAGGGACCTTctCCCGCTCGtCGtCGCGGCACGGCGAGGCGCCGGGcGACA…
>XLOC_137632
CTTAAAatGtCAGATTGTAgCaTagAAATGaCaGGtAATTTCAcatATTTGCTTtgTTTAgaGCtGtAAgTTAAAaGGtaGaGGAGAGTTCCTGAAGGCAcAACatATTtATCaTGtAATTTGcTTCCCAAAtgATGGcTaTTAATGGCAGTGTTatGGtATTTTTAGGATAGaGAAGCCAAGAAaGAAGGTTTtaGGAAGTAtcTTGAAtCCAGCGGCGTGCTcGATACTCTcacgAAaGctCTTGTTGCGCtGTATgAGGaGAACGACAAGCCATCATCTGCAGTCGAGTTtgTTcAGCAGAAaTTGGgTGGTCCATCGaTTtCCGacTATGAAAagcTcAAAGCCGAGAAGTTGGATTTGcAAcTGAAGTAtAATGAGcTTTtGGAgaTTCAcAAG…
>XLOC_091692
CcAGcTCCcAATCCtgAGGCGAcgtCCTGGagAAgCtctCCATgCAcTcGCAGGgCGGCtgCGcgCtgCCGGtGCaGACGGTgAAcGGtCCGcAGGTGGCgTAtGGgcGGcAgaGATCGATGGGCTGGACgTaGatGGtCtGCCATGCCTGGTTGGCCtGcGACCacACGTTcAGcTTGGtCTGaCCaGACGtGtCgaGGgAGaGGAAcgtGGAGGAGGCCTCGtCCGGTgAGGtGTacaTGtAGTACtCCtCCtCGctgTTGtCCaCGGaTTCCGGgaCGaCCAACCTCtGGtCTgtGGGTTtAtCTTCAGCAGCGctcGGAgTGCTGGcAtCtGCAtCGGCGaCtCTTCGGgcGACCacgaCCaGTACAcTTGGgAAGGgTagCCtcGGtgCCCCAC…
>XLOC_101312
TGTCtAAaCGCACAAGCTGTTCGGCGCAATGCCTCAGAAGACACATTTCCTTtCTTCACTTTaTTgCtCTTTCAGaTTCAGATAGATCGAtcGACCGGAGCCATGCCTCTCCCtGCGAACCTTGTAATGGGgTCCGCCTTCGTCGCGCTCGGCGTCgCGCTCCTCGCCGGCTTCCTCTACGTCGCCGTCTGGTCCAAGGCCCTCGCGCCGagcGACAACTGGTTCTTGCTCGCCGTTCAAAaCGaCAGGTaTTACtGcTTGCTTgTgCCCctGaCGGtCCCcgtcaTAATCgtGgcTgtGtaCCtGCaTTGGctGAgcATGAAgaTgTTtAAGcATGcGtgaggagtagccgtgctaaacaaaatccatgttgttgagaatCATCGTAGGCATCACGAG…
>XLOC_132309
CAAGACCAGAAaTTGTACTAGTAAGcAACCAATTCCATCGCAcGTCATCACATTtCtCATTCACTTACACATCATCAGaTAAAAAAAAaCTCAtGTCATGaCAATTGTTAATAAACAAGTATGGAATATGATAcACCAAaCACTCTACCATTCTTCCTACaGACCgAgCCGGtCtATACAGGCCcGGCCCTGaCCcAgCCcGTAAAAAAACCaCCGGgCCTtCgtGTGaGCTCAgtCGGaCAtGtcgTgCtcGTTCCAgCaCAGCAGCAtCgaGaCAcaCCGCCGGAGGAtGTACAGCCtcGtCCtcTGCTgCTTCaGAACaGCATGGCaCCGGgaCCGGagCCcgCCGAtGCCACtGCaGGCGGCCtGTTCCtCCGGcgCTGCAGCtGCGGTTGGgaC…
>XLOC_034200
CaCATGCTCTCCAGCGTCGAGTTCCAGCCGctGTgCGTCaGGAACGCGCCCAcGGCCGGgTGGCGCAGCACCTCCTGCTGCGGcaCCaGGAGgCCACCAGCCCGcGCCCcGCCGtCtCgtCCGaGAACTCCGGCGGaGCaCGgCGGtGTcGCCcTTGaCGAGGTCCGGgcGGATGACCCAgAGGAAGTGCCTgCCgCtCTTGGCcAGCCCCcAcGCGAACTCCACCAGCTGcTCGTTGGTCATGACGGTGATGCTtCCGAAGTTGACGTaCACgACGGAgCCGGcGtCCTTgtCgTCGAGCCaCGGgAGGCACtCCTCCTCCGGcTTCCAGAGGCTCATGCTGATGGTGGAACTtGGACCCTTGAGCGGcGCCAGCAGCGAgACcGGGacGATGGTGTA…
>XLOC_172233
gcAGCGaAGaAtcgcgaGGagatGGCGGcGGcGGCGGCgAcGGcGcAGCCAgGGctCGACGcGcGcGagtgGGaCgaGGCGGcgtACCgGCgGGGCatCCtgCgGGAgCgCGACCtCtCCTGCCGcACCCtCTTCCgcgCCGtCtTCtaCGACCAGCgCGacgAAGCCgacCCGGACGTCCtCCTCGCCGCCGCCtCCAGcgACGGcTcCCTCGCCtCCTTCTCGCtGtCCTCCTGcaTaTCCtCCTcCGCCTCCGcCCACGCCGCCCCCCAGCCGGCtGCCGCCGCGCtGGTcGAcCCCGtCtCTAtcGTCCAAgCGCACAGCGGcCCCGtTTACGACGCCAAGTTCTACAAtGATCCGATTCAGCCG
>XLOC_065862
cCCCTCCCTACTcTGcTCtgCTctgTTctgcTcGGCCgGGaAAtGGaGGaGGaGCCCCCGcCGGcGGAgCCtCGGTcgcaGCGGTTcgTgCtGtGGctgCaCgGGCtCGGGGaCaGCgGGCgCgCCAACgaGCCGGTGGCCgGGtaCgCCTTcGCCGGCGcCCgCTgGGCCtTcCCCaCGGCgcCCaCCgCgcCCgtcacaTgCAACCGTGGcatGCTGaTGCCgtcgtGGTTcGACaTCCAcgaCacgCCCaTCaCCTCCaAATCtGcGAGGGACGaGGCGGAcGTGCtgAgGGCGGtGG
>XLOC_050876
CACGCATCGAtCCACCaCACAGTTCGCCACTCCtCCctGCATCtCtACtCTTCCagaCCTCGCCGGCGGAAgCCAGCAAGCATGACGGcgAAagTGGCCGGCtgCCGGAAGcgcGGGGCGGAGGCCTTcATGGaGGACCCcTTcGcGGCGctCCcGCCGTTGAACaCGAAgaGGGGgCGATGCTcGCCGTCCGCCGCCGCCGacgTGGCCGAACtCGGGgTCaGCATGGACTTCGACCCCGTcGACGCGctCCAGCtCATCTTCCCCGGcGCCGATCCGcaGCTTCTTcGGGgCtATTTtGAAGCATCaGGAAaTGtCTTGGATGCTGCAAtCAGAGGCTTCAAGGaTTATTTGGCAtCGGGTTCATCACCGaCCAATGCTGATGCGGCCTCaTcTGGa…
>XLOC_219145
CAACaCGGAtGGCCTTGtCGACTTCAAAGaGtTTgTTGCaGcAAcTcTcCaCaTacaTCagatGGcTGAGcTGGactctgaAAgGTgGGGCCTGcgCtgcCAAGCTgCtTTcAGCaAATTCgatctGGatGGTgaTGGaTaCatcACCCCCGatGAAcTTaGAATgcaCACGGGCCtGAAGGGAtcCATCGAGCCATTGCTGGAggaGGCCGACatCgaCAAGaTgGGCGGAtAAGCCtGtCCGAgTTCCgcaAGCtCCtaCGAACCgCgaGCatGaGcAAcCtgCCgaGCCCGtCCGGaGTTCCGaAtcCCCagGCTctGtgaGAATCgacTaGGaGcgtctATaGGGGGagAtGGtGATGAgCaCaGTAgTCTGtTTAtTTcTTcTTCtTTCGtgCT…
>XLOC_019306
GagcTTGtGCCTGAGGCCGTGGaGGGgACGaGGAAcGTGATCAACGcGGCGGcGGaCGcGGGCGTGCGGcGCGTGGTGTTCaCTTCCTCCTACGGTgCCGTGcAcATGGACCCcAACCGGagCCCcGacACCGtCGTCACGACTACGACtACtGCAAaCAAaCCGGCAACCTatACtGCTGCGCCAAAaTGaTGGCGGAGGTCGCGGCGaCGGaGGAGGCGGCCaGGAGGGGGctGGAGCTGGCAGTTgtGGTgCCGGcGACGacAAtcGGTCCcgCGCtGCaGCAgaCacTCAACTTcaGCagCGACCaCGtcgCCCGGTTCCtCATGGGCgCCAAGCCTGCCtACCaGAACgCCGTCACCGCCTACGtCGACGTCCGGgaCgTCGCCcGcGCGCACG…
>XLOC_210097
CcTCTACCtctagCCCcgcTGtCCcAAGaTTtcAATTtCGAACtCgacAACCtCCACCcGGCGGCGACCAATTtgAcgCATCCATCACTgCCCtCCcACATTAAatCGAGtcAACCGCgCAtCCGCCACCagAAaGagCCaTCCGtCCGGgCCGGAGGTCGAAGAGCaGGaGGCcATGGCGcTCGGgtGGTTCAAGGTCGtGGAGGTGCAGGTGCaGagCGCGCGGGcGTACCAGTGGAGGTGGgAGGagAAGGCCGGGGTCgtGGTCtCGCtCCtCGaCGACGCGCtcTTCCAcGTCCtCTACgCCGCCgAGGCCgTCGTCCTcTCCGCCGCGCTCTGTGGCTTCTTCCtCTGCTGCGGCTGTAACaTCTGATCtGCCTGaCGGCCTGATCCGTTGCC…
>XLOC_213758
CGAAAAACTCAGCTGCTCCACAACGATGGCCaGGGgTCACgTCGCGCtGTTCCCGCTGCCGTTCCAGGGCCACCTCAGCCCGGcGCTGCAGCTCGCCGACGCGCTCCACGGCCgAGGCCTCGCCATCACCaTCCTCCACaCCACCTTCAACGCCCCcGACCcGGCCatCCACCCGGaGTTtGGCTTCGTaGctGTGGCCgACGGCGGCaTGCCGGAtgCCAAGGaCGGCATCGGCAAGaTCCtcGCcAtGAACGaTGacaTGGAGGcgTCaGGgTGcGTCCGcgaCGcGCtCgCGGCCTTGGaGCCCcGCCgtcGTGCCTtGTCAtcGACaCCAGCCTCCCcGCCGCGCaGAAGGCCGCgaCCGaGCTGGGCATGCCgACGGTCGTGCTGCaCACCGGC…
>XLOC_072456
AgcAGCCgCACCaCCTTGctcTcgaTCtCCtCCTTGGtgATGaCCCCTcGCtCGtctCGGCAAaGcTTtgaCgCCGGTgCCCcAcAcGTTGCAcACAtAGCTTtGGTTGgCGAACTGGtCAGCAAaGtaCGGCCAGCACaGGAACGGcAcGCCgtGCAGCaTGCCTTCCATGGtCgAGTTCCACCcGcAGtgCGAcaCGAAaCaGGCGGcGGCAGGGTgCGAGAGCACGCGCTGCTGCGGCGCCCAGCCAAcGACCaGCCCCTTGCCCTGGACgCGGCGCTTGAACGCGtCAAaCCAACCTTTtAtGGCTCCGGTGGtGAAATTTGGCCGGAcGaCCcAcAGGAACGGTTGGCCAGAGAGCGCGAGCCCgTcGGCAAgCtCTTGGAACTGCTCGCGTCC…
>XLOC_124298
GAgAAGCAGAGGCGaGCCcACCGGgCGtAtATTGCTAGCaTTActCTAgAAgaCaTAGcTCAGtACTTCCAtcTTCCAAtCAGAgAAGCATCCAGGactCTGAAGaTTGGACtCAGCATTCtGAAGAAGAAaTGCCGGcAACATGGgaTACCTcGCTGGCCTcACCGCAAACtCAAGTCCCTTGATTCGCTGATTCATGAtCTTgaGTTTgTGATTGAcgacGAAACaGAAAGAgAcGGCGTGAAGCAGGAGGATcaCATGCaGGATGAAAaGGaGAATCAAGATGCAATCgAGGcGCTTGCTAAGCGGAAgaGGaTGCtGGAGACtGAgAAGGCgACCATCCAGCAAAAaCCGACCcTGGACCTGATGGCTGAGACCAAGCAGTTCCGGcAATATGtG…
>XLOC_042395
CAACgGGtcCCtTTCCTTCTgCGGCtaCAACGGCACTGCTTGCtGCAACaCGACGGACGACGCCGCTGTCCGGAGGCAGtTTGCCGCCaTGAACATCtCAGGCACGCCGTgCGGCGACCTCGTCAAGTctAtCCtTTGCgCGaGatGcAACCCGTAcgCCGGCgAGCtCTTcACCgtcGGaCAAGcCCtCGGACGGTGCCACTGCTAtGCAACAGcACCGGCGtGtCGAGCCGtGtCAGCGGCGTGGCCGCGGCgaCGGGGtACtGCGCgaAGGTgTGGGATACCTGCAAGGACGTGTCCATcCCgGGGTCgCCGTTCCAGCCGcCCAAgGGcGGCGCATCGGCGCCGAAGCTcGCCGAGGTGTGGGAGTCAGAGGGCGACTTCtGCGGcgCGCTgGGC…
>XLOC_179483
ATTCtcTGaCAATAtGTACaTTGCTGGTgaGCtcTTGGagAATCATCTTGCCCcAATGacAGCGCACTCAGcATTTtGTCAAGTgCTGGCTTCAGcGCCCcATCCACCcAcACCGTTACAGCTTtGCAATgAAGGCAAaTGACAAGAATCaGAAcaCAGatAAGAACCACAgCAATTaTgaGTATcACTGacAAcGatGTTGcAAcatCCctGcagctCCcTGAAgCaTAAGCACCAATgAgCCCCAGCAGATCAGCCACGaCGCAcACAGACAGCGcTTGaGTCCTTAtCCCATGCgTGctCaGTTCCgtGCTCAGAAGCAGTATGACTGTGACCAAAGAcgCCAcAAAaGaGGTCgcaTTGcAAcACATGAAAaTaTTGAAGCGGAGGaGATTgTGC…
>XLOC_082481
AGaCCAGCGCAGCATGCTGTGCTTGACCAAGTACGTACTaCGAACAAGTGTCGCCGGCTCATCGCATGCACAACACaGGATCtCTCGTATATAAtCCTGAAaCcaTTtCActACAtATTCCATTCTTgTTtActGCgTCgaTCgtCTAGCTcgAGaCAtcGtGTGcGCAcaTGGCGTcGCTCGCTGTGCTCCTCCTGatCCTTTCtGCaGCTCGGGCCTCCAATGCCgCCGCCGTCCGcGTCGGgCTGaCGCgCgTCCaCTCCAACCCcGaTGtCtCCGCCAcaGaGTTCGtGCGTGGCgCcctGCGCCGGgACatGCacGGCacGCCcGGTtcgCCcGGgagCTcGCgTCgtCGGgCGGCCGcaCCGTcGCCgcGCCAACCcGGAAGGaCCtGCCgAA…
>XLOC_198873
CTCTTCTGCATCTCCCTCGTCACCAAGCTCCTCGGCCGCATCTACTACACCGACCTCTCCAAGCCcGACCCGGCACGCTGCCCCCcGGcGTcgCCGCCGCCGTCAACGGCGTCGCCTTCTGCGGCaCGCTCGCCGGCCaGCTCTTCTTCGGCTGGCTCGGCGacAAGaTGGGCcgCAAGaGCGtCTACGGCATGACGCTcATTCTCATGGTCATCTGCTCCATCGGCTcGGggcTCtCCTTCGCgCACaCCCCcAAGaGcGTCATGGCCACGCTCTGCTTCTTCCGCTTCTGGCTCGGCTTCGGCATCGGCGGCGACTACCcGCTCtCCGCCACCATCATGTCCGAGTACGCCAACAAGAAGACCCGCGGCGCCTTCATCGCCGctGtCTTCGCCATGC…
>XLOC_040412
ATTgAtagCCagTtAAaTAaTGGgaCAGgAAGGCGCTTGTTtAAcATTgAtaTTCAGGaTCAgAATAtcAAGaGAgaTTTgACATTaCtAAGGAAGCAGGGGGgTTCGGgagACCcAcAAaCAtAACtcGtgAAgTgACTGTGGaTAACtCAGTaCTTAAGaTaCaTCtGtATTGGAgTGGAcGAGGCaCatGCTGTATTCCaTATGAAGGAgcTTAtGGGCCTCTGGtgTCAGCAATAAgAGTTTTtCGtCCTgAAAagCCgAACAACAGCCCCCcaCCAgCAcGGCCaGtgTCTGcGCCAAgTAAtGATGACAAgcGAAgAGGAGTGGTTgCaGGCATTGCAGCCcTGtGtATagCTGGGcGgTGatcTcTTcGtCCGTcGTTtaCCtcTGGTGGAA…
>XLOC_147787
GGgcgacTTCTTCGGGCAgAtGGCCGagAtGaTgAgCCaGGCCACGCCAACCGagAGCTTCgAGGaGCtGCAGCAGCTGTTCgtGGaCAtGTTCCAGGCCGACCTCGTCGCCGGtGGgTTCgcGtGCGGTGCGCCACCtATGGGCCgCCGGGTCCaGgCCcGGCCCcGGCCCcGAgtCCATCCtGtACCtCTGGACCtACGTTtgCGCAAGCACGGCCgTCgaGTcaCAAtGGcgTCAACAAGCGGTgTTCCCCGGcGATGGGCT
>XLOC_185430
aTtAAaTTcaGATGATGaCCAATTaCAATTtGCAtGcAtGGcAAtGGCAATGGCaTGCtCtGCCGtctCtgCACGcGCCtcTtcACCtCctcATGCGGTGGcACCtGtACCacAGGAACACgAAGCAgAGcaCCctgtaCCcGaCCacgAACCcGaGCATGAcTCCcAGGTTGcTCCACCTCAtGCtctCCCGCATCCCctGCtGCCGCAGCAGCAtGGtGCCGtCgaGGACGCaCAtGCCGCCgCCGGGGGCCGAGGCgAGGCActCCtGCCcgCCGCGCGCGCCGCCGTACtCGTTCACGATgAGGgCctCgAAGGGgtACTTGAACaGGCTGAtGtAGTGCATGAAcACCCAGTACTgCGGGATGtCCTTGCTCGCCACGAAGTAGCCGGAGAAGA…
>XLOC_200042
GTCCAAGGGAACGTACTCTTAATTAATTAAGCCATagTTGTACATGCATGAATGAATaTAAAAGTcGTAACagcTAATGaCAAatCTGATgaCatAAACCcTACatAAAaTgACATACAACTGAGcACCGGATCAAATGAAgTGcGTTAACaGAAATctCACACCTCATGcgCCGGCCGGTTCATCAGTCTCTTCGCATCACGTCGCTTCCTTCcTCCtCCTCGCCCTGGAGCTGGAGCCGCTGTgcAGCCGGCGCGAGGAACCCcATAAACCgCCGCCGCCGCCGCCAACCaGATGGCTGAATCCGATCTGCCCAGaCATTGCCGacGGCTGGTGGATTCCGGCGAGAGGGTCTAGCCAAGCGCGGGCAGaCGCGGCCcAGCcGgCACTGGACTGAAG…
>XLOC_114119
TGcGGtGGagaGGCGacTTGGTTtGCtGtGcAtGGAAGGGgCGGGgaGCGGcGGgAAGatGGCAGGAGGaGAGGGCAtGGCCGGCCGtGCCGGtgCCGGtGCCGcGGCGGCGGCCAAGGaGAAGTCCGGcTTCGCCGCCaCCtGCaGCCTCCtGAgCCGCTAcaTgAAGGaGAAGAAGAGCGGcGCGCtGCAGGgCCtCGTCGGCCTCGaCaTGTCGCCGCCGGCCgCCGTCGtCGGtGAAGAaGGAGCTTtCCagCCGCCCACCaCCAtgAaCCtgCTgTcGGGGctGGAGGagCCAAacGCCgcGGacGTGGagTtCCCCctCgaGAAATCtAgtgTTGGCCAGTTtctCAAGGCCacAACtGAcAACCAAgatgCCGGacAGGaTgcGcaCCAGCT…
>XLOC_154703
GGACTGATGACTTGGAAgaGTTAtGATCATTCAGCAcACAGGtatAAaTTTGATCAACAGTTGCACATGATGCATAGCTCAAGATGATACaGAATGcACGTGCAACCTTCCGGAAAGCACTGAgAGGTGCAAGAACTTtctCTGATGAcGCTGCAGtCTTTAACaGAAGAATAGTTGGTTGATTAAaTAAGTTGAAGTTTCACTTTCAGCACAGCGCGTGAAGAAACACCATAGCTCTGTTAAAaTTtCCAAGCAAAaGAAaTGGGGATggaaaaGGCtcTCAAGTaGGAAGGCTTCCAgcTCATTCCAAGCAAcACTTGAAgcaGCAGCAGCAGCAATCATatAAGtCTTCAGGGCTTGtATGaGAAAaGTATACACAGGTTGCCAGACAACTACAGG…
>XLOC_022509
CagCGGCCGcACCGtGCTGCGGtGGCCCtGGTaGaGCgCCGGGAACGcACCgcGGCaCaGctCCGtGCCGTTGAACgaGGCGGcGACCcAGCCgCCGTCGTaGTAcaCCCcGAtGcgCCGGTTCGGgTTCtcGGcgACCACCtGCACCTCGAACGcGTCGGaCACCGTCaTGGaGGTGGtGTTcACGtCgAACCGGGTGGCCGTGaGGCGCtCCaCGCGGAACGtGGGgaTCTTGGgCCGGAACACGGCGTAGAGGAtCCCcGCCGTGGCGCCGAGCGCGACGAtGaGcACGATCAGCaCCAGCaGCGtGCAGCACaCGCACCGGCagCACCTgTTGtgCCGcTtCCGCCGcGGCGCGCgcaGCGGGgCCgCCGCgCCAGGTgCCGGGgCGGTgATCGG…
>XLOC_169819
GCTTCCGCTTCTTCGtCCtCgTCGGAGGCGGaGGaGGaGGagcCCgGGCGCGCTCCGCCaCCGCGCATGaCCACGGtCTCGCGCCaCTACTTCGGCGGCTCCtCCTCCGaGAGCGACCaCGACCTCCGCGTCGaCATCATCgaGAATatAgAAGaGGATTaCgGGAtGTTCGTctGGCCATGCaGcGTCaTCCtcgCGGAATACGtgTGGCAGCagAGGCCgcgCTTCtCCTgctCCaGAgTTgtCgAGCTTGGTGCAGGAACCtCGCTGCCaGGTAtAGTAGCTGCAAAAGTTGGaGcAGGtGTTACGCtGACaGACATTGCACaTAATACaGAAGTGcTGGacAAcaTCAAGCAAGTATgCGGCCTcAATAAtGTGAActgTacGGTATGCtTTGAt…
>XLOC_223347
CCcgcTCCAAGTcTGaTCCTgCCTGTCCCCCTataTaTaTATGCAGTCGATcgtCCATGGATaTACATcAACagcaCtgCTTCAGTAATTtacACCgCCAtCTCCAGGtgTTtGtCAATCtGCATAGTACtGTAACtCtGTAAGTGCCAGCCGCAACCGCAAGCAtGtGCCAAGCCgCGAGaGCGTGCCaCAaCAATGGCCTGGTCGCGTCGGTGTCATCtCTCCTGATCTCGCTCGTCAtCAAGCCCcTGGCCAAGAACGCCatCCTCACGGgCCGGAgCAtCCTCGCCctCCTCGCCGGCgACGGcgCCGGcAACGCCAGCAGCGCCGcGGCCGctCCACgTGGgCAGCATTGCgaGCACTgCGCCGCGAGCGAAGaCGACGCGCGCCTGtCCGGCT…
>XLOC_041455
cgagtacaccgtggtggacgtgacccaggtcgtCAAGGTCGCCCCCgCCGtGCCGCCGGCCACCGCCTGCCtCCtcAGCTGCgGcgCCACCaCCGGGGTCGGAgCGGcATGGAAGcTGGCCAAGGTcGagCCGGGAtCTTCGGTTGCTATCTTCGGCCTCGGcGCCgTGGGaTTGGCGGTGGCTGAAGGCGCCAGGATTTGCgGGGCGTCGAAGATCATcGGCGTGGACTTGAAcCCCGATaAACAAGAGCTCGGAAAGAAGTTCGGCgTGACAcATTACATCAAcCCgaAAgAACTTgGGGaGaAAACtGTGAgCCAGGTGatCatcGAgatGaCCgACGGCGGCgCCgactactGCTTcGaGTGcatCgGCCtGGCGGcgCtCaTgAACgAtGCCTT…
>XLOC_076430
CaGGgcTTAATTgCAAtcGAATtGGTTTCaGCTTgACCcTTCTGAtACtcTGAGTTGGCGCtAgAACCTTGATCtgCACAGAcaTcTGcGTGCCTGACCAACTTtGGcTGATGCGAAgCgAAaGaCAGCCtCtCTAAtATGCtCCGagAGGCCGACGAAgCCGGGTTGAAtCtcTTCAtGTTCTGAAtGGGgcgAGcAAatGcGCCGTGGtgTTtGGgCacAAtGCCACcGCCCctGGgCgcagCGGAATTCaCCtGGTgCGcACTcTGGTTCtGCgatgcgCCcTTGGCGGtgTTTtGCTGAACaGTctGCTTgTTCacAATCCaTTtctCCgCGtCGTTCCACTTGGaGGAAGCCtGtCtaGagAAGTaCCcAgCCgTTGGgTTCtGCgCCgcGGTc…
>XLOC_212919
CCaGCTTcCCaGTgGTTgcCCaAAtcATTTgACaGGTaAAATgtCCTTcACCtGGCTTGGACCGGtgCCTAgaGTgaCCATcACCAAGCCTGaGCtGGTgCgcgAAGTTCtGTCCAACAAgtCCGGCCactCaGagAAGCTCAACCTcGGCCgActCCAgaGGATGCTTcacAAcGGCgtgGGtGGCCAcgagGGcGAGAAgtgGGCaAAGcAcaGGAGGatCAtcAAcCCCGCCTTCCAtCTGGaAAAGCtCAAGCGCaTgCTGCCGGctTTCGCCGCGtGtAgCACGGAgCtGGtATGCCGatgGGAAGGTTagCCGcagGGGAtGcCCCGtgCgAGGTGGAtGtTTGGCCCgAGAtGCAGAGCCtGACGGagACGTCAtCtcCCGcgCCGCGTTCG…
>XLOC_029579
GCCGGcGCCGtcgaCGGCCacGtCGTGCaGGGCCTGCCGCTGcacgTTGGGGgACGgcGGgTaGAGGcGGagcaCCTcGCTGaGGaCCcaCCCcatCTTGGTGagCCTGGaGaGcgCGGCGGcGTCGagCGGGCCgTcGGCGGTGaCCTCGcGGAgCtCgtCCcGGagCGCGCGCTGCCactCCGGGtGCGCGGCGAgCATGAGCAGCGTCCAGGaCACCGCCAGCGCCGTCGTCTCGtGCCCGCCGAAGAAGAAGGtCTTGCACTCGtCCACCaGcTCCCGGcTCGTcATCAGCCTcTTCTTCCctGcTGcTTCCCCcgCctCgTCgTTCCGGCcaGcAGCAGCgagagCAGGTCCTTGTTCTTCTTctCCTgaCCgCCGGCgtCgtGcTGGcGGCCG…
>XLOC_218154
GCCgCCGCCTCCCaGGaGGgAGaGAAactGAAGcagAAGGCCtcGGAgATCAAATCCGGCATCGATGGcgCCgAGGCACtGATAAGGAAGATGGAtCTTgAAgCAAGGAACCtCCAaCCGAGCGtGAGGgCCGGGcAACTGGCGAAACtGAGaGAaTaCAAgTCGGATCTTAACAAtCTGAAGGgAaCGTTGAAGagAATCAcTGCTGGTAATGGCCAACAAGGGGCgAGAGaGGAGTTGCTGGAGTCAGGAAtGGCAGaTACGTTGGtGGTAtGTTCCTTaTTCTTAATTCATgagTGGTTtCTTATTtGGAGGTgaGTtAAGTaCTGTGATGCATTGAgTGTCTTTtATTACCcAcaTTTTACtgATTGTTgaTgTCAGAAaTGGGAAaC
>XLOC_000439
CcaTTGTGcATCTCCATCCCcACCTCCtCcGATCCcaTCCACCCCCACCctcaCCGCCaCcAAGTcAAAgatCCAACCTTcACtCCACCACCaTGACGAAgCCATCGCCATCCCcAtcgCCggcGCCGGCcAAGGGCgCGGGgTCgctGCGGGgcAGCCAGCTGAAGCaGCTGCgCtCCctcTTcGACCgcTTCGaCaTGGaCGGcgACGGcAGCCTcaCCcaGCtCGagCtGGCGGCCcTGCTCCGCtCCctcGGCCTGcGCCCCAcGGGCgaCGaGTcgcGGgCCctCCtCCTCGCCAtCGACGCCgAcGGCAGCGGcACCgTGGAGTTCGaCGAGCTGGCgcGGgCCatCGcGCCGGtGCTcACCGCCcAcGCGCCgCGGCTCGtCgaCCAGGCGC…
>XLOC_127878
CGCGGCGGGCGGCGATGGAgTTCGtGGCGTCCAtCGTcgACACGGCgTTCCGGCCGCTCAAGGaCtACTTCGCgCGGACgTTcGGgtACGTCATGtCCTGCGCCGACtACATCGACGCGCtGGGCCAcgaGGTGGACGAGCtCAAGAGCAAGCGCGACGACGtCAAGCGCAtGGTGGAaGCCGCCGAGCGCCaGGGGatGGAGGCCACCAGCCAGGTCAAGTGGTGGcTCGAGTGCgTcGCCAGGCTCGaGGaCgCCGCCgCCcGGATCCaCGCCGactaCCAGGCgcGCCTgcaGcTCCcGCCcGaCCaGGCgCCcGGCCTCAGGGCCaCCTACCGCCtCaGCCaGaGGgCCgaCGaGaCGCTCGCCgaGGCCgCCGGCCtCAAGGaCAAGGgCGACT…
>XLOC_162175
CtctGGaCgaCACGGCgCCtCCGGCtGctacaCCCcTCCgCGGCAgaCAGGctctGGaGGCaGCGCTCCtcTCCCGcagCtGTTgTgTCCGCCTTCTTGCCgTgcGGcGGcgacGGTGgCCaGGCgcGAAGAAGtCaGGagcgCGcGTCtGGGtGGgAaGgTCGGgcaCCGcAaCGGcgaGGaGGcGgagTTGGgCCTGctGCCTTGCCaGGCGGcatGGGgTTCgcGCGAGcGCtGTGGATGCaGatCGtCaCCAAGGtGAtGaGCCGGAGGGgTtCCtCCGtGAAGGagCGGtAcGCGCaGGaGGaTTaCgAGCAAAaCTTcGACGAGGgcGGCGCGGCTGGGgagCCCGaGAACCTCCcGcGGTCCTTCtCCgCGCGGTacgCCcgCCGGCGtCCT…
>XLOC_224026
TGATAACTCTGCCTTtGGgCCGCTAAATGGGAGGgTGGCGCAGaGAATGGCCAGGGgCCGCTTtGtCCTCgACGGCAAAGTATACCAcACGTACATCAACGACGGCAGGAACTCCATCCATGGTATGCATTGTTCGATTCTGTCAAAGAGCTACCcGCGATAACACGCGGTAATTAATTTtCCGTTGTTATAGGTGGtcACaGGGGATTCAGCAAAGTCATaTGGACGGTgAAGGaGtACGTcGCCGGCgaCGAcTCCCCGtATATCACGCtcTACTACCGGAGCTTcgACGGGgAGCAAGGATTGCCcGGAGACCTGGACGTGTACGCGAcGTACCAGCTgACGGCCGTACGAGCTGaGCATCCGcaCGAACGCgACGGcgCtGAACAAGGCgacGCC…
>XLOC_223580
CAGGatAGTTGCAcGTgcACCcacTTGcACTgCTACgCAACaTgCCgtGGTcgaCtCCTcGGgAACGGAAGAAGGcACCacAACacAAgAACGTTatCCtCCcAGACCGTgTCCAcGACtCCAcGTgtGTgCacTCTCCcAGAGGcAGagCTGCCTatCtCCGCCCcgCCAATCAACGTCTtCCaGTAgCAACCtCACGCATGGAGGagaGCATGGTGCAGCCCAAGaGtaGGCCCcGcGAgtGagCCCgCCcGCCCTCCGCCcTGCCTGCCAtGgCagCCtCCctCctctctCCctcGgcTCactgCCactgCATTaCCaCgCCcACCaGGGgAaCCGgAacgCCGCtGCcTTCCCGcGGtGCCaCCcACCAgctCCgCGgcGCCGGCCGcGGCCGcG…
>XLOC_102593
CgcagCtcGcagCaGcgacgcGCCtCCtctCCaGCAGGAATCGGGcGGCCTGtGGtGAATgGGGAgAATGGAAcgAGGCAAATCCAgGaGGGCAGCAATGGCAGCtGTACAGCtGTGGAACCGAGCAGCAcGGtcGcagTTCaTCTAGAgGGGaCGAAGagCCTGGTTCtGTTcCCAgGGaGATGAGGGTGGaGGATGGaTATGGaGtcATTGGGAGGaGAgagGGAGGcCCTGCgtCTAGCTACtGGGACCTGCtCAGaGCGCACCTgtCCgAcCCGTTGACAGGCATTCTCATGGACgAcGcGATGATTCtGTCATGTgGGCATTCTTATGGAAgTagTGGGATGCAGCATATCTACaGAAtGG
>XLOC_201146
CgCCCgTCGGTCGTCCAGCGTCAAGGCCagcTAGcagCGCGGCCATGGGGTTCTTcACCaGgAGCACCTCCAAGCAGaCCGCCAAGCTCAAGTCCCtcgTCAAGctCGCCGTCgCGCGCCTCGCCGTCGTCCGCCGgCCCcGCCtCGGCCGCCGCTCCaTTGCGCGCGGCgaCGTCGCGCaGCTCCtctCCATTGGCCaCCTcGaCCGCGCtCtCGCCCGGGCGGagCAGGtCATGGaGGaGGACAGCgtGCtGGAGGcgcTGgACATCATCGAGCACtACTGCAAgatCCtcGTCgAGCACTctGCCCAGCTGGAgAAGCCCAAAGAGTGCGGCGAGGAgAtCAAGGCGGCGGcGGcGGGgCTGATTTtCGCgtCGGCgCGCtGCGGCGaGCtGCCGG…
>XLOC_215757
CCAGTACCGAGTTCAACCGGaGaCCAAGCTTCCTCCAGTCGCCATGGATACTGACCAACtCCcTTACGGAAGCTTCTGGCTGGTGGCCGTAGCCaCCATTCTTATGTCCTTGATTCTGaGGCAGGTTCTGGGTGGTAAGGacACCGGAGCCAAGCTTCCTCCaGGTCCATGGAACCTCCCcATCATTGGCAGTCTCCaCCACCTCGTCGGCaCAAAaCTGCCGCCCACCgCGCATTCCTCCGCCTGGCgCGCCGGCaCGGCCcACTCaTgCtGCtgaGGCTcGGCgAAGTGCCCAGGGTCATTGtGTCCaCCCCCGaGGCGGCGAtGGaGGtGTTCAAGaCGAGTGACCTcACCTTCgCGaCCcGCCcGagCGGTCCcacGCTGGaCatCGtCAGCtgC…
>XLOC_209008
cTACcTaCAtacATGAAtGAACgCCcagcTGAACTAAacAACCGcATTTTtGtACaCAAaGAATAAATTtGTTTTTtAACCTTcAACaCCTATGtcAGagAACTTGTTtGCTCGCCGTcGctGtGtCCTGAGCTCTtGCAGcATGCACaGCCCacGTCgCCGGcgatGtCCAGCAGCGCcgcGAGGacgACCGGCATGtctGGCCgcTCaTGCGGCgCGTCGGCCgTGCACCGcATGCCCAGCTCGaGAaGaTCCcAGagCACCgTGCCGGTcGTCtGTTGaTCCtCCGTTtgCTGCTTCCGGCCtCCTTCGCGGTGCgCCGGgCCcaGTCGacgaGGCActCctccTCGCCGCCGtcGACCGCGCgCcGGCCcGTGGCGAGCTCCAtGAGGaGCACGC…
>XLOC_215752
CcACGCATCtCCtCCATTGAAaCCAAGTAAGTgAGTgCGGCAGCCCAAtCACAATAgCGCaGCCGAAAAatgTTCGCCcTCCGCAAAaCCCTGCTCCaCGGCCGCCTCCCcGcGCCgCCGGCCACCGCCgCCTCCaGGatCTCCtCCTTCCTCCGcTCCCtcTCCAcaTcTCCGGGGGgCgaGGGGgTCGGGACgAAtGGGgCTCCtCCtGGTCCACCGGCATCACCAAGGaCCAcTTCgaCGGTCCgCCTCCGCCgTcGGgcgCCCcTCCCcGtCCGCCCCCGtctCCAAGGagCtGGCGGCCGTCCGcaCCATGGACgaGGaGGATGAgATCCTGCGctCCGTGGATCGCGaCAACAAGGAAGGAGGgCGTAcgTCGAcTCgtGGgaCAAGCGTTTc
>XLOC_052417
CCatAATCCACGtCTTgAtaGTAtcgTcgAcgcACGGaGtcTTcAAaTACCtGTTCaGtCAAGCCAAAaGaGGAAtaGAAgAAGCAtAtcGCAAaGatCaTAgCACAAGAAaCCGGtGgCgAAAAAAGCTTGGCAGCAAGaGAATAGGCATAGATCAACgaCAAtGcAAAaTAAGGCCACATCtATAtcTAtACaTAAtAAcAAAagTaGGAAGATTTCTTAGtACtCCTTCCGTcACCCcTTtATATCCGTTAATTTtGTGTTAACCATAAAGATTGACGGATGAGATTTAAAagAAGGATCgATTCTTGTGcGCGGCAcGTTTAcTTCAgaTTTTTAcgtCTcGTTTtcTcAAataTcGCTAAtAAAAaTaGAGCCCgcAAGCtGGAtGctGGgCgT…
>XLOC_023317
cAAGCAAgCAGcacATTCTTgTGGGaCtCtgaTCaGTctcGGCCtctCAGGgAAGGAAGAGAAGaGActGCTTGGTGAAGTCGCTGGTTTCGTGTGATCAAGAGCTCGGGTATGGAGTTGGAGATGGTGAGCCAGCAcGGGGCgCTGCTGAAGGTGGGgCTGTTCGTGCTGGTGCAGGCGCTGGTGTACCTCATCCTcGCCCAGTCCTCCTCCGTCTTCTCCACCACCAAGACCCTCTGTCTGCCCCCGGcgCgCTCCcTcAGCGCCcGCCGCAtGGTCgCGCTGCTCTCCGACCTgCCGCtGCCGCTCGGCGGCgAGCCCTcGCCCcGcgCCGCCTTCGTGGaGCCGCCGTCGCCCGTaCCCtCGCCcACCaGAAgAAGGaTTAGTTaTTAACCAAgC…
>XLOC_201227
gtCTTCCACTGCCgCCATTGCCacAACGaCTCCACGGtCTCTGctCTGCTCTgCTCTTCCTCTCTTCtcCTTGCTCtctTctCTGGTCTgcTTgGGTTgaTgaTgcTcaCaTTCtTTcGTTCtTTGGaTAAtCtCTGtctTTcCAACTGCAtCTTgTTCTTCTTGGAtcgGGCTTaGaAAgaCgGGCACGAGCTcGACCGCCACGCAGTTGAATCGGTTaTATGtctCGTcTGTGacaCCGAGCAgCCGGTCGcGCAGGtGtGCAGCAACTGCGGCGTGTGCATGGGGGAgTACTTCtGCCgGGcGTGCaAATTCTTcGACGaCGAtGTCGACAAGGagCAATaCCAcTGCAAAGaCTGCGGCaTCTGCAGAgTTGGaGGCAAGGaCAAcTTctTTCAC…
>XLOC_020802
gTTgTATcAAaTGAtGAAaCAaGCCAGCcTTcAGTTGGACCtaCATTCTTATGGTGCCTTGATTAAatGTTTGtGTGAGAACCAAcTATTGGAtGATGCCGTCATGACATTTACAGAAATGATAGCGTCAGGTCATGcACCAATGACAAATaCCTATGTGAATGTTgTAGATTGCtATTGTACATTATCCcAGTTCCacAAAGCtgtGAGTTTTCTTGAGGAAAaTGAtGTCGCAGAAACaGaGCCATaTAATgTACtGTTGaGAgTGTTAtGTGAAacaGGTACtGTGAGAGATTTAGTGAGCTATTTtGAGGAATTTCGcACAAGGGGGATGGTTGATTGTCGCTCATGGAACaTAGTTATCACTCaGTTCtGCAATgAAGGgAACaTTagAAgagC…
>XLOC_007714
TATctGAATCGGGGTgAGGGAGTTAAgcTAcAAGGCCGATTATagAGatGaGTTAACtGtTTAGTatAtTTAtGCgTGTcTTTATTAATGTGaTTGtCATTTTTACCTTaTATTgAGaAAtTTAAGTGTTATAATACCTTGCtTTACaCTTATCTCTTCTTCTCTTATgAgCCTAATTGtTTGATataTGaAACaGGtACCGTTGTccCATGtTcCtgAGCCAgtTTgcAAGaCTGcAAGTGATTGGATCAgCCAGaGaTctCCtGAtGcATTgGGagAAtTTGtTTTgTGGtgtATAGaTAGCATCATGTcGGAATTGtCAGGTCCAACtGTTGGACCTAAgGGCGCGAAgAAGGtTgTTCAAcaAAcTCCAAAAGcCCaGGTTGcaAtAtTTgTTGT…
>XLOC_195117
taGGtaTTTAAaTTtCTTTtCCAGaTAAAAGCACTTTTTAACAgCACCATTtcTCATAATGagATGTAGagTCtCACATTGAGTGTCTcTGGTTTtAAAAAagaCATAtCtAcAGAgTTACAGTCTCCAATTatAATgCCAAGGTCAAGGaGGCTcAGGAAgCCTTcTTACAGTTgtACCtCCTAGCATAgAATAcAAaGACAAaTatATTCaGTAAACtCagCCcAGCCAtCATCAGGTagAATCTGTCCAGATGCCCTTcATTCAAGTTaTCAGGTaTCCACCCTGGGCTGCCTCCTCTGGCTGTGAATACCGGcACAAGGgAAAGGaTAAacGAACTAAGGtAATTtCCAgCCGAGATGTTAAGAAGCGaGAATGCCATGCCTAAaCTTCtCATGG…
>XLOC_175591
ACTGACCTTCTTCAGCATGTAAGTTCGAAATTAGGACATGTGCTCCCACGTCATTAGGAGCTAATTCGATGATGTGCTGTCCAATTCTCTTtGCTAGTTCCATTTtGtGATGAACTCTACAAGCTGCAAGAAGTGATCCCcAAaTTACTGGATTGGgCTGtATTGGCATCTTCTTGATAAAaCTaTATGCTTcGtCTAGCAGCCCAGCTCTACTCAGGAGGTCtACTACGCAACCATAGTGCTCAATATCAGGGACAATACCAAGGCTCAACATCAAATAGAAGTAATGCAGCCCcTcATCAACCATTCCTACATGTGCACAGGCACCAAGAACcACCTTtAGAgTGaTAGCATCAGGCTTtGGGTCTCTTaGcTTCAgCATTtGTTCAAagTgCTCCA…
>XLOC_182701
GGCgtTTTTAATCAGTAGGCGtTTGTTGCAGGCGGCCTAAGAtTTCtGCCGCCTGGaCGAAtTTGGAgCAACCACTGCTAGAAGaAACGACGCtTTCTTACCAATAGCTTGACTCATCGCTGTAGCCTCTGTAGATTAGATTAGATGTTcCCAGGTCAAGTCTCATAtGTTCCtCACCGAATTTAAcAATCTGTgGGtTTTCTGCCGTCATCtTTTGTAGAtTTAGGGCTCAGtTTTCTTACaGAAgGGTgTGCTTTGGGGGaAACTGCtAGGTTaGaTGtCTGAAACTTCtTTCCTGCAAACaTaAACAGTTTgCGCAGGGCGtcCCGtTTGGGTCCATGGaCTgcGCAGGCGAtGtCtgGGGCaGAACCTTCtGCTGGTGGCGGCGAAgCGGGTGAG…
>XLOC_035109
AGaTAAtCAAGAATTGCaCAAtCCTAGGtgCGAAACAGGTATaCAGATGCAGCCgacTAATGAATTGTTtGCTTGtATTTTGCTGGAATCAGAATGGCCgCGGCTACATCtcACAATGtCaTAGtGTCTGCACAATCCcACCGGTGGAACaGCAAGAACTCTaGATTGGACAGGaGAACAGCCAATGTgCGCTTGGTTTCAGTTGGAAgTTGCTGCTcAGGCAACaGAAagTTGGGTCtGGTTtgtGcgTcGGgcTCCcaGTCTTcGGTCATCgaCCcGGTTcACCTACCcTCGAATGGCAAGGgagACCACaGCCCcAAGAAaTCAAGTgaGaGTTCCcTTAtACTGATCCGGcACGGcGAGTCGAtGTGGAATGaGAAAAAtCtGTTtACtGGCtGC…
>XLOC_024515
gtATTtCtcGAAACtGTtCCcTTAAcGGaGTTAtCAgCCGGCCTGAAcGCATTGTgCCAATTGCTgaGaGATTtGGgATGGaTGCCAATGcTGTTCTTGaCAATATCAtaTATGcTCgTGCCTACACCtaTgAGCACCaGTACAACTTaCTCCtGGGCCTTGCtGCCAAGATGGCTGAAGAGCCTTtCAGGCTTCTGatCgtGGaTTCtgTgATTGcgctgTTCcGtGTTGaTTcaGtGGtaGGGgtgAAcTTGcagaGcgtcAGCAAAaGCtGGCACAAaTGCTgTCCcGCCTTaCAAaGATTGCTgaGGAGTTCAATGTTgCAGtGTACaTCACcAaCCAAGtGATTGcGGaCCcAGGtGGTGGTAtGTTCATcACTGaCCCcAAAAaGCCGGCGGA…
>XLOC_066688
AACtcAACTTAAtATctaCCCTGCCTTCCTTTTTcTAGaTGGaAATTCGAAgTgaCCTGATGGaTGcTCAtCtTTATGCCTTTAATAGGACAACATTGCAGGATgtACtGGAACAgAAGaAACAtACCgtAGCATCaGACTTgAAGTAcTcCCatAtTTAGTGAAGAGCCAgTTGAGGTCAGcTCCATCAGGCGGTGAAGGAACAAtAGTTGATGaAACTGGGAATGTTGTAGTTCCGcCCAGCAGCAATTTACAGTGCTTGTCACAACATCGCGCAATTGCACCATCTGCtTTCAAGCAAGaTTTATTACCAAGTTCAGGCGGCGGAACaCaTAGGTGCTGtGtTTAtaTTGCTAGTAAAAACaAGTACtGTcACCGtTTgAACtCCATTCAGGCgTA…
>XLOC_220703
CTTcTTCAATGGTgTTGCaTaAAGaTgGGAATTCTGATTcGGAACTGGATGCaGAACTTAAtTTTTTgaGaAAAAAACTGGCAGATGcTAACacGGAATcTGAAGAACTTcaAAgagaAATTACTTCtTTGGaAAGGCAAGctAcATACAAGagTAGCCTTAATTCCTcTATCACtGAAgTaCtGAAgTTGTAtGAAGAcAAAtctATTC
>XLOC_102361
ATAtGGGAACgCATTGtaCGTatACAAGacTgCTAgcAcTAtAtATAAaGaCActAGTtCCcTTGCAAgTTgtCCcTcaTaGATTTCAGGtCTTgTgATTgcTTcAAaTCATTTTTTTTtgCGGAgtAcTTCAAatcATTtAtGAAtgaCCgTaGAAaCaGACcACCTcGtGGTTcaGAAaCATAcGAcgaTTTTTgagTTATcAAtAATTTTGACTgtGTACCaTAAGaTTtGTTtcAAGAAAAaCATTgAAAAAAatatATTCCTCCATTAAgtAACGTAATAGCTTGAAcTCCACCGAGTTGATTGGGgAATAcTCCtCCGTTTCATAATATAAgAGTTTTTTTtAcAcTACaGtAGTTTTTTAGAAGAACTGAGagAGTTTCAGTTaGTTATTCC…
>XLOC_190195
TACCAATCCTCACGGTCTCCgCCGCCgCCGCCGCCaCCGCAGCagTCAtGCCTCCGCCGtcActGCTGCGCCTCCgCtcTcgCTgcTCCTCCGCCGCTCCCAGaCCCCatCCCCTctCCGaCGAATCCCcagCTTCaCCCCaTCCCctctgCTCGtCCcgCCcAAgCGGCGGCaCCTCtCCGCCGCCGCCgCGCaGCTCgCCGaCCcGctcTCCgCCgcaGGGgCGGaGGAAGCGGtGGcGGgcTTCGtcacaGGCAAGCgTAAGGCCACCgaGGTagCCcAcGCGtaGGGTgTGGaGGaGTatcGTTCagAAaGGaGATGCAgtGGTTGATGCCACCtgTGGgAACGGAAaTGatACGTTTGCtCTGCTTAAGatGGtGTCCGATGACaCCGGGcgAG…
>XLOC_167313
cTACCATTtACaCTAGCCTgCCTGTgCCCGGCCGGCCCCGGCAGTCTAGTCTACGTACTACTGCTTGGCCACGGCGATGGAGTTCTTGCAGTGCGCGATGGCGGCCTGGATGGCGCtCTGCaGCTCCTCCATCGTGCTcTCCTCCGaCGacGTCGACACCTTcACCaGCGACCcGCCcaCCGaCAGGTGgCCgCTGTTcaCCGGagacgCgCgcaGcGaCgCCGGcGCCgACGaCAGatGCCgc
>XLOC_202737
GCATGACCTTATGcACCcaGTgAAGaCCGATTCGtcTTTCTGGACGATaGAGGaCGGTGAATTGCATATCACtCTGCAAAAAaGGgAAAGGGgAAACATGGGCAtCtCCAATAAAaGGCCAAGGTAGCTTAGATCCATATGCTGCAGACCAGGAACaGAAACGGCTTAtGCTGCAAAGGTTtCAAGAAgAGAGCCTGATGTCAATTGGATTGGtACTGCAATGCacTAAtGTCTCAAGTCAGATTACAGAAATGGTCgAAaGAACTcTGATTTtGGtCTTGCTCTGCTGTgTACaCTGAACATTGGTTCtCcGATCCTTCCTGGCAAataTAGCAATTGtaGGgTTtGGAAATTATCCAAaTGAGctGGcTATaGGaTTACAGGCCTTGTTtGtATGGg…
>XLOC_120678
TGAAcgCCCCGcATGCCTTGCCTCCGCTGGCCTCGTACGCCGGCACGTCCGCGgaGGTCtCGTTCGtCTGGCACCCGCTCAGCAGGaTgCCCTcGTCCGGgcgCGGCGGCgTTGGCGCCGGTGCGGGcGTGGTGGaCggggtgCTGCCGTTGCCGctGCCgCCGTgAACgTGGAACTTGGCgcTGGCaTcGGcGCCGAAGaGCGCCacGaGGTGGTCGGcGACGTGGTGGGaGGAAGGCATGCCcGAGACGGcGgAGaGGTGGTcgaGGatcGCGCCGTAGGgAAGGAACCGGgcGGTGCGCGCGgagCcgtGGcGCGCcGGGCcGGAGCCGaCGGaGGgCCCGaTCtGtCCTTCtCCtGGTCGATGAGGCCGCCGctGtgaCaCGAGTCGGACACAAT…
>XLOC_048810
CCATCTAATgTAGGaCAGTTtGACaGTCCAtCACCAAcTGTAACaCAGaCCTcTGGCATCgTTCCACCACCACTCTTtAGGAATCtCCaTGCCTATCAGAATACAACAAGTGGTGaTgCTCCGGCCAAACCAAAGGTTAAtGCAGTGAACCAACCACCTAGAAGAAAaTACTTGGATGAAGcAAGGCTGAAGAAGGTTGTTGTTtCATCAACTGAACCTATTCTTATCTAATTtCTATTtGTTCCTTTtGtCCTATATTtGGAGTTtCTAgaGGTTtCCcTTacTGTGGG
>XLOC_197745
CTctCCTACGTGTGCgTTCCACTGGCGCCGTTCGtCGTCAACaTGAGCACCCTGCTCTGGTCAAaCCGcACGCGCTCTACTTAtaTTCtCCcGACGCCACCaGCTCCATcTCCATCCTCCACCAACCaTGGCCgCGTACcGcTCCCTGCTGgTGGCCTTGctCCtCGCgCTCtCCTCCTCCtCGtcGGCgTCGGCGgcgaCCCcGTatGGCTTCGagTTCCcGcaGTTCAacGcccccGtcGCCGaCgCCGGCtGCgaCGGCAaGCtGGTCGCCGaGGaGGaGGCGctCgCGCgCCGGGtCCgCCGctCAAgctCCaCatGaCCcatcgctCCGCcgCCgCGGgCGcgaCGGGaCGGgcgCCTTcTtCCTcgacTcGGCCGaGAAaGacgCCgTCCGcA…
>XLOC_076115
CACGAACaCACACCtCTtgATTGGCtCCTTGGCTCTCtAgTTgCCTGCAATAGcACCaCtaGCAGCAGCAGcgACCGCgaGaGGgCGGctGCagTTGGaCCgCCGGcgaGGgagCtGCCAtCAtCAtgcAAGGGgaCCtGGcGGaGAAGaGGGGgAAGGTGAAGAAGGGTGGCTGGCTGtGCGcgTcGGCCaGGCGCAGGcGGAgCAGCAGGGCgACGGgTTCCGGCGGTTCGtCatCCCcAtcGCCtACCTCTaCCACCcGCtgTTCCAgcgCCTGCTGGAGGcGGCCGGGgacaCgTACGGCTACaGCTCGGCCGGCCcGctCtGGCTgCCcTGctCcgTcgACgAGTTCCtCCGCCtGcGCGCGCtcGTcgaCCGGgagaCGGcGCaCtCgCaCtC…
>XLOC_215432
GGCATGGACGAAGcCCTGGaGatcCCGGtGCTCAACGaCCTCACCATGGTTCTCGGCTCCATAGCACAGACAAGAGCGACTGGTgTGGTTGTTGATTTCAGTGAACCTTCATCCGtcTACGACAATGTCAAGCAGGCAGCAGCATTTGGCTTAAGCAGtgtGGTAtACGTTCCGaAAATCGAGATGGACaCaGTAACtGAACtGtCAGCATTCtGCGACAAGGCAAGCATGGGTTGCTTGGTCGcaCCGacaCTGTCgATCGGcTcGGTgCTCCTTCAACAAGCTGCAATCCAGGCCTcATTCCAcTaCAAcAACGTCgAGaTAgtGGAATCAAGaCCTAAcCCaTCGGACtTGCCaTCGcCAGacgCGaTacaGa
>XLOC_000877
cGGcAAGctCtAAGGTACAATCatcAAGAacAcacACAcAAAAAAAGGtGCAATTCCAATcTCCATCCaCAAgCCAgCCaTGAATCCATTCTAcTCCGATGAtCAGaCCAACAAGCCAGGgCTAAaCAAaCAAATTGAAgTGACCAAcGACGAcATTTACGGgTCaGTTCAcTCGGTGAAaCCAAGTCCACAAAaGTGAAAgAAAAAAAaCTATAcAATCTACAGcaCCCAACCctACTgaTTACAGAACAtaTACCcACtGTTATACTATAcAACCctCCATCTTgACCGTTCCcTCCTTTCaTaCGGTATACAGCTTCaGTTTtACCTCTCTACCTCCATGGgCTTTGtGCCACCGCTGaCCAtCTGCCCGTAATAAGTACTTTtCgCGGCCTCCat…
>XLOC_032465
CACCACTGCAACTTtCGAcGGCGGCGAGCGATGGAAaTGTagacGGACTCCAtCCGAACaGGTTctCcTtGCTCCCGGAAaTAACCtCACCGCTGGaCCGGAACCATCCcTTtGGCgAACAAGGGATaGtGCTCGATCAcTTGCTCGtgTTTTtGGtGCTcTTtGTTgtgTACaTcTtCCGcTGATTtCgaGGCAgTTCCAAaTCTTCtCCGGaTtAcACtcAgaTGTATTATaTaTGCTGTGTACTAtaTTTAAtGTCCTGCGcAAGcAGTagAACTAATAATCtGAtAcTtCCtacGTTtcTTAtaTAAGGTataTTtgTTTTTtAAtAAATTtc
>XLOC_081332
CCCgTTtgTTGCTCCTTTtCtcTCCTAAAGTCGTAAGCcAAGaGCTGCTTcTTCTTaCaGTCtCCATGGGCCCTgCCGGTCTcTACCTTctCTTGTTCatCgTGCTTGCaGCtGCAGcaCCaTTGctctCTGCgTCGCaGCgTTtCGAcTACCCcGcAgtGAACCtcTCCAcGCTgtGGATCAAcAaCAAaGCTTtCCtCCcacaCaGCgTCAGCTActCCGAtGGTTCAGCCGTgCGGGCCATTGtCCTCCGTTcaCCcAAAaCCTTCtATGGCCCctCCTTCgCCGCaGGaTTCGTCTGCGCCtCCCCCTGCGaCTTGTTCCTcTTCgCCgtcTTCATTGTCTACaCCAATAgTGGTgCCAAGAtcACCATgCCGACCACtGGgaCtCCACAGGTGG…
>XLOC_067509
TGGGATCAGTGCTGGTatAAGtTTGTGaCGAGTATACGCACGCCGCgCGtTTACaTACGGCCTTGTCGGCTGGCTAGaTAtTTAtTTCGTCCGGcCCCATaTAACGTTcGCCCTTGGCCgTcGTCGaGGagagCGGGCCTGCGTACGTCGACCGcTACCCtGACCTcgGGCCGTgCGGCGcGcCCacCCGTaCGTgGCCgGGGATCGGATGGaCGaTCAtCtGGCGGTGCTGGCGCGCGGCgAgGGGTGGaCGGAGGAGCGGcACgCGGcGTTCCTcGaCGGCGTGGAGCGctCCTTCGtGCaGGaGGTGCtCGtgGGcGCCGCCGGCGtCaGCGAGGaGCGGCGaGCGtcGCGCaGGCtCtGCCaCCgGGGGCCgCCGcCCGCCGGcGGCCgtGGCCa…
>XLOC_039289
CTCAAGGATCGATACACACCTGCCTTACAAGTTATAATCTCCTCTGCTAGCTCtCTTTCCAGTTCCAACCGCAATGGCTGCCAGGaGAACCATTCTTCTCGCCGTGGCAGCGATGGCCGTCCTGAGCACCGCGTCAGCGGCAATCTACAACGTGGGCGAGCCGGGCGGCGCATGGGACCTCAGCACCAAaTaCGACACTTGGGCGTCCTCTAGGAACTTCCAAACCAGCGATCAGATCGtCTTCAAGTACTCCCcTcAGGCACACGATGtCCTTGAAGTCAGCAAGGCAgACTaCgATTCTTGCAGCACTGCCAATCCCGTcACCACCTTCAACTCCGGgAATGATGTTGTCACCcTcACaGCCACCGGCACCcGcTACTTCATCtGtGGTTtCCctGG…
>XLOC_052739
cATCGGTGGCCaGACCgCCGCCCTcACCCCCTTcGTCCGAGACGTCGCCACaCAGTTCTGCTACCAAGAAGTTGGCCACCTCAGGgCGATCAAGCAGAACGTgAGGGgaTTCCCGCGGCCGCAGCTGGaCAtCAGCgcGACCAACAtCGGCAAGAtCgtGGAGCAGGCGAtGAACACgACGCtGGACCGCCCTTCAACCCctACgagAACAgCCtCAACTTCCTCATCGCCtCCtaCATCAtCCCGTACgTCGGtCTTACCGGCtACgTTGGCGCCAACCCCAAGCtCCTCACTCCTCAGGCCAgAAGGCtGGTGGcGGGaCTGCTGGgCgTGGAATCGGcACaGGACGCGGTGATCCGGGCCCTGTTGTaCGAGCGCGGACtGTCGCGGgTGGcGAGC…
>XLOC_117868
GTTGACGCATGGGCTcTCTAGTGaTGTTGTcGACTAGaTAGCAcAGCAAaGGTTTGGGAATTAtCTTATGGTaCgAAGATAGcTCCAACTTTgtCGGTGAAaCCCTTAGcTTTAGtGTTATTATCATATTatGTGCTcACCAAATTTCATCAATTtaTTATTTTtGTTtCAGAGTaCAAGGagAGGaTTGTTGCAAACTTGTCAAATTTCGCATATGACCCTTaTAACTAcGCCTTtATgcGCCAGCTGAATaTTcTCGagTTGTTCTTGGaCTGCATTACGGAACCAAaTGAAaGGcTTGTTGAGTTAGGAGTTGGTGGAATATGTAATTCATGTGTTGATCCAgCAAATGcTTCTgTTATTAcTcAATGTGGTGGAATCCCGTTGGTTGTaCAATGC…
>XLOC_125574
CctaGTAAaCTTtGCACATTGGCaTTTAAaTGCATGGATTCCaGGTTCAGCTAGCAcTTCGAAaGAATTtCTACTGAACTCCGGgTTCTCATAGTTGAAGACCTTTtCGAGTCTGTATCCCCCTTGTATCTcATGCACGTTGAATGCtGTGGAATAGTaTAGTTCATTCtGTGCTcTcAGAAaTaTTtGCCTTGTGTaTaTTCGtGCTGCATGCTTTtCTATTGGCTGCATGGagAAGTacgCCGGTTCAGTTGCTGACTGCAATGCATCCTcTTCCTCtGTTTTTACTATATGCTCCtGCATCCTCTCATATTGCTCAATAAaCTTCTCAATTCTGtCCTTTGGAAGCACgTTGtCTTTGAATAATAAGTTTGCCACCTCACAATGTCCAGCTGATTC…
>XLOC_068414
cgCgCGCTCCcTTCCACGCCACCACTTCgCgCgCCCGaCTTCtCgCCTCaCCTCtCCCCtCCCctCCCCCcGCacTCCAcgCAAgCCAgagcACgCgcaCGcAACCGatCAACGGcgCCAAacAAACGGCACgcgaCGAtCAgCgAGGgCCgcgaGGaGGCaGcAgcAGCAgaGGgaTtGGAAtcGGatGgtgTtcaGCGGcGcGtGGctGgtGGcGgCGGCGcGGGtGCCGGCGGAGCtGtGCCaGGggCCgCCGcGgCCGGgCCagCGgcGGCGGctgcGGgCCGaCgaGGtGctgcgcgcGCtGCtCaCgCcGCCcgcgCGGgaGCtGGAgcGCCtGGCCGAgtGCCtCTacGtcTTCTtCtGCCtGCCGCtGCCGGAGCCGGaCCAGtaCTaCGt…
>XLOC_200885
tCCAAGGTAAaCtCAAGcTCCAATTTCtGCGATGCgtGTAACaGCAAtAAGTCCAACtGTTCcGaGAGACaCTGtAGACGGCTTAAGCTTGAAAaCATCTGGAGGAGAGCCAcTGGGAAgTGtCAAtCAAGAtCAGCCAGAAgTTtCCtCAAgAAaGAAGGAATCCtAtCATCAGTCCAtGTTACCGAAGaGGTGGCTATAGCTGAAGTTGGATTtAGtCACCCGGaTCACCTAtCAAGGgCAGaGAAAaTGCAAAGCCTGATACAAGGaGTACtGCAGCACGTTCtCGGgTTCAATGTGGAGGTTaGATTCAAaCTTGtCCcGTgTGCAGCgAGGAAaGaTGCAAGGTCAAaGaGAcAcTCATTcAACCTgCTcGGCTGCTcGGgACgAAaGCAAGaG…
>XLOC_120437
CGGgcatGGaGGgTTCCCcGGCCcGctCCGGCCGGACAtGGtCCTGGAAGGCaTGGtCGGcAACCcGGcGAACCCtGGCCAGGGGAtGCACGACGtGCCcACCGcACCcgaCGGCtCGTCCATCGACCTcGCAATGCtCtActCCAAGTTtCtGAACAACCAGCAACCGGCTGGCgACGGcAACCTTGtCGGctCCGTCACGCCGGAgtCGGCCGGTGGgCACGTCGACGaGACGTTcGaCACGTTcAGCGCCTCCAgCGACatGAGTCCCaGCGGCCTTCtGCCGCCcGcGCAGTTCGACGCGAGCCCGGACGGaTTCGtCGACTGGTCCcgACCGGTgAGCAgCGCCGACCcGaCTaGtaCGGCCAGCCcaGCtaCCGCAACCaCCATGCTGtGCAC…
>XLOC_067698
CACAtACATTACACTTTGCTTATATAGCAAaCCTAAaTGCACCATTCATATTTCaTAAaTTGTAGTGCTACTGACATTAATGCCATgtcGCATTATTCAAaCTTAAGTTAATAtttCACAAGTTCAATATCCCTGCTAAATTTtCCCTTcACtgaaaTCTTCAACGAAAGCAAGAAGACTGCtcaCATGACATGTgAATTCTTGATGCTTTCgAGACAAaGGAgCTCaTTAGCCTcTGTAATATCAATAAatGTCCAGCAAcTAtCATAtGGTATAAAAaTGGAAGTagAAaGTTAGCAACCAtGACCAGAATtagAAtACTGGgATTGCCtcGTATTGTTAGTCCAAGAGCCAAaCAgCCCcATTgTCAACTcATGAcTACCACAgTTTGACTTCCTC…
>XLOC_210863
GGCtcgCaCaCCgcaGCGGaGtGGtGGAGtGtaCCAACTGGGCTGGGGaGGGgAaGGCAAGCaGAGGGgatGaGCGGCGGcGGCGtcGGtGCCGGcGGcGGGgtCCtGGgCgCCGGCTCCTcGTACCaGAGGTTCgTCCGcACcGCGCTGGAGCagACCCGCCACCGCACCGCCcTCACGCCAcaCCCCTcGCAGGAAAaGTTCAGGctCAtaCgaGCCAACgACGATGCTGCtgTTTtGGATGctCtCTCaTTCACCGCCCCCAAGAtCaGACtgCTTCGCAGCTTGaCAgTTgaGAagAAAAACtcGGTCCaGGTTctAGaCTTtgCTGCTTtcTCTgAACCTGAATACGaTcTTCCAAtATTTtGCGCCAACgcTTTtaCTacTCCTGcacaGaGt…
>XLOC_052905
AGGGTTATGGCTcAACaGAGGCTGGGgCCgTAtCCTTGATGGtCgACCGGGaCGAGTGcTCCCAcgTAGGCTCCGCCGGCCGCATCAACCACAACGTCgAGGCGAAGATcGTCGaCATCGTcACCGGCGAGCCCTtGtCCgTCGGGCagAAAGGGGagCTGtGTTTGAgAGGtCCTTCCATCATGACAGGTGATGAACCCACGAGCATcGTCCAgCAATGCaCaTTGCCcTCAgTTTtGGTTATTtCAGGTTaCAGTTTTTtgTGTCTGTGCAGGTTACGTaGGCgACGATgAGGcgAACGCaGCCGcTTtCGATTcGGAAGGCTGGTTgAAGACCGGcGACCTTtGCTacaTTGAtCAGGaTGGgTTtCtgTTCgTGGTtgatAGGctcAAGGAgcTc…
>XLOC_189728
GTGATGtaTAAAtGTATGATGAGTcTTGCGATGcATTTTTGtATGCaGGGtACATATGCTAAACTTgGaCTTaAAcAAGGATGGtTTgCTCCTTCTCTAAcCCaTTCTTcTTCAAGGaACAtTTCTcAACTTGCAAAGGTgAAGATCATGAAAAGACCtGGTGCCAAATGGGAAgagcTTaAAATCCCAGCAGGtaAAtAAtCATTAtTcCCtTTTTGCAGtATCAGcAGTATTTGTGTACaGTTAGGCAATTTTTAtTTGGCACATCTTAAAtGCCTGcgCCTActTTGTTCAATcAATTTgCCACCTGcTAAtTTcTTgtAgTTgAGGTGGCATAcaTTTGGAAtTTTGGtTTTCATTATGtGTAAGAATTGCATTACGGCCAGTTACaAAGaAAAT…
>XLOC_228921
TGGTGTGtGGCgcATAtCTGCTcTGAATGAGGCAGGTGGTTGGAAGGaCCGAACCACAGTTGAAGACATGGACCTGGCTGTCCGAGCAAGTCtCAAGGGaTGGAAATTTGtGTACCTTGGTGATctcAAGGTaAAAAATgAGcTcCCTAgTACGTTCaAAGCAtTTcGGtACCAGcAAcATaGATGGtCGtgcgGGCCGGCAAAtCtGTTCaGGaAAATGGtGATGGaGATCaTCAcaAAtAAGAAAgTGAcaCtTTGGAAGaAAAtCCATGTGGtCTACAAcTTCTTcTTTCTGCGCAAGGTTgTCGCACACATTGTGACCTTTgTgTTCTACTGCCTTGTTAtcCCGGCCACGATCTTAGTTCCCGAGGTTGAGGTaCCaAAgTgGGGTTgCgTATA…
>XLOC_036688
CTCGAGGACATCGTCGGCCaGcGtgTAGAtACGTACCcgCCGGTGGAGGAAtGcTTtCTCCATTtCTCGGCGGAgaGCGtGAGGAAGctCAAGGCAAaGGCGAAcGCCGAGAtGACaGGtaCGGcAGtCACGGgCAACGCCaTctCCtCGcTGCAGGCCcTGCTCGCGCaCCTgtGGCGtgCGGtGtgCCGGgCCAGgaGGCtcGcgCCGGACCAGAAGAcagCgTACCATCtCCtcGCCGGAtGCCGcGGCCGCGTGGACGGcATaCCGGCGTCCTACGCGGgCAAtGcGGtGGaGCAcGCCACGGCGaTTCCACCGCCGGCgaGaTCCTcGAgaGGGGGCTGGgCTGGGCGGCGTGGCTaCTTAacaGGgCCgTGGCgtcGTTcgACGaGGgCaGtG…
>XLOC_075236
GcAAgTAgAgTACtACCagCaGTagaTTGtACgaCCacGcGAcTGtACAGacGGcgAAgcAGAAaCaGCAtgtgACAAGGAAagTCGGTAgCTGGAGTTTTTCCTTgTTGTAAaCTTGATAaTAACtGGtGAACacGAGTaCATGaCCGGCTCgCtCCACGCgaCCaCGCGTCtAcGCCTaGCTActCCAACTTGCTATGAATTCGGGcTACCtGCGACGCGGGTCCGTcGGAAgCGGtGCCGGCaCGTcgCCGTcGCCGGCGGaGGgagCGAGCTCGGCTaCTcGtCGTcGGgCaCCTTGTAGTCGTCGGCGGTGaCCTcGGCCaGCCAGAgCCCGGGgAAgaGcGaCtGCACaGAAACgAAcGGcAcGCgTTGGtGcTaGCTgTTGTTaGTTaGGgA…
>XLOC_231312
AtGTgAAagATTCaGATTTTCTAGCAtGCtCAAACCacTAAGTTGGCTTGGtaTTgCCCcAATAAAtGAATTGtCAcTTAAaTCCAATTCGtATAAaTTGCgcAATGACCcTAGCTcGGCAtGGATGTTCCAAtgAAGTTATTGTgATTCAGCTTtAAAaGGcgAAGTTtCAAACAATGctcAATTgAATaTTgtACCAAaCCaTTtAGGTtATTGAtgacAAaTCCagTAATTCcaGaCTGGATaGtgCtCCAATTtCTTgCGGAATaCTtCCatgCAACAAATTGTCCGcgaGGctcAAgTTgAAtAATTTTTTCAGATTtCCTaGtgCACTTGGAAtCTCTCCTTCAAgCTTGTTTGATGAAAGatCAAGTAACCctAGTTgaGaTAGTTGCCCca…
>XLOC_214626
GGCCgCCGGcgTGCCCaCCGcGGCGTTGTTCaCGCAGCCGtgCgcGGTgAACgtcgtCtACgGGGaGGtGtgGGCgGGGCGGctGGCgCtgCCGGTGACGGaCgGGcgTgAgCtGCtGGtgcacGGagCGctgGGCTTGGaGCtGGGCCGGAAGaCGTGCCgCCGtTTGtGGCGGcACCGGaGtGGTTGGCaGTGtTCCTTAAGaCgTCgATTGaGCaGTTCgacGGGCtGGaGGaCGCCgAcGaCgTGCtCGtCAActctTTCagCGACatCGAGCCgAAGGagGTGGaTTacAtgAAGTTAACatGGagagCAAAGaCTAtAGGTcCCaCCTTGCCATCAtTTTAtCTcGGCgATGATCGCCTGCCATCCAAcAAGTCTTATGGtTTCAACATTTTT…
>XLOC_116142
TCATGTGCTTTAAAGTAAAaTTCCTTGAGACGAGCTGAcTCAAGTTGCCGcATAACCAAACAATAAGACGAATTGAGCCACTTGAAaTTGTCgaTGTTCTCCACaTGGACaGTAGCAGGgcGGGagAATGACTGATGAACCaCATCTTCATAGCTGCAAAaTTAAGCTTGTCAGTgACGAtGTGGAACaCATGCTTATTtGGCTCCTTGGCATTTGTCACGGTTGATCTGACAAcTACTGAGGCTGCAAGGaCaTTAtCAGAAAaTaTAGCATAGTGATaGAGTGACCGATCCTCgaGCTTTGCTTTAtCTTCTTcGtCCTTCAAGCAGCAGCTTGAAATactCCTTGATCAcaCCATCACGGagATGaTAAtCGGTTAtCAACTGCATAtgTAGGCAG…
>XLOC_089300
CTgaGGTagaTCAATGCaAAAGcgtAtCCACCAgAGAACAtTTTCttTTaAAATaTTAAgCTAAtTTGGTatTTTTGTGtAtGtTTTGTTCCTTaAAgaGtaCtGAAGacataatAtGcaGGAAcgTTctcaAAAgGTGGtGGTaAAGaTgGGaAAATGaTTAGtTCCTgcAGCAgtCAAGCCaTTCGaGCCTcTTCgGATTcagTgcTTCTAAgtGcggaTaTTaAATgccagAtcTTGcCAtcagCCagTgTTaAAATCTTCAGTTATGATAAtcTcaGGTTAgCCacAAGGAAgTTCCgCGCTAAcACTCtGctcGGtGAAGGaGGAtTTGGAcGTGTaTATaAAGGaTGGaTTGATGagAAcACATTGTcACCTTGCAAACCtGGCacTGGTATA…
>XLOC_127471
acAACaTGCGTCCATCTCGGGACCTCCGGctGTGCgTGCTCCTCCTCCTCTTCTCGGCCTCCaTCCTCCTCCCGAcaGCCAGaGCCCAGCAGGAAACCGaGGAGGAGGAGGAGTTCAGCTACTCGCTGGaCgCGGAGAACGGgCCGGCgCACtGGGGCAAGATAAAGGaGGAGTGGTCTGCATGCGGCAAGGGCAACaTGCAGTCGCCCATCGACCTcGCCAGCCCGcGTGTCTCACTCGtGCGCGGCCTCGGCTACCTCAACCaCACCTATGTCCCCGCCAACGCCACCATCGTCAACCGCGGCCACGaCATCATGCTCAAGTTCGAGGgCgACGCCGGGAgCGTGtCGaTCGGCGGCACGCCcTAcTTCCtCCGGCaGCTGCACTGGCACTCGCCcA…
>XLOC_031345
cTCCAGCACCGACGTgtCGGCgTCCACCcaGaGGAAGCAGCaGtCGTACCgCCGGcGGAACCCcGGctCGCCGTCCAGCaGcgCCtCGaGGTaGCtgTTGGaCCcgCCGGCGaTGATGGGCAGGcGGCCCcTCGCgAGGaCCGACtCCaCGGCGCgCGTGGCGTcGCgCCGAACtCCGCCGCGGCGtaGtCGGCgTTGGGgtGcACCCcGCCGATCAtGtGGTgCGGcACCCcGGcTTGCTcGcGGACGGTGGCCTTGTTGGTGaCCacGGGCAGGCCgtcgTGGaCCTGGatCTTGtCCGAGTTGaCGaCCtcGCCgCCGAACCGcaGCGCgaGGtCCAcGGCCAGCTTGGaCTTGCCGGTGGCCgTGGcGCCcATCaCAAtgaCCACCTTGGCTTtg…
>XLOC_005523
AGACGTTTtCtGGAGAAGCAGAAGGaCAAAATAACTGctGTTGTCTTTtGtACCATATCATCAACTGATACAGAGATATATAAgcGActGCTTCCTCTTtATTtCCcACGGgACAAaCAAGAGGAAGAGATGGCTTcGTTAAAACTTCCAGCTGATGTTGGGgAtGAGAATGGTgAGCCAATAAtaGATGAAaGGAAATAAGAATAAAAACaTTGCCTGCTgAGGCAGCAAATaGCAAGTATGCAGTTCCCGTgCCCGCAGaTATTCCtCTTTCtGGTTCTGGATTGACAcGTAgAAGAAaTTCTAAGTTGGATTCATATTtGGATCCATCcTTtATGTCCATAATTAAaGATCCGGATCtCCGAcGCAAGGAGCAATGGgAAAAGTCTGCGCAGGCAA…
>XLOC_185530
cAGGcATTagCGGcgCaCaCtcGGtctcAgatAGCCAAGCCAAaCCaCGAgCCGGctCCcAtCCTTGCAAGCAAgCAtGaGGCCtCaGGCgCTgCTCCTCGCGTTGGCCGTCGTCGCCgTCCtCGcAgCtCtGCCCCTcGCACATGGCCAAGGGgCAAGCCcGTGGCCGTGCtGCGacAAGTGCGGcGTGTGcACCAAgtCCaTCCcGCCGCAGTGCAGGTGCCaGGATGTgTCGCCgACCGgaTGcAACTCGGcTTGCAAGAGCTGCGTCaggTCCACCgCCGGcTTCCAgtgcgTGGacAGcATCaCCAACTTcTGCgaGCGCCGCtGCAcGCCCGCCGCGTGATTGCaCGgCGGATcATctCCTGTTGTCGCTTGCCTGAAtAATGCCGATTAGcT…
>XLOC_083691
ctctTCtTTgaCTaAcaAAAAACCTTGCCAGGaCGactGCAAgagGCCGAgagGGAAGcAGCaGCtGtgcGacCCtGGCgAGGCtgaAGGaGCGGcgAAGGcAGGCCGGAGAACCAAGGCgtgCgCCAGGaAGAAGCCGGAGGcGGcGGCCACCGGCCAGAAGACCGACtaCAtCCACGtCCGaGCCCGGCGCgGGcAGGCCacGGaCAGCCACAGCCtcGCCgAACgGGtgAGGCgGGAGCGGAtcAgCgAGCGGAtGAGGTACCTgCAGGAGctGGtgCCCGGGTgCGACAAGGtcACtGGCAAGGCCGGCAtGCTCGACGAGaTCATTAACtACGTCCaGTCCCTGCaGAAGCAGGtCGAGTTCCtGtCCATGAAgaTCGCCgCCT
>XLOC_126719
AgAgaGAtGctGCAAAAATTtCTGGAGcActgTcGcAAcTTTcaGGTTAACgTcGATGTGTACCTcATCGAGAgTgATCAAATCGCCGATGCCgTcGCTGAACTTaTCCcTGTTcTGAATaTAAAGCaGcTAGtaCtCGGGgTTgCAAAaTCCAAcTTgcGGAAgTTGAAGAAAGGgAAcAcAATAgcAGGAcAGATacAGAAgAATGcACCtctctACTgCAAaGTCAAGaTTgtCtGTgaTGACAAaGAAgTTGcAGTGGCgAcGGctGCTGAtCCGaCGCCaCCATTTTcACCTTCCCcTGtAAaTAACAAcaGCAGaTCtcGcACCCcGaCACCGCCATCatCTACGCCAAATagcGaTAGcAtAGAGGCagTTGatGGCAAAAATGaTaGcAAA…
>XLOC_073887
ctGAGTTTTAgCAAAACCgCCAAaCaGGCAACCAActCtGTTCgaCCaCtGtAAtGGcGGCCGCCGCCACTgCCGCCACtGCCATCGCCgCCGCATgTTCGTCCAACGTCtCtGcTTCCTGcTCCGACTCCGACTCCGAGGaTCTCCGAcTCCTCCtCCcAAACCTCCtCCCcGcGTCCGCCGCCgCCgCCCCCTCATCCgAGGCGCAgCTCCaCCAATTCCACCTCCCcGCGCTTCCGtCCCCCATCACCGtCCGCaCCAtCCcTTCCctCGGGcTCACCTTCCaGCtCTGGCCcTCcGCCaCCaCGcTCCTCCGcTTCCTCCCaGCCTCCCcGcACCTCCTCCCGcGCCcGCCcgCCGCacACTGCCcGcTCaGCaTCCtGGAgCTCGGCtCCGGGa…
>XLOC_126874
CACTCtgAGGATGTTTAGAGTCTCCATTGAAGAAGaCATGGgCCTTGTCCTGGACCTCAATCCAGCTGCAGCCAGTGATCCTCTTGAGCCCcTTCTCCTTAATCTGTCTCCTGATCaTTGACGCACTCTtCCAGCTTCCAACTGCAGAATAAACATTAGAGAGAAGGATGTATGAAGAAGTGTcgTCTGGATCAAGTGCATGAATACGGTTGGCGACGCTCTCAGCgaGGTCCTTGTTCCAGTGAATCAGGCACCcTCCtAtcaTTGACTTCCAGAACCCAAGGCCtGGCTCAAacGGAAGGtCCTcAAGAAaCCTcTTGGCGTCATCGAAtCGTTtGGCaCGAGAGAGgAggTCCAcAACaCAAGCgTAATGCTcAGGCTTCAATaTgCCGGgTTgCT…
>XLOC_075937
gCCgaCGAtctcgTctcCCtgaGCCtCGGCAGcGGCGGTTacGcCCgcCCCAAgGGCgCCaCCagaGGtcgctgtcGtCGtCGtCCtCCGGAACCgaGaCCgaCCCGacGatCagctgtCGctcgGGctCAGcAgCCGtcGctCCaCtgaCGGCGaCAACAGGCAGGTcgCCgcCCGtcaGCgAcGcCCCTTAtGAACCtCAGctCCGACaGCaGCGCCGaCGaCtCCGCCGcGcCCGGtAGcGACCtGCCGGCCGCCGCTTGcCCACCGGCGaCCaAAGCaCGcAAGAgcCCCAGcgCCgGGGTCgACGGaGCCGACgACgAGGTGcTCCAGCAGCAGGCCAAGAAGGCtAgGGtTTCCGtCCGTGTCAAATGCGACACCCCCaCGAtGAACGATGGA…
>XLOC_226190
AGGGTACCTTGATGGACTGGCGGATGCGTACGAGCAAGGTCTCGTCAAGGCCGTCGGAGTCTCCAACTACAATGaGaAACGCCtCCgGGACGCACACGCgCGGctCAAGAAgAgGGGcgtcCCGcTGGCCGTcAACCaGGTGAACTaCAGCCTCATCtACaGGAcGcCCGaGGaGAACGGCGTCAAGGCCGCCtGCGaCGaGCTCGGCgTCACGCTCaTCgCCTATTCCCCCATCgcCCAAGGTGTTCtGtCagGGaAATACACTCCGGAgAATCCAcCCACgGGTCCTCGGGGGAAtACCtACAcTCCCGAGTTCCTCACCAAGGTGATACCAtTTCtGaAACCgTTGCACAATgCTTGGATCTTCaTGtcCCCTTGaCAAGaAAAACTCTGCTGCAA…
>XLOC_218569
TAgAGGTTGGACCccaGGTTGCCGACGTTGaGCGGcAtGCCGTAGtAGACCaTGCCGAcGCCGAAGCTGGCcGtCATGaTCGCCGCCAGCCTCCGGagCGCCCACGGGCGctCCcaCatcgAgTGCaGCGTGGCGAACaCGCTGTCGCCgCCGCtCTCCtCCGCcgTGTCATTGTTCATGGTGCAGGCGTGcAGCATGGAgAAGCTGGACgTGATGCtGTTGCCGTTGaGCGaGgCGATcTGCTGCAGCGTCTCGATGGCGtCCTGCTTGcgCCgcGCaCCaGcaGCCACCGCGGcGaCTCctGGACgAGGAAGTaGAATAGGATGGAGTAGCAGAGGGatGGCAcGGAcgtCCACAgaTACATGTTCCGCCACGATTCCtCCGGAAcgTGtAGGcGAG…
>XLOC_138278
GcGGTgtCCGCCGTCCGGgCCTTCCACGagcTGCCCctcaCCGtCCgTTcGGcgTTCtacAcgCCcgcGTCCGTCGGgaGCGtCACCTaCTCCaCCaTCCCcATCCAGCCcGGcAAAAATTCCgCCGGTCCtctCCtCCCctGGCgCGaCaCGCtCCaGGTCCgcTTCGGCCCCCcTCcGGCgCCcgaCCTCGCCCaTctGCCGCCGGcTTGCCGGgacgcGCtGCtcAAGTaCCAGCTGcTCATGaCGGagCtCAGGAagAAGATGGCCGGGCTGCtGTCGGaGGCGctcGGCGTCGGCGCGGGgCGgCtGGagaGGGCgAtGCaGGTGGAAGGcgtgCtGAtGGCgtGCCactaTTACCcgCCgTgCCCGGaGcAcACAGaCCCCagCCtCTTcaCC…
>XLOC_147850
TCCCaCAAgAGAGCCGaGCGAGGActCGCTcGACCCCAgCCGCCATTGATGGCTCGtGCCACCtCCGCAGCGCTCGCGCTGCTCATCTTCCTCCtCTGCCGGCacGCCCACGCCGACGCGGGCaCGaCGCTGTCGCAAGGgCAGTCGCTGGCGGGCAACGagAAGCTCCtGtCAGCCAACGGCgCCTTCTCGCTCtCCTTCTTctCCCcGcgCGGCGGCGaCGGCTCgCGGgtGtaCCTGGgCGTCAtGTTCGCCaGGGCCGCGGAgCCGACCGTGCCgtGGgTGGCCAACCGCgaCGcGCCGGTGCGCGCCAcGGCCCcGtCCtACtCCGCCaCCGTCACGGacTCCGGGgACCtCCGGGTGCTGGAGGGGGagCGCGtCGtgtGGCGGACCAAcacG…
>XLOC_076744
ctGGTAGAAatATCCacGgTGACcTTGtcAAaCCTCCTTcTTCATCTATGCAAGTCtGGTTGACaTCACcAAaGAaaCTTGGAATaCcTTATCGAGTTTCTTATTCAATGTTCAACCGGagTATCTAAACaGTCAGTCcTTCTCagCTCTAaCGCGAAGGgAGGTTACATTCATAACCTTCCAACGGaGGAAGGCAtgTtgCtgTTCCAAgTtCACCAATGaCGATCAGaGATGCaTTACCTTtGaCAAGGCAGTTCtGTCCctCcTGGgaCAcGaGAAAacGGaTTGATGGTGTTGGCTTAGaTGTGGCAGGAacTGAACaGATTCGTGCgAAGCTGGagAAGGCAATGagAGATTcACGAGGAATtcTTtCAGAAGTGAAGCAAGCACaGaTTGtCC…
>XLOC_207688
gtAGCAGCCaAAGCCtGaGGCgAGCaAAGaAAAAGTTcAcaGagGaAgcGagctagctTAGctAGGtgAtTCCTTcACaGaCCAcTTCCgCTTCCAACAAtCCatCACCtCgtcgGCgaCAtGGAcGcCTTGGaGaGaGGCGAGCGCGCGCCGctCCGGCCtGaGaGtCAAGGcCCAAAGGTaCAAGAAgatGAtAGCCTGCAGctGCaGGtgCCgctCCtcAAGCAcaAGAAgCgcGGcGGCAGcAAGGcAcCCGCAgTgATTctAttGTTCGAATgCCtGGAgAgcACGGCGTTCAATGGTATCtCCACAAACCTGGTGGTgtACCTGGAgaCCGTCCTCCAtGGCACCAACCTcGCCAGCGCCTCCAACGTCGCCACCtGGTTCGGcaCCaGCtAC…
>XLOC_035956
caGAtGTTGtGcGTAAcTGTAtAAGAATTgTatAAAAACtGTAtCAAgAAGcTGCtGTGCtgTgCGTgCGAAaTTtCAGtCCcTcGATCgaTGgaTCGACCTcgTGGAAAATTtcACaCGAACAGCgCGAAcTCTGCCTGGcTAACTGATTTgtactgCaCtATTTAcATaTatAGTacTAGGAGTATGCAtataTgTgTAATCTTcTaCGTACTAGACtGGTaCCTGCagTAAgcAACAtgtCCaGatCAActGCaTAtGgTtgCTTTGCtgAtCAaTTAGcacAAGGGGTTGAGCAgAGctCCtGGATGGaCtGcAtGGtgTTGGGGGaGAAgATGAAGCCgCCGGGGGaCatGAGcTGCCCGGCCGCCATGGgCGGATGCtGCCCGtGCCCAAGGG…
>XLOC_027587
TTGCCaCAATAtcACCAGCTgATGaTcAgTaTCATCACacTACCAATACaCTCAAGTATGcGGaCCGTGCTAAGGAGaTAAAAAcACAtGTTCATAAAAATATTGGAAcGATCgaCAATcATgTTGAAGacTACCAAAGGAtGAtAGAGAAtcTCCAGGGTGaGGtTTCtCAGTTGAAAAAAGAATTaGcTGATAAGGaGcAtCAATTAAGtGTAAAACCtAcTGaAAAGGcTGCAgATAATGAACTAtCTTGGCTaAAtGtCTTGagCCAAGaAACtGGCgAGAAtGTTcAAGAACGTATAAAtCtAcaGAAAGCActGtTTGAACTTgAAGaAACCAAcAAGCgTAACCGGaTGGaGCTCCAACATCTTGACAgTGCAATTGCAAGACCACAgGTgA…
>XLOC_157996
TGAAACTACtAATAGCCAATGGTAAAgAGACAAaGAACACTcaGactGGTGGAGTGATCAATTAAtCCctcTTATGAGCCAAATCGCtGTTACAGACACTAAGATTAcAAcACAGGGgCAtAcACGGAtCCtCCcaGGgAGAGAAGAGGAGCAAaTAATCCACAGATCGAATCcACCTCGCaCTCCaGGAGCCTAGCATTtAGCAGCGACCaaccGGgTgaGCAGAGCATACCAAGGaGGAGCGagCGAGGCTCACTGCCGGgTGGgcGACTGCAAGGGgAAGaGCGGgAGCAGCCTGGGCGGCGGCGTCAGGTCGCCGCGGCCGCTGGCaTTGCCGCGCGGGgAcGGgTGGaGGTaGAACCCCTTctCGGCGATGGCgCGGtCctCGGCCGCGGCGGC…
>XLOC_057826
CAtCCTTcAAAAGGCgCAGGaGGAGGTCCGGcGGgTGGtGGgCgCCAAGGgCCGGtGGaGGagTCGGaCCTGGCGGAgcTCCCctAcatgCGcGCCATCATCAAGGagACCTTCCGGctGcaCCcGGcGGTgCCGcTGCtcGTCCcgcGGgagACCgTGGCCGCGTgCaCGCAGGgCGGCtaCGaCatCCctGCCAAgaCCCGcGtCTaCaTCAACaCGTTcgCCAtGGGCCGGgACCcGGaGAtCTGGGaGGACCCGCTGGaGTaCTcGCCGGAgCGGTTCGAGGTTgCCGGCGCCGGCGGCgaGATCGACCTCAAGGACCCGGacTacAAATTGCTGCCGTTtGGCGGCGGgCGGaGGGGGTgTCCAGGCTAcACGTTCGCGCTGGCCACCGTGCAG…
>XLOC_025460
AGTTCAgAGAtTTCAGAGtcTTcACTgCATCAGAACaAAtTTGTCTcAACCCaGaAAAGTCTGATGAtcTcAAAcacAAcTaCtAATAACGtgcGtaAACtGAATGCAGCTgGGCAtGGCgAGCGcGCTGGAGaCGTTGTgCgGGCAGTCgTACgGGGCgAAGCAGTACCaCATGATgGGCATCtACCTGCAgCGGTCCTGGATCATCCTaAgCGGCTGCgCCgTGCTCATGcTcCCCAtCTTCATATTcaCCGAgCCGCTGCTCGtCTTCATcGGCCAGGACCCacCATCaGcGCCGTcgctGGcaCCATcTCCATctGGTACatcCCCGTcAtGTTcGCCAGCGtcTTCAAcTTCAcGCTgcaGatGtACCtGCAGGCGCAgAGCAAGAACATGATC…
>XLOC_179168
TGaTCATCCGCAAGTaCAAGATGCGCAGCGACATCCGCAACGTGCACCTCTCCGGgATGGGGTgCAGCGCCGGgCTCGTCtCCGTGGGgCTGGCGCGCAACTTCCTGCaGGTGGCgCCGCGGGgCTCGCaCGCGCTGGTGGTGTCCACGGAGACCATCACgCCCAACTaCTACGTCGGCAAGGAGCGCGCCATGCTgcTGCCCAACTGCCTCTTCCGCATGGGCGGCGCGGCGGCGCTGCTGTCCAcgTCCcGcGCCAAGGCCcGCTTCcGGCTCTCCcGCGTGGTGCGCACGCTCACCGGCGCGCaGGaCAACGCGTACCGGTGCGTGTACCAGGAGGAGGACGACGAGGGCCACCGGGGCATCAACCTGAACAAGGACCTcATGaCCATCGCCGGcG…
>XLOC_108899
ACATGGCGGCAGGGTTCAGtACTTGACAGGCATGCCCAGCCGGtCCAGCCTGCCGGAGCCAGGgTACGCCTTATTGGtGAACCTGGCGtGCAGGGaCGCCGACGCCGACGaCCTCtGCCCcGGCGCGAAGGCGTGtGCCgACGCCTTCCGGaGGgaCCCGGACTTCtCGtACaGCGGCCGCTGCTTGGGCgCGctCtGCGACCGcGCCTTGGCCcGGAACGactCCGtGTTGGACATGTAGTTGGGgtAGTCGGAGTAGCCGCCGAAgaGGCTGCGCgCGCaCTCGctCTTGGtCGGCGTGAAGAAGGCgCCCcGcTTCGaGCtCCCcGGCCGCGaCGtCGCCGaGAAGAACTgCGGgCTCtcGtACaGCTCCGCCGCgaGGTCTGCCGGcatGTGCaG…
>XLOC_058740
GCCCCCcAGTTGTCtcAgctcTCACGTCtCTATCGCCGCCTgCCGCTGCCTcGCCCTTCCCcGCCGACGCCATGGCCACCTCCGCCGCCTCGtCgCCTTCCCCcGaCCAACCTCCcGCGAACAAGGCGGTCCgCGTGGTGGTCAAGGgCCGGGTCCAGGGCgTGGgCTTCCGCGACTGGACGGCCGAGaCGGCGGaGTCCCTcGGCCTCGCCGGCTGGgtCCGCAACAACCGCCGCGACGGCACCGTGGAGGCCCtCCtCTCCGGcGACCCTGCCAAGGTCgACGaGAtGGTCACCcGCCGCCTCCCCGTcGGCCCTCCTG
>XLOC_039808
CTGGGCaTGCaGGCCCTcATCtCaGGCAACAACCTCGCCCTCCCTTCGtCgaCCCcggggccctGCGGAaGgaGTaCCGCAGCCtGCaGagCAGCCtGtGGCCgctgCCcAatGCgAAGGTgTtCGGagCCGGgCaGCCaCtGGtGaGCACCAAGCgCcGGAACtaCaCGgCCGGCGACGtGGtGGAcTTCCtCGTCGaCaTCGGgTTCGGcGAAGGCGTCGGgCCGTaCGaGtCGCGcGtGCtgCCcTTgTTcAAGGagctGCCGGCCtGTCCGaGGGtgCCGGtGaCCtGCGtcgtCGGGgtCGGGtGGCGAcGCCGGaGaGGaTGGtgtACCCGGGGGaCGaTTtCGaGGcGacGCCCGGCGTGGTTgTTGGGgACGGCGAcGGCCtGGTcAACCt…
>XLOC_045184
TCCAgGctcCAAGAAgAAgaGGAAGaAGaAGcgcGGGcGTTCtGCtgCGGATCCtGTGaTGCaGGCGcCCGCCGAGaGAACgtGGtCGCCGATGtCCaCGGAGGCCAAcCCCtATGCCATgCCGGcGCCGGCGCaGAAGaGcACCAAGGagACGGTGAAGAACGcGCTGTCGCTgtGGGGGCGGAAGGTCGGCGAGGCGagCAGGAAGGCCGAGGACCTGtCGCGCAACaCATGGCAGCACCTTCGGACGGcGCCTAGCATGACGGaGGCGGCCGTGGGAGGaTCGCGcAGGGGaCCAAGGTGCTGGCGGAgGGcGGCCACGacAGGAtCTTCCGGCAGGCCTTCaGcGcCCCgCCGGACgaGCAGcTCCgCAAGtCCTAcGCCTGCtaCCtCtCCacG…
>XLOC_042675
CTTATATTTGCATATATAATGCAAAGTTGATCTTACTACTTCTGTATCATTGTTCAAGAGATCATAACTTTTTGCAGGTTacTGATACtTTCTGGaAAAgTAgGGATATTGGATGGAAGcACgGGATAATGATTGATGaAAACAGAcAAcACTGGAAGTGTATGTATTGTcACCTGACTAGGTATGGTGGTGGTGTGtCTAGACTcAAAcGGCATCTTGCTGGTGATTTGGATGTCaAAATGTGCCCAAAGGTTCCAGCaGAcGTTGCTGAAAATaTTaGGGagCAtTTGcAGAAGaAAAGaGAGaGAcGaAAGACGCGAGCtGCACaGAATGGtGtCAACAGTGtgACCAGGagCTCTGCTGATGATACCAAGGctGAgAAGGatCCTTTACCtGTTg…
>XLOC_077515
GtaGTTTTAAtcTgTTCgAgtgtcAccAGtgCCgATTTCaCaGTtAAaTAAAtcAcAAGGaGaTTcaTTAAATGGAAaTgAAAATGGtgTGGAATgCCAAAGagATGTcTatGTTtGTTaTAAgcTGCCcTgTGGaGGTTcACcGGAAcTTAATGTAATATACAGAAGagATGATTCCcTGGAACTAAatGACATTGAAgcTTCCAACaGATTCAATaTTGACacTACTGGAcTTGTAtGTTgTtGGCCGtCtGAagaGGTCCTTGCCTTctACtGtatcAACCaTTCagatAtGTTCAGGTCtAAAAGGgTgCTTgAAcTTGGaGCTGGTTATGGATTGGCGGGACTTGTTATTGcAGCCAGtgTAAATgCtGGCgaGgTTGTtaTTtCTgAtGGAAa…
>XLOC_207021
aCCGCgTCGcATctcCCCtacacCCGCAACGGCCTcAAgTTCTTcaCCAAGCgCGGCgGGCTatCCtCGGTGGAGGtcgAAgGGatCTGcGACCGcgCGGcaCGCAAGtaCGtcGcGaGGAAGatGGGCCTCGGCGGCGGCGGCCTCGGCATGcCtCCGGtGGTCATGCGCGTCGACCTcAtGAgCGCCtACGCGCAGCACCTCCGGGACAtCATCAAGGagCGCGTCGcCCAcCCGACCCACTACGacAcCCCGCTGGAgGGCTTCAAGGTgATCGTGAACgCCGGcAACGGCTGCGGCgGcTTCTTCGCgTGGGACGTGCTGGaGAAGCTGGGCGCCGACAcgACCGGCAGCCTGCACCTGGaGCCGGACGGCAtGTTCCCGAACCaCaTGcCCAAC…
>XLOC_041613
CTaCAAcCTaCAAgaAAgtacaAAcACCTTaTTAAAGTgCCATGGCTCtGTAAcTGGCCATATCCTTCCTTCCtcTCCCCAAGaAAATCATTcAGAAtTTTAGCATaTAGGcAACAAGGcCCTCtGCTCTGCTGAAcCCCaTCCtCCtTTCCAGaAACCAACCaGaAAATGGCGTTCAGAGGCtACtGCCATCCtCaCCCTTCTTCCTCCATGGCCaCCaCCGGcCCGAGaTTcGGCgCGaGGaGGCCGGcGGcaGcCCTGaGcTTCagaGCCtctGcaGcCCAtgGatGCAACCaGCCAtCCtCGCaCCTcTCCtTTGCTgCACCAACCaGCAACAAGGTGTTCGAAGACCaGGTGaGagGGAtCGTGTGCTAcaGGGaCGAcAAgGGGGagcTcGtC…
>XLOC_123136
gcAaCCAAgACTTCCcATTCGATCCGATCAcAagAAAtaTTatACCcTcAAgCTTTtCgACcGGcgtaTTTtagtaGTtcAAcaGCCAacaCCATGAGCTCtcGGATGGCCGGaGCCAcGCTGCtGCGCCaCCtGGgCCCCcgCCtCTTCgCCGCCGCCGagCCGGcGTCCaGGCtcGCcgCGaGCGCgAGGGGCAtCaTgCCGgCCGCCGCgaGGgtcTTCCCcGCGCGGAtGGCCAGcaCCgaGGCCgCCGgCCcGCgtGCCAAgCacGAAGAAGCCActGAAAAGCCCCaGGgCGcAACagcgCCGGaGCagAACAAGAAGGCCGTgccGAGCtACTGGGGtATCGAGCCgCGGAAGCtcGTcAAGGaCGACGGCaCGGAgTGGCCgTGGTTCtCC…
>XLOC_010246
CCATgATCTTCCAACCTGCAAagTGTATCAAGCCTTCTAGTTcTAGCCACAGGCTTCAGAGCTGtAATTcAtcAGGCCATCAGCATTTtCAGCATCTACActCACCcTAcTcATcTGCATCTGAATGATTCTCAAGGTATCaTGTATCTCATTCCTGCAGGgATGTCCGTTATCTCGTGCGAGAAaCaCACTCACTTGCCTGCCTATCTCAATCCAACTaCagCCAGGCTGCTTAATGaCACCTCTGCTCTTCATGGATCTCCTCACTCTATATACATCTGCCCATTTCCCCAAcTCAGCGTACATATTtGAGAGAAGAACaTAGGGTCCAGAGTTCTCAGGATCAAGCTCAAACAACTTCCcAGCTGcAaGTTCTCCcATCTCAATATTCTTATGTAG…
>XLOC_203034
TtCCtCCTcACCGGcgtCCaGGTcaGTcTcGAgCCcgacgAaCAagAAgAACCagtgCCagagCCGGAgCCcgagCCgCAACCGCCcAAcAACGCCtcGtCGGctCCCCTgCCaCCGCCGatGtGCCAcaGGAAgaGGAgCCcgacgCCGCtCtACAGCgAcGGAgatAtcGaCtGGgcGGCCGGCCcGGacgTCGGCAtCaCCGGgAACTTgCCcgAcTGGtCGGTCAtCGaTGAgCAGTTcGGCaGCGGTaCCCGGcGTTGaGGCCcGcGGAGCCGGaGGtAAtCAAaGCCCTCCGaGGAAGAGtCCCCGGgtGGCCgtcACGGCGGCGagCGCGGcacTTTTtGGcGGgaGCATGCCGGacTGGCCGCTGGaCgaGTTCTTcGGgTTCACCGaGTT…
>XLOC_205280
CtGaCCcTGATTCAAATCAACGGCTGCAGGgAAgAACCaTGACGCAAaTGGCAGCCgTGGgTgTctCTTCACCGctCCTCCTCCTCTTCCtCCTCCtCCTTGCTGCCaCCAGCgAGGCCACCACGTTCtACATCaCCAACGGGTGCCCcTAcACCATATGGCCGGCGGCTCTCCCGATTGGCGGCGGCATGCAGCTcGACCCAGGCAAGCCCTGGACCCTCAACACGGGCGACACCAAcACCACGCGCCtGTGGGCGCGCACGGGCTGCtCGTTCgACGGCAATGGCACCGGGACCtGCCAGACGGGaGACTGCGGCGGCCTGCTCGCTTGCAAaGCCAATGGCCGGCCGCCcAAcaCCATCGCGGAGTTtCGGCTCGGCGGCTTCaGCAGCCaGGATT…
>XLOC_217341
GGTTGCCTCtTTCAATgGGGAGaAACAGGCCAtcGGAGAtTAcAATAAACTCATaAACAAAGCATACAAGACAACTGTCAAGGAAGGACTTGCCAATGGtTTTGGCATGGGTTCTGtTTTCTTCATATTCTTcTCTAGCTATGGCTTAGCCATATGGTACGGTGGaAAgTTGATAcTTACCaAAGGaTACACAGGaGGaGAAGTCATCaGTATCTTGtTTGCTATCATGACTGGaGCAATGtCtTTAGGTAATGcAAcCCCTTGtATGACAGCCtTTGCAgAgGGaCAAtCTGCAGCACACaGATTGTTCACAACAATCAAGAGGaAACCAGAGATTGATCCTGATGACAAGACTGGTAAgCAGTTAGAAgATATCAAgGGTGATGTTGAGCTGAGAGA…
>XLOC_218099
CCCAGGGTGATGGTTCCCGTcAGGAAGaGGAAGGCCGAGGCCGGCGGCGaGCGGcGGTTCCGCGGCGtCCGGCGCCGCCcctGGGgtAAGTaCGCCGCGGAGaTCCGcGACCCGTGGCGACGCGTCCGCGTGTGGCtGGgCACcTTTGaCACCgCCGAGGaGGCCGCCAAGGtCtACGACTCGGCCGCCATCAAGCtGCGCGGCCCcGAcGCCACCGTCAACTTCCAGCAGtCCGAGGaCGGGgAGGaCATGGAGGTCCCcgCCGAGGTCgCcgAaCGCCTTCCGCaGCCACCGGCGGgCtCCAAGAACgctCCtCCTCGGCCACCtCCTACGACtCGtGCgaGGaGTCCCAcGTCGCGGCCGcgtCCCcGAcaTCcGtCCTCCGCtCCTTCCcTCAGT…
>XLOC_007375
GTTCCTAtAAGGATCtCtAtGAcTGGACAATGGATGATATTGTgaAAGCAATTGGCCTGaAAAACAATTGtAcTTTcTgTGGtGTTTTTCGAcGTCAGGcgCTAGaCCgaGGTGCTGCTCTCTTgAAGGTTGATAAGATTGTAACTGGGCatAATGCAGATGACaTTGCAGAGACTGTCTTGCTGAATAtTTTACgTGGTgATATTGCAAGGTTAAgTCGaTGcACtTTCaTAACtACtGGTGAAGATGGaCCAATcCCAAGATGCAAgCCtTTcaAATacACCtacgAAAAAgaGATTgTTaTGTAtGCGTAtTTCAAAAAgCTGGACTAcTTCtCCAcTGAATGCATCTATTCACCaAATGCATATCGTGGATTTGCTcGTGAAtTTaTTaAAGaTC…
>XLOC_162915
GTCCCcGGCGAATCGAGGTCAgCCCACCCCTTCTCCTTCCCCTCCTTTCCcATCTCCcactgATTCCctctCTTTtctatCCtctgaTaGctcGTTcGcGGCGGTgtCCGGtcGGAAgAAGGGGaCgCCGGgcGCtGCCACGtcTACAGCCTGCCgCCgAAaCCGtGcgCCATCtCtCGAtCCcgCCtCCCTcTaCaCGTTGcTGGTTgCCGACCTCGGAgCCAAtCCCCCTTTTTctCTTTTCaTAATTAATTTAtCATCTGAATTTCgTGGTgTgCAAGaGCTAtGGTTAtGAATTTGATTTAcacTGCaGTGCCTcAGTTAtGCAAcAACTTtATTAACagTGTATGTTgTTgATGTTATGGgtgTTTTaGaTTTTAcaCAAAAGCTctgTCgcTa…
>XLOC_096491
TGGACTGATGtGTACCTcTCCtCTTGtCTGCCACtGCtAGagaAAGGaCCGGACCGGCCtAAAATTaGCgACGGGTgAGTGCAGACCAGCACATCACACTCTCCATCCGTCCAGCTTAATTATTCAAAATGGTGGAGCACaGTAGGGTCCAGTGTGCTGGTACTACCAATGAGACaGACATTGCGCATGGTTCGTCTTCTGTGAATTGTGTGATGCAAGGAATAATTGGATTTGGATATGaGAAGCCTGTgACGcTTCACGTCACGTCCTTGGTCCTTcTCCAGTCTCCATGGAGGaGaAAcTCCAATGGCTGTGCTTGTCTTGCCTCATGGtCTTTGCCTCCTTctTTTcCCTGTCTgGGagTACGTcGGCTGCTCACCaCCaCCAGCGAGACGTCCt…
>XLOC_000099
CCACAAgCCAAAaCGCAAaGCAGCAAACAAACCACAgaCGAAgACAAGtCtCAAGAGAAAGaGAGAATGGCGGCCACCTCCTCCACCtCCTACTTCCCcTCGCaGTCGCaGCtGCCGGCGtCCAGCGCCACCGCtACAACCAGCAtCAGCAACGGCCGGCAGCCGCGGAGGCATCGGACGGgCAGCTGCGTcATGCTCGAGGCGGCCtCCGGTGGCGGCGCGGTGGGGAGGAGGACCAGGAGCCTCATGGAGGAGGACCTTGAGGAGCTCAAGGGCTGCCTcGACCTCGGCTTCGGCTTCtCTTACCATGaGaTCCCGGaCCTTTGCGGgACGCTCCCtGGTCTGGaGCTCTGCTACTCCATGATGCGGaGGTTCCTcGaCGAGCAGaGGaCGGTGGTC…
>XLOC_059636
tGCtGcaGcAcgagaGGcgGGacTGGCTCgTCGGcTTcGGCCTCaActTctGGtgCaTCaTCtAcTCCGGGctCgcGtGCAGCgGGTTcaCGGtGTTcgcGCAGCtGtGGtGcACagAGAAgAAgggccccgtGTTCGtCACCAtGTTcAACCCGGTGtCCACCATCaTGGtGGCCATCCtCGCCtACTTCAtCTTcGGCGAGAACCTatACGTCGGAAGCATAATCGGAGGAGTGGTGGTCATCCTGGGCCTcTACaTGCTGCTCtgGGGCAAGGaCAAGGacCAGGagTaCAACGCTGCAGGAgCGGcGAcCGGCgaGGAgCAGGGCGGCTcGCCGGATCTGGACTGCGaGAAGCAGCAGCGGCAgGGGAAgAAGATGGTcGGCGtctCCTTGGCgC
>XLOC_036457
cgacgACGCCGaCACGGAGACGGagACGGAcaTGGacacGGaGGTGCCgTCCcaGTagTGGcagcGCTTGTgCCcgCCGaGCGCCTGCCcGGtCGcGAAGCCCcGCCcGcaGaCGGTGcaCTGGtgcggCCcGCCgcTGCTCCcGCCcgaGGacGCCgCCGcGCTCGCCtCCGACCcaGcaCCCgCGGAcGCCtGCGcAACGaCGcACCGcTctCCGGtGGgCGGcGGCTTGCGGTGGCTGgaCTTGtGCCCGCCGaGCGCCtGGtaCGACGCGAAcgCCTTCCcGCaGACCGcGCAGCtGAAtCGCaGCtCCtGCGCCGGCGCGGGGGCCGGgCGCCaCgCtCTCGCTTGCCCcTCCAtcatcTGCgCCtGCtGCCcGCTTTtGGCGaGCGCGGCGAG…
>XLOC_044198
TtcTtCCAAGgCgCCgtCCGtCCAatgAATAtGAATATgaCTATGacTaTgATTGGgtgacGGcGGCCaGGCGGAAGCGGCGaGGCCGaCCTTGGaCCCGGTGGCCTtcaCGtCCgCCTgCACCtGctCCcGGAActCGCcgtagctGAAcGCCcGGTAcAAcTCCtCCGGACgaCAAgctGACGCcGGCCgacGaTcaCGGcGTCCtCCTCCGGGAACgCGAAGtAGcaCaGcGACAtCCtGTCCGCCtCCGtCCAGCCCGGcgCCACcACCcGgTgcTCCGGgcTCCGGtACGCgtcGCCgCTCaTCGCCtGCAGcATgtCCCCCacgTtcACCACCaCCgcgCCctCCACcGGACGcACCGcAAGCCaCCTaCCACCATAGAACaCCTGcaGACCg…
>XLOC_005418
TAtCtatAAtaAAtAGGAAcTTgaAAAgTTatctgtctataGtCaTTGaAAATTGAtTGtaAAAAAAAcTTGaAACAAgcagCtCtAAGCTTGtgcaTAAtAACGagACCGGTcAATTTatGGtaTTTAGCTTGTTgCtACtTTTGCCACCaTGtACtCTTGCaGAAAGagAtATgTaAACTaTTGaTGGCCTaGaAATcATTAtGacTGTATTaTAACTTcgGGtTTaCAgAAGGaAATAACatatGcTTCCAtctCAGGTatgacaTcaGcAGCtgcAACCtTTctCTTTgcAtgtctTTatgcgcTGaTaTGGtATagaAAgGGGaAgaGGTTAtGGtTTctCCtTTCCGaGACgaCTaAAAGcAAcaCTgaAAAGaATTAtgAGGCCatGAtagc…
>XLOC_217670
CtGaCTAACTCCGGGgACgCATCGCCATCGCCTTGGCTGCCTGTGTTtAtaTaGaGGCAcGTCCCCgcGGCCTGCCAGTGCCAGGagCAGACCGcGCGCGCgCCCcGtCCCGGCCTTtGCaTCGCCAAGCCAtGGCCgTGGaCCTGCAACGCCTGCgCCaCatGCTGCTCGCCAACCGGCCGGgCgCCtCGGCCgCCGCCATGCCTGCGagcGGGCCTTGTTaCGGCGCCgcGGTgacGGgCCAGCaGCTTGGgtGCCaGCCGtAcGCaGaCatCTTCaCGCCgCCGCCGACGatGtCGGCCGcGGATCaGTACtCGGaGTTGTTGGcGCTGGCCgcGGCTGatCtGGCGaGGAAGGgCgACGGcGCCcaGGAAatGACCTCCGGcAACAaGCGGaGGc…
>XLOC_062263
GCGGaCGGatCTCCaCTTTCTTGTAGTTGTaCaTGGCGGACTCGAACTTGAACGGcGACtGCAAtCCCgTcGAGtAGtaGTACCcGAAgCGCGcGGCCAtCGTCGGCGGAAGGgCCtGCGGCTCCtCCTCCTTCtCCTCTTGCGCGatGCCgCtCCtGCCGaGCGCGCGGaGgCCgCCGGACTTGGaCtGGTTGGtCGGCTTCCGCGGCGCCcTGaTGAACCCGCCGTTGGCCACCGCCGGgCCcTCCaCGGCgTGCaCGGCgCGGCGCTTgCCCtCCGGGTcgaCCAGCtCGCGGTCGtaCaCGCGCACCcACCcTCGCTGCCGTCCcTCGCgACGCATGTTTGCTCGGTTCCTTTGGTTtGCTTTtCGtGGTTCT
>XLOC_019206
CGctCGGCTGGGCGCTgctGGGCCaCcaCGcgCGcAAGtGcGGcAaGCCGcGctGCAGGGgCCtCAAgAAGGCCgtcGAGTTCgAcaTCCAGcTCGaGaCGGaGGAgTGCGtgCGCGGCCgCCCaCCCCcGCCGCGCGAtCGGCGCTgCtcGCCGCCgcGGgcgCGcGCCCcgTcgatCTCGGCGAcGCGcACCGCGaGCTGgAGGCCgAGcTCCgcAAGaTGGCgCCGCCcAATGGCCgcACCgTGCTCAtCTTCCGCGcGCCcTGCGGAtGCCCcAAGGGCCgCATGGAGGtCtGGGgCgCCAAGAAGGTGCGCCGGAtCAAgAAGTagacaGAcacAAGATgAAGGGTCAGATAGTTCCTTcTTtActAgcAGcAATAAaCaGTAgcTGAAATaCA…
>XLOC_062416
AATCAATTCTTcAGGACCTGcgAAACCGTgCACAAtGGAATAACTTGGCATTGCCATCTGTTAGCTTCtACACATTCCTTAAtacAcaTAACGGaTTAAACtGCTCATCGATCtcAAACGaTGGATcAcTGGgtgTTGGTGGGTTCTCaGACTCATCagTAAaGGTTTGGgATATGGCAAaGATTGGTCAACCAGCCAAAacAtCtagTTcaCAAGGagaGAATGGATTTtcAcaGGaCgagCgCTTGTCatcAACaTCtgaGGAAAAagaCCTTAtaCaTTaTTCCAAGGTCATTCtGGACCaGTTtATtCCtcTgCCTTTAGtCCATTTGGagATTTTctCCTGtCatCAtCTTcAGATTCAAcAATTcGGcTGtGGAGTaCCAAGCtGAATGCCAA…
>XLOC_048407
CCGcCCCGtCCGCgaGGaCGAGGtcACCGCCAtGGtCGaGTCCGtGCACCGGGCCGGcAAGGaAgGGAAgCCGGTGGCCGtgCgGGAGTTCCTCGCCaTGGTGGCTTCAACAACATCACGCGCCTcGCCTTCgGGAAgCGGTTCCtGACCGcGGcgGGcgaGCtGGACgAGCAgGGACgCGAGTTCAAGGaGatCGtcAACAACgGGATCAAGatCGGCgCGTCGCtGtCCATCGCCgAGCaCaTCCGGTGGCTCCGcTGGCTGACGcCCGTcGACGaGGTGGCCTAtCAGGCCCACGGCgACCGGCGCgACCGGCtCACtGTCAAGaTCATGGAGGAGCACGCCAgGGcCCtCCAgCGGAgCGGCGCCAGCAAGCAgCAtTTCGtCGACGCgCTCTTC…
>XLOC_168456
TTtcACTTGGATAAACACCAgagCtcTTCGtCgACCAACAAgAtCGAtCCAGGCCAAGaTTtGGtACtGCtctAcgtcGcAGCAcGAgCACATCACAGTCCgCGTgCgTaTACATGGgTAACTTGGtCTCGCaGtGCGTCaCGGgCGGCGCaGagCgagCGAGTCCgctGGTCgtCCTGCCGGAcGGCAGCCaGTTCCGGctGGaGGagCacGCCGGCGTGGCCGaGCTGaTGatcGaGGCgCCGGGgcaCGTTGCtGtcataGCGaGGgaCgCCGCCAAGGagCGGCGGCtGCG
>XLOC_114660
CatcgTcGTcGCaGACCTcTTCagTTtCTTGGtgCaTgcTTtGCTCgcTTTtCCtCCcAagCGGGCTgTagTaCatgtacAGGCCagCgacgacGGgTgCcAcGGCgCtgaCCCGGcGagcGGGtcatGGCGGcGTCtGGgcGGgCTGTgCTGGAGTACCCCCaGAAGagCCcacACatGGCGTACtGCgcGAAGCAGGTGAGGtGGaGGAgCCcGaCCACCaCGGaCAGGTgAAGCCGcTCCcGcTCCcGctGCGCTTCaCCGCCACCcGaGCCcTTCCGGCaGTAGGCCTTCCGGAgCtCCTTctcGTCCCCCGGCCgCCACCGGagCAGCAGGgCGgcgTGGtGGAAGaGctcGGGgTgCTGGTagaTGGTCATgAGGGTgAAGaGCgcGTTCAGG…
>XLOC_075647
CtTcCCtGaAAGAAAAgaTCtCgCACTCGaAGctAGAGaGGAGCTAGGAGaGAGTTTGATTAGCTAGCGaGAAGATAGGCATcCCCTTcATGGCTGGCCTGAGCGTTCtcCTAGaGAcCCAcgAGAGCAAcTCCATCAAGGCCAAGAtCATCAGCAAGGCCAcCCTCCATAGCCCCAAGAtcTCCtcatcCCCTTGGtCgCCGGCAGCgAGGcCCACCGCAAGCACGGGTTCCTTCTTGCAGCGCTGCTTGCTGTGCCAcAAGGaTCTAGCCGAGAACAATGACATCTACATGTACaGAGGTGaCAAGGCGTTCTGCaGCGTGGAGTGCCGGTGCAGGCAGatCTTcATcgACGaGGACgCCGGCAGCAGCTTCtGCGCCAAgGGCgCCTCCACCGCCG
>XLOC_071509
GCCGGCTGTAGtaGAACTTTGTCACGtACTCGGTCAGGaGCacACAcacAACtGCtGCTAtAaCAtcGTtCAcGCCAAaGcACCGAAcGaCaGGgAtATTGTCtGTGCAACaTAAAaGCCACCcAGTAGCGCGATGCCGCCGAAAaGaGCTCTCCtGGACCcgcTTTtGAAaTaGTTtCTTGaCaGcTcTGGgATGATTCGGATTatGTCAATCAGCCTTCTACGaCCaTCATTtCCctGCAGGGCAcGGACCTTGAGAAacTTGTAGGAGGaTTtCCGTGGgAAGTTCTTGTAGCTcGGtGAGAGTACCCTTgTTCCcGTATaTAAACCaTAGTTGGCAAGGCCAATGGCAATaTAATTTGGCgCACACGCCATAAaGAAaCACCGTCACCGCCTGAA…
>XLOC_225392
TTGGGCATCAGTTatCAGGACAAAGAATTGACTTtCTTtcACTaCAAaTCTGGgAgCAGAATTCtgCCTTGATCCCCAAacaTGCaTcTTctATGATgTGACTGCaGTATTGTtAcTTCAGCTTGAATGTACAtCAGATGGGcAcGAAgAAaTACATCGGaCAAAATTTCATCTGAACTAGCAAGcTCCATCtGTCAGTCATTTTCCtCACGTAGACATATCTTCtCAAGGaGGACTGGCCAGTCCTCCCcAAGCTGTTgAGGgTTTAGCTGCATGGCTACGCTGAAaTCATGAGCAGaGATCAAGTGTTGACTTcTGCTATCATTTATAGCATCTGATtGTCCACTGCTTGACTGCAtCTGAACTTGGTTCGGCAACCAAaCaCCATTAATTtGCTTt…
>XLOC_225540
CGCCgCCgCCAtGGAcgCCGgcgaCCCcTCcACCTcGCTcGCCGTcACCGcGGcaGgacgcGCCCcaGaGCaGcGCCAAGAagAAgCCGGCCCCcAAgCGgTTCATCCacaCCCcGaTCCcGGCcTCCAtCCTCAAcGACCCcaCCcTCGCCGCCGCCGCCACCTCGCtCCTCCcGGCcgCCTaCAACTTcGAGCTCCaCAAgaCGGCGCACCGCATCCGcTCCTCGGGCGCGCGCCGCGCCGCGCTGCAGCTCCCgAGGGCCTGCtCCtCTTCTCGCTGCCCCTcTCCCACCTCCTCGGCCCcTTCCTCGCCgAGGACCCCTCCAACGACGTCCTCATCCTCGCCGACCCcACCTACGGCGCCTGCTGCCTCGGCgACCGCCCgCCAAGGCCCTCGCC…
>XLOC_222129
ACCTTgCtCcTCCgATCCAACagTTgCCCAAacAacACCCTTgCCTtCTTtgCCTTCCcATTCtCACACaGGTAcaCAAAAActGGgTTGtAtGCCGCAATgagcGGTACacAACCCCCtcgTTtCGtCAgCaCCtCCTTCtCCAAAagCTCAtCCACAAGCgCCTcAgCCTTcaCGAAcTCCctGTTgtcGCAcAATGCCcTGAtcACCGTgCTAtaGCTcGcaGaGTCACGacTCACGCGGagctCCGCCaTTtGGCCgAAcaCCTCCATCGCCtCCTTgaCCCGCCcTTcGCCaCAAtGTgcGGCCaTCaGTGtGTTGAATgtGCAcGTGTCTGGcTTAAATGAGtCCGTcTCCAGCAaCCCcTTcaCCAgcTCCATCCTGCCGGCCTCGCaGAAC…
>XLOC_037510
gAATTgtgTgacGaCCcTTgATTTgAAACgctGGctGCaTtgaGtcAATCCATGGcTGAAGgtGGGGatcTTCAAAcTTAagAAaGGGgaTctCAGCAtGgAcGCAATACTTgaCCaTgagTTCACGacAAaCTTTTTCatCAAacacAAaCaGACCTTcGGatGGTTTtcTTTtCGGTCAacAAAAACCtCTTCCtgCAAGCCtCCtGAATTGAtcGGCAAGCCtCTgCAAtatGGgtCCtcAAaCtGCtaGtCCcAAaCTTGGTgTGAAGTTgCGcTCCACaGTATTtGCAcACAGCCTTgAAAtCACCATCTACgaGAACCagATctACTTCaTAATGcTCCcataCCTTGGACCTTCtAgcaTgtGGtAcTtGACTcgTATtCtcatCCaTGGAA…
>XLOC_052998
GaCAgGGAACGATAGCAcAtGCtcTCGaAAAGacGAAGtAtGAGGacTCGGATaCCAAGtGGAgaGaGctGGaCCagAAGTaCCAcTTctCCtGTCAATTCACtGCTgATaTTaTTgCCAtgAACACTACtGActTTAtCATCAcTAGCACatACCAAGaAATcGCTGGAAGCaAAGagAAGCCTGGCCAGTAtGAACACCaCtATGCATTCaCAATgcCCGGCCtTTgCCGCTACGCCACaGGCATCAAtGtCTTcGAcCCgAAGTTCAACaTTgCTGcaCCtGGCgCCGATCAGtCCgtctactTcCCCTTcACAcagAAGCaGAAgCGGCtGACaGCtTTacacCCTcAGATTgAGGagTTACtGtAcaGTAAGGaGGAcAcAGAtgAAcAcATAG…
>XLOC_225545
AATCATctAcTCATGtACacATGaTTAAGAATCgCCAAGGACgTTcCtcATTGTGCTGATCCACTGACtGACgcAGGaGCGAGAAGAAGAAGAcGAAGGaGGGGAAGAGGGAGAAGAAGCCGcGTGGcTcCCGtGtGGCATTCGcAACCAAGaGTGaGGTCgACCACCTCGACgACGGCTACCGcTGGCgCAAGTaCGGCCAGAAGGCAGTCAAGAACaGCTCCTTcCCAAGGAgCTacTaCCGGtGCaCGGcGGcgCAGtgCgGGGtgAAgAAGCtGGTGGagCGGtCaCAGCAGGACCCGtCCACGGtCGTCACCacCtACgAgGGtCGCCACGCGCAtCCGAgCCCCgtcGCCgcCCActGTGGCTCGCGCAtGCTgaTgGGcACTGGtgTCGaCa…
>XLOC_196084
CAGGTGtCCCcATGGaCcgCGGTGCActtGCGGACCGCGCCATGGAGGCCTCGCGGCGGCGGCCCTGGACCCCCGTGtgCGGGCCTTCCCcATGGAcGCCGCGACGCAGGCCAtgTaCcGGgAgCACGGCATGGACCCGGTcACCcTcgAGTCCGACGTcACCACCGCCATGACCTTCCTCCACTATGTCCTCCCCAaGCCcttCCctCTCCAaCCGCgCCGCCCTCTCCGCCGCCTTTCtCCcGCCCCAGGacgaCgaCGGCGGCGTCGACCGCATCAGCGGCcTCCCcGAGGAGCTCCTCCGCAACaTCGtCTCCCGCCTCCCcGCCAAGGaCGGCgcGCGCACCGCCGCGCTctCCTGCCGCTGGCgCCGGGTCTGGCTCTCCACCCcGcTCGTCC…
>XLOC_226362
CCCgtcATctGCAtcAACGGCtACCAGCGAGtCGagCCCCcAGCtCtATCCCGcaGCAGCgAtGCCcgCCACCATGCCGcTgaCCaTCTCCCcaCcGCgCCTCCtCCACCGCCACCaCGGCCgaGCCACgCTCCAgCAGCAgcgCCCcACCgCCcgCCtcgCgctCctCCcGcgCCgcgCCGctcGGCtCCgctgCGCCCCcgacgaGGtcgCGGCCaCagCCgCCGAgCCGGAgCAGCAGGGGGaGgaGGaGGAgTTCgtgCtCCTcgCCtCCAACCgCAgCGACTTcAACgaGGtCATCatGGtCATCGaCtCgCCcTCCAACCGCTACCtCGTCCtcGACCCcAGCCGGAATGTCCACaGcATTcTCCCCAAGAAGagCGCATGGACCAATTCCTA…
>XLOC_033446
TCtGtCCTTAACTTgtCAGCTTgCtATTtcATGCGTTcTtGagCAacTtGGAgaTTTtCTTtcaGCTTgtgCaGTAACtGTtGcTTTtCATAGCtGTTAACTGAACtGCTGGAcaGAAtGtAtCTTAcAGAACAAactCGCCAACCATAGGGGGTGGgTaGTTGTATAACAcTTCAAaTGacAACTGTTCGAAtGCAGAGTgAAAaGAAGTGTTGTACCaCCATTCTGCGAATGACAGCCATACCAATATACCATTACTTAGGTTCTTAGAAGaCCaTGcTCCTGAGCTAAtGTTCCaCaCACTGATTGACTCTTTtGGtCTATCCATCGGTTtgtGGGTGGTGAGCAGTaCCGAATTTGAGCTTAAtCTTGAgTGCTGTGAACaGTTGCTGaTAcACA…
>XLOC_028715
GTGGCtCaAAGaTTAgCtctgtgcACCTaAAAGCaGaCTTcaGCagCATTatAGCCTAtGCATGGaGCTTAtGGAAGGaTgGGAACACaAAGGatTTTGTTGaCTcGTCAATTGTgGGGAGCTTcTCACTTAATGaAACTTTACGGTGCATCCATATCGGACTCTTATGTGTTCAAGGCAgcCCaAAtgcGcGGCCACTCGTGTCATCAATCgTGTCCTTCCTGGaAAATGGaGaTATATCaCTTCCAACTCCAAAAGAGCCCATGTAtTTTgCAGAAGATAACTATGGTACTGATGGAGCAGCAGAAAATaCTGTGAAGTCTGCAAACAACAtGaGCATTACAGTAcTaGAAGGACGCTAGCACCtAGCAGTCtAGtTTCTGCATaTTCATgGGTACC…
>XLOC_078834
GTagAGGCATTCtACCaTACCTCATTAGTGCAcTTCAAGaGAGTGAtGTTCATGTCCCGTATCAGAgtGTTAtCCctCCATCaGCAAcAAgTgAAaTCATGATGCAAGAACTcTAtAAgTTGATGaCAATGcAAacAAGGgTgTTtATTGTTcATAtGTCATCCAcGATGAcTTCCTTcTTTTTAcAAaGGCCAAAGAGGcaGGgATGATGGACAAaGGATTTGCgTGGATTACTAcAAaCGGaGTAGCAAaCATCATCGACTCACTCAATCCAAGTGTGACCGAGGTGATGAATGGTGTACTGGGAgTAAGGTACCATGTCCCcAAATCAAAAGaGCTTGATaGTTtCtCCATAAGGTGGAACAGAATGTACCAACAGGATAACCCaGATGAATCACC…
>XLOC_218609
AGACTTGTTGGACaAACCaTTGTTCCAcCCTCCTGaAAATGGcACCaAACTCAACGGAACaTATCgCCTTCCtCtcGGCtATCAGATGGaCGCaTCATACTACTGTGAGCATCTCTGCGCTTCgGcTCCATTcTCTAAcgTTCGTAtgGtTGCtTCCaAAGatatTTACCGACAtTTTACTgAAATATTgCAGATCTTaAAcTCCATTGGcATGTTCCAtGTTgGGCCTAACAGCgTGATCACATTcCCCAGTGcCCCTTGGtTTaAACCCTGGTACTGGTGGTCCTGGCCAATCTTGCCACTgGGCCtTTCCTGGCaCAAGCAAcGCTGGGATGATCTTGGTTATgCTGCTGAAATTCCtgTGGTCCTCATGGAGCTGCTAAtGTACaTagCGATCAT…
>XLOC_199372
TGCCGCCTTCATTTgAAGCTTctCCCCCaGATACgaTACGAGAgaTAACacACGGcAtcgGGtAgAAGAACgagCCGAAcCCaAACACCtccCtctcctctcctCCTCCACGACgaCtcTTAAcCCCATCCtcCCgcCCCgGACCCGagaGGaAACAAGCCAGGCCAtgGGCGacACCaCCGCgGcCCGcgGcCCgcGCCGCCGaGGAAgTTCGGCaGGatCtGCGtCTTCtgCGGcaGCAActCCGGCAAtCGCgCGGtgTTCGGCGaCaCGGcgCTCgaGCTcGGCCagGGGCtGGtGacgaGGGGGGtTgaTCtGGtCtATGGcgGGGGCaGcAtcgGGtTGaTgGGCCTGaTcGcgCaGaCGGTTCTGGaTGGCGGCTGCCgtGTCCtcgGGGTG…
>XLOC_149544
GACAGAACCACGGAtGAATACtAGCGTTGAGTTAAGCTAGCAAAATAtCtGAAGCTTATAACtcAAAAAaGGAAAAACTGAAGCGTAAgaGAATCTAAACaTCGGAGGcTACACTACAACCCAAAAAaTGTAGCCaGAAAgAGACtGGACTTtCAGcTCCCGGgtgCAGGCCgCCcTCATGAACagTAAATTcAAAAcAATATGAAAAGAAaTCGAAAAAATCTGAAACTTtGGGgAATcAAaTATGATcAAACATTCAACGTTCATGCAAAGTTtCAGCATCGAAAAAAcATTCGtGGAGCCcTcACAAAAAAAAACAGTGTTCAAaGTTATGTGTACTTTtGAGCAGTAATTGTTTTTTTtGTGAGCGCTCCTCGAGTGTTATTtCTGGCTGAAAaT…
>XLOC_163194
gaCCatggcTTCCgCCgTCGcTcGcaGGGGtgCCgcGCTGCCCaGCCtCCtcgaGAAgCTGCTcGCCAAGCCgtCCaagtCGGgTGcgCCCGTgtCCTTcGCGctCCgtCCCGCCGCCGtCaCCGCCGCCcGCCgCCcGTAcAAcACCcTGGgCAAGGaGGCCGCCtctACGacgaCgaGGacgacgactCCTCCAgcGGCgAgaGCGGCaGcgAGTaCgaGGAcaCCGACtCCGACgaCCGCCGCCGcGCCCGCGaCTTCTTcGTCCCCGgCTTCTCTCaGGACgTGCTcgaCCAGTTCGGCgCGCACaCcaGcTtcGgCCGCCTGCTTTCtGCGCTGGaGGAaGCtGCCGCTCCGaCCGGtctCTCctCCACTGCCGGGgCGtCGCGGCTCGGACGc…
>XLOC_077180
CGGTGAAAGGTGGTAGAATATCACCACACCATCAATGGTaGACAAaTAATTAAGTTtACAAaGCGATTGAGACTGCTCCGTATGTaTATAGTTACGCTGCAATTGAAGcATCCaTagTAGGaGTAAatcATTATTATTGAACATGTACaTAtCtGGtGtCTatGCacGAACAATTGAAtCAAaGAATCTTactcAACCGAAagagATAAtcAAgCCAAGCATGGGAAAaCAAtCAAatAATTTTTAAtaTTatAAGaTGGgAGGAAgAAaGGAAgAAGCtGAAtAACtctACGtGGtCACACGCAACCgACCGGTCAAGGagtaCtCTTgtAAGTTaCCAAaGCTTtcACGGTGGCAgctCGGCCgAGGgaGGgTCGctCCtGGCGCCGCCgAGGCCaG…
>XLOC_201458
CCcGGCCGtGCCtCgaCCAGtCAACCAtGGGcgACGCCAcGGCCCcGGCGtCGGCGaGCaGCAAGACGGcGGAGCtGGACgcGCCgctCAGcGCCcTcGGcTTTGAgATCGAGGAGGtCTcGCCGTCgCGGCTCACCGGCCgCCTCCtcGtCAcGGaCaCCTGCTGCCAGCCGTTcAAGGtgctCCAcGGcGGCgtgtCGGCgcTgATcGCGGAGGgCCtGGCgAGCatGGgcgCGcaCATGGCCtCGGGCTACCGCCGCGTCGCCGGCatgcAGCTCagCATCAACCacTTCCGGagCgCCGCCGCCGGCgaCaCCgtCCtcGcgCGGgCCgTCCCCgtCCACaTCGgCCgCtCCACCcaGGTTatATTAATTcgTTTCCCctgcTaTTtCCCtaGg
>XLOC_218894
TTtCCAtaTAAtCTTTTTCTGGGTTTtCACTTTGTTTATGAgAAaCAACaGaGTgCCGaCCgCCGAGTAGtACTGAAgTAACCaGGGAATcAtCGaTGTAcacAAAacAAactgcAACAAtGGcgacaCgAAGCAtATGAACtACGGtaCtAAaCacActGGCAcACCcAcatACGGTAAATCGcAACGAgTCCAGGTAcaTACGcGCCATGAcAGTGCtCCAGGgCGGCGCATGGCgCATCATCCTTCGGTTCCGGgCGACCTCTACtCGTACCAGGTGTATCCCAGGGgCGGCGCACGCATGCCGTaGCCGTAGCCGGAGCTGTaGTAGtGGCaGCTGGgCAGGCCAcaGGGGCTGGAgTAGCaGCCcGGcgTGCaGCGGTaCCcgtGGCCGCCGTa…
>XLOC_021930
CCgTCCgACGtcTTCCTCGCCAGcTTCCCcAAGtCCGGcACCaCCTGGCtcAAGGCCcTCGCCTTCgCCgCGAtGaCCaCCcGCCGcGcgCCCCCgatcaCCcGctCCGCtGCCgcAACCCGcaCGaCtgCGtcGaGTtCCtGGAGGGgCtCTTCgCgCTCtcGCCgTcgCCGGTcAtCaGAGGCGGagaCGtgTTCgCGGCGcACCcTTcGCCGCGCGtcaTCgCCACCcacatCCCTTACCGctCCtGCCGGaGCGGGtcACCGcGGaGGGcgCCGGatGCAAGGtCGtgtACGtCtGCCGcGACCCcAAGGaCgCCTTCGTctCCACGtGGAtGTTcGCCAAGAAGAtGatGGaGGCCGCCGCtGaCgCCgAcAACAAtGGCgACCcGCCGCCACC…
>XLOC_018306
TAACTTTTGACTACTtCTTtATTTCCaGTATTTGACCAcTGCTTCTCCACGGaTATGCTTGaGgAAGACGAATTGAAGCCATACATTGGaGGCAtCTTAAAaCAGCTACTTGCgCGCTAcTCCATtGATTCATTAATGGtATTCAACTTtGAGGAGGAAGAAGAACAaCCAAACTGCCCGCATTTtCtCAGGCTATAaTATgAGTGCGATGGgTTAtCCAcGTAACTATgaggggTGtCCTTTGCTcACCTTGGAGATGATTCACCATTTtCTTAGGTCTAGTGAAAGCTGGCTCtCaTTAAGCCAGGACAACtCCTGCTTATACATTCAGAACACGGTGGgTGGCCGGTCCTTGCTTtcGCATTGGCAGCCcTACTGGTTtACCTtcGAAGGTGCAAA…
>XLOC_211612
CATTtCGtCCgTCAACGCAAaCGCAtCaCCAAGCCTcTTcGCTATAACAAaGTTCCGtATTGTGGCATTGTACgCCGCCACAtCCGGgTgACATCCgaGCTCACGCATCtCCTTCaGCAGGTCtCTAGCCTTGtCAGGCTGGCCAAcAaGTCCCAATCCGCCAATCAAACTCGTATAGGTGATgACATCGGGGGCAATTtCATTCCCCCGcATTtCATCGAGCAGCTTATaGGCCTTcTCCACGCCTcGGTTCTTGCaGTGGCAATCAATCAAAGaGTTGtAGGTGACCAAGTCAGGATCAATgCCGTGCTCTcGCATCtCTGCGAAGAACGCATCGGCATCCTCCgAAgACTTCCACCcGgAGAGCAGGATGTTGAAGGTATGGCGGTTcACCTGGAA…
>XLOC_014169
GtgTgGGCTGCGGcgGTgCTGCtcGCCGTGGCCGCCTTctcGGCGGTGGCgGacGCgTCGCCTcgGCCGTCAAGtCttTGAAGGtcgGGTTcTAcaAGCacaCatGcCCAcAGGcCgaGTACaTCGtGCGTGACgcCgtCCgCCGCGCCGtCGcCCGcAACCCaGGCCtCGCCGGtGGCATCAtCCGcAtGCaTTTCCaTGATTGCTTcGTcAgGGGTTgcgatGGctcgCtGCtGAtCAAcTcGacACCtGGGaActCgtCgGaGAAGGaTTcgcAGGCGAAcAAcCCAAGCAtgCGTGGCtTTgaGGtcAtcGaCgaGGCCAAGGCAGcCCCagaGGCgaGCtgcCCACGCaCCGtCtCCtGCgCCGaCgTGCtCGCCTTCgCGGCgCGcgaCGGGc…
>XLOC_198832
CTTCAGTACataTTcACCcATTGTTcTCGTGTACGTGACAtGCATTGCTGCTcAcTTCCTGAATAACTTGTgAGAGACGAAGAAGCCGAGCGaGAAaGCAGCGATGGCgATTGCGaCCACCTCCTTGTTGTTCCTTGCCTTCtCCACCaCGCTGTCCGCCCACTTCATGTCCGTCAGCTGCTCCAGGCCCCCTGCCACGCGCtCTTtCCAGCCGCTGCAcGCCgTGGCCTTCTTCTCCAGCaCCGCTTTGGCTTCCATGGCaGCGGCCGCAGCCTTGGCTTTCtCTTCCTcACTGCGCtGTCCAAcTCCAGCCGCCAGGCTCTCCTCGTGAACCAACGaTTTGtCCTTCTCgCCGGTGGCAACCTCCGGcTCCGGcGCCaGCTTTtCGGgtGCTGCCGG…
>XLOC_080556
CAATCACGTTGATGTTgTGCATCTCCTATCTACGAGAAatCCAGaGGgAGGCGCGGTGAGcTCCAGGTCaCAAaTGGCAGtCATCCGGTAGGTgTAgTGCCAAGACCAGAACCTTTCCcGGACCTTGAAGGTCCCTCTGATGGTGAAGaGGATCTTGTTGCtCTTCATCTGGTTCAGCAGCtCCACGGCCACCtCCGGcGGTaGCAcgACCTGgCTagaCaGCATGTGGACGctGAGGACTGTGAACTGCCCCCGCCGCTGCGCAAaCGaCGGCAGCGCCTGGgCCGAcaCCaGCCTGCCCCgAAaGAAGAGCTCGAcGGCgCCGgAcTGGATCACGACGCCGaTCTTGcGGTTGGGgTTGGaGaTGTTGGCCGTcaGCGTCaTGtCGCCGTTGAAGTa…
>XLOC_034329
gCCATctaTCtAAcTCCAATgCCTgTCCGGCtgcatACTTTCTTAgTTcGGCAAGGCatAtcagcAATTcatCTgtgTTcATttttCAGTTCATTgCTTTCCATCTTaGCCCAcTTTtGATTCACTTGTCCTATTTtGTTGTCATTGATGtaCTTGGCTTTGCTGCCTTGATGGCCcTGAAGCCAAGCAACCCTAACTACAGTCCTCGCTATGTCGATATATTTTTCCTTtCGaCATCTGCAGTCACaGTTACAGGATTAGCTACCATCAAAaTGGAGGATCTTtctACCTCTCAAGTaGTTAtCCTAACTcTCTTGATGTTGTTAGGAAGTGAGATGTTTGTTtCCcTGCTTGGCCATATTCATGaGTTGaGCAAGcAAAACAAGCATGACCCTGAAG…
>XLOC_034850
CGCCTTGCCGGAAgTTGATTGATTtCATCTTGCATGATGCAGATGGgAATCtGCAGCCATTTGAAaTGtCTGAAaTaGATGATTTTTtCATAACAgcTCtcATCATGCCtAtGGATGATGAtCTAGAAAAagagCgTGAAaGAGGTgTAcGcTGTGAAGGATTTGGGCgTATTGAGGACTGGgCAATatctGGTTAtGATGAAGGTaCtGCAGTGGtCTGGCtcTcgaCaGAACTTGCTGATTAtGAATGtgtGAAaCCaGCAAGCAAcTaCAAGTCTTACtaCAACCACTTctATGAGAAGGCACAGGTATGtGTTGAAGTCTACaGgAAGCTCATGAGAtCAGTAGGTGGgAATCCTAACATGAGtcTGGAAGAATTGCTTGCTAGTgTTGTTCGcT…
>XLOC_078372
GTCGTGcTTTGCATTgCAGCAAgTGaCCTGCGGGcgGGTcCCCgTGGGAGCCTGCTTCCaCGaCGCCGcCCGGTgCGtCTTCaCgTCGGTCCGGATgTaCGGCCGCCGTGGGTgGGCgTgGGCCTGCTGCTGCTcCCGGtGGCaGcTCCGGCAcTCCGAGGCgcGGTcgACGAAcTTCtaCaTCtcCGaCaGGAActcCgGaagGAGGTTctaCGtgCGcgcagGGGaaggcgCCAAGatCaCCtGGAtGAtcAACCGGaa
>XLOC_053544
CGGCGGCCcGGcGTGGAACCTgatGaTgcaGGtcTCGCCGCTCtCCCcGtCCtCGtGGAtGGTGTaCtCCGGTGGcTTCgTGCCGGCGAGGTCGGGgTAGTGCAACaCGAACTTGTagCCcTTGACTAtCTTGGgCGGtGGCTGGTCaTGGtCgTaGTgCACgCGGTTGtaCTTGTTCCACTcgAACCCTgACCGcaCCcGCgTGaTGtaCTTGGGCTTCCtCtGCtCTGGCCCtGCCGCCGtCtgtGGCAAtGcgACCGGGCagagCgCCtCCGAtCCTTCCTCCCcGtcGGCGTCGGCCgTGTCaTctCCGtcGtCtgCGctCtCGGGTTcgtCCTTGTTgTCGGAAgaGGTCgCTGCCTcGtcgTCGCATGTTgAgTagTTCtGCTCCaGGtaCTT…
>XLOC_087201
gCTCgaCcAAGTGCATCATCTATCGTTtGTTTtCCCTcAATCTCTAAGCCGATAGAAaGGTGaGaGTTGAGGGgTAGGTCGGCCGACCGGaGGgCTGTGGaCCATGTCTGGCGTGTGGGTgTTCAAGAACGGTGTGGTGCGCCTGGTGGAGAACCCGGGgagCGAGCGGACGTCGACGGTGCGACGGAAGGCGCTGCTGCaCACGCCGAGCGGGCAGGTGGTGTCGtCGTACGCGACGCTGGaGGCGAAGCTGACGGCGCTGGGgTGGgAGCGCTACTACGaGGACCCGGCGCTGTaCCAGTTCCACAAGCGCGGCTGCCTCGACCTCaTCTCGCTCCCcaGGgaCTTCAACCACTTCtCCTCCGTCCACATGTACgACGTCGTCATCAAGAACAGGGA…
>XLOC_085596
AGaTAAAtCAGTCAGGAtAAgtTTGtaAAATAATTaAATTCCtCCAGCaAAcGGcACAGGACtCTGAAtTTCGCaAACATCCCATaCGATTGTTCGtCAGaCCAACCGAAgAGAGCATGtCGtCATCCGACAATTCCAtCACCGCGGCATTGTCgCGGACAAcACCTGtGTTCAGCCtGAGaGTAtGGGTTCTGATTGCCATTGGCATTGGGATCCTGATGGCAAtCCtgTTCATCaTaGTACTGTGGcTGtCCaTCCgAAGGAAGAACAAGGCCGTGagcGGATTcGACaCTACATCgCaAACaGAAAtcCCtATTgtGtcCAAGGAAATcAACATTGACaAAGGAGTTGActcACaGAgtgtgAATGaCaGCAgCgAAgtGGCCTTcaTGCCaGTGC…
>XLOC_038644
GTCGTTgcTGaCACATCaCCTCCAtCGATGCCAaCATGTtGTCTTCCgTTcGCaCGCgtAtATAtataCCcGGCCACaCGCGCCataTTAtCATCAACtGCTTtCAAGGCatACaCCtacAAatCAAGctCCcAGCtCCCAATCaGCtAgtCAGCAGCAACaCTACCGCCtctCAAAAAaGAAGAtCGaTGAATaGTCaCTCGAtcatGGCGGTGCcGTCGGtGTTcGCCGCCTTCGaCAAGGACGGCgAcGGCAAGGTTCTGtGTCCgAGcTACGGcGCtGCATGGAGGCGAcGCTGGgCGAGGaCGTGCCCGAGGaGGAGGCGGCGGTgaCCcTTGCtGCGGTGGaCGCGGACGGCgACGGgCTGCTAAACCAAGAAGaGTTCtCGAGACTGGCCaC…
>XLOC_081016
GGCCaCCgAGGGCGTCGaCTTctCCGGCCAGAAGAACTTCATGACGGACGGGTACCTGCGGATGATGTGGcgCCGGATCGaCTTCCTCCGGCAGGTCCTGGAGAAGGGCTACAGtTTCAtTTTCACGGACACGGACATCGTGtGGCTGCGCAGCCCGCtGCCGcGCCTCTACGCCGaGGGGGACTTCCAGaTCGCCTGCGACCACTTCACCGGCGAcCCCGacGACGTCCTCGGCAACGCGcCCAAcgGGGGGTTCgCCTaCGCGCgCGCCAACaCCGaGaCGGTGGAGCTCTACCGCTACTGGTACGCCGCCAGGGagCGCCACCGGGCCTGCACGaCCaGGaCgtGCTCAACCTcATCAAGGCCgACCGcTACCTcACCGaGGTTGGCgTCaGGaTC…
>XLOC_089229
CTTcGCCgTCtCCCCGCCGCGCTCGCCGCCGGCCagaTACATCCAATCCAAGcGCCGcctGCGcgcCCCtGCTCCGacCCCAATGGCgTGGGGGGCgCCCGcGCgGGCgCaGTCGtcgCgGGTgCaGGCCCTctACGaCCTcTGCaGGCGcACCTTcCCCtcCCCCtcctCCGCCgCCGcCCCGGCCgcCCCTcCCCCCgCCagCGCCgtCCgGGCCAtAtCCTcCCtCatGGaTacTatCAgcCCCGcGGACCTcGGGctCagGGaCgaCaGCCtcgGGGaCgGcGGcGGCGGcGGcGGCGGcGGCACgGGTTCTTCgACtCgaCCTTcgtcAAgGGCgcGGCCaGGGCGGCCAGGtgGGCGCagCCCatcaCCtaCCtgCACGTcTACGAGTgCgAc…
>XLOC_140338
GTGGTGAACGGgATGTGCAAGGCGGGGaGGATGGaGGaCGcGCGCAAGGTGTTCGaCGGAATGGCGaGGgAGGGgTTGGCCCCCGAtGGGGgTCAGTTaTAACaCCTTGGTGAGTGGgtACTGCAAGGCAGGCTGCCTGCATGAGGCgCTGACGGTGTTCtcaGaGATGTCTCAGAAaGGGgTTgCACCaGATGTTGtGACGTTtACGtCGCTTAtCCATGCGaTGTGCaGGGCTGGGAACTTGGAGCGGgCaGTGGCCcTGGTGGGgCaGATGAAGGaGAGGGgCCTCCGGaTGAATGAGATCGCTTtCACaGCACTGATaGACGGgTTCtgcAAGAACGGgTTcTTGGAtGACgcATTGCTCGcACTGAAGGagATgAGGGAATGCAGGATCAAGCC…
>XLOC_098993
[truncated: 341 more rows]
