# Supplementary material for: chromoWIZ: a web tool to query and visualize chromosome-anchored genes from cereal and model genomes
Source: BMC Plant Biol. 2014 Dec 10;14:348. doi: 10.1186/s12870-014-0348-6 (PMC4266971; doi:10.1186/s12870-014-0348-6)
Supplement: Additional file 4: — List of UDP-glycosyltransferases homologs as reported in use case 5. Brachypodium genes of the UDP-glycosyltransferases family and their homologous matches to rice, barley, and bread wheat. [file 12870_2014_348_MOESM4_ESM.xls]

## Sheet: UGT-Brachypodium
# Use case 5, sequence-homologous sequences of Brachypodium UGT genes and their homologous to rice, barley and bread wheat
Bradi5g03400.1
Bradi5g03300.1
Bradi5g03390.1
Bradi5g02780.1
Bradi5g03380.1
Bradi5g03370.1

## Sheet: UGT-bread wheat
# Use case 5, sequence-homologous sequences of Brachypodium UGT genes and their homologous to rice, barley and bread wheat
Brachypodium gene identifier	wheat gene identifier	sequence identifier	match length
Bradi5g03400.1	Traes_2BS_14CA35D5D.1	78.71	667
Bradi5g03400.1	Traes_2BS_14CA35D5D.1	80.75	504
Bradi5g03400.1	Traes_2BS_14CA35D5D.3	80.75	504
Bradi5g03400.1	Traes_2BS_14CA35D5D.2	80.75	504
Bradi5g03400.1	Traes_5AL_BCA187DFF.1	80.20	505
Bradi5g03400.1	Traes_2DS_48FB7EC2D.1	79.96	504
Bradi5g03400.1	Traes_2AS_99FF5C043.1	80.96	457
Bradi5g03400.1	Traes_5BL_80B6F9967.1	80.80	448
Bradi5g03400.1	Traes_5BL_80B6F9967.2	80.80	448
Bradi5g03400.1	Traes_2BS_14CA35D5D.5	80.73	441
Bradi5g03400.1	Traes_2BS_14CA35D5D.4	80.69	435
Bradi5g03400.1	Traes_2AS_FD604A816.1	80.14	428
Bradi5g03400.1	Traes_5DS_753BB6013.1	77.54	463
Bradi5g03400.1	Traes_5DS_753BB6013.2	77.54	463
Bradi5g03400.1	Traes_2DS_B174E583E.1	80.95	168
Bradi5g03400.1	Traes_2DS_8917CF955.1	79.08	153
Bradi5g03400.1	Traes_2BS_C171FE28A.1	83.04	112
Bradi5g03300.1	Traes_2BS_14CA35D5D.1	79.83	1378
Bradi5g03300.1	Traes_2BS_14CA35D5D.5	80.18	434
Bradi5g03300.1	Traes_2BS_14CA35D5D.4	80.18	434
Bradi5g03300.1	Traes_5DS_753BB6013.1	79.01	443
Bradi5g03300.1	Traes_5DS_753BB6013.2	79.01	443
Bradi5g03300.1	Traes_2DS_B174E583E.1	82.59	201
Bradi5g03300.1	Traes_2BS_C171FE28A.1	85.48	124
Bradi5g03390.1	Traes_2BS_14CA35D5D.1	79.80	1386
Bradi5g03390.1	Traes_2BS_14CA35D5D.3	80.86	789
Bradi5g03390.1	Traes_2BS_14CA35D5D.2	80.86	789
Bradi5g03390.1	Traes_2AS_99FF5C043.1	80.11	704
Bradi5g03390.1	Traes_5AL_BCA187DFF.1	79.69	699
Bradi5g03390.1	Traes_5BL_80B6F9967.1	80.53	642
Bradi5g03390.1	Traes_5BL_80B6F9967.2	80.53	642
Bradi5g03390.1	Traes_2DS_48FB7EC2D.1	80.59	577
Bradi5g03390.1	Traes_2BS_14CA35D5D.5	80.54	442
Bradi5g03390.1	Traes_2BS_14CA35D5D.4	80.28	436
Bradi5g03390.1	Traes_5DS_753BB6013.1	78.72	470
Bradi5g03390.1	Traes_5DS_753BB6013.2	78.72	470
Bradi5g03390.1	Traes_2DS_B174E583E.1	82.70	185
Bradi5g03390.1	Traes_2BS_C171FE28A.1	83.22	143
Bradi5g02780.1	Traes_2DS_8917CF955.1	87.08	921
Bradi5g02780.1	Traes_2DS_AF32C840A.1	86.35	337
Bradi5g02780.1	Traes_2BS_EAFFC0BF0.1	77.40	354
Bradi5g02780.1	Traes_2BS_C171FE28A.1	85.29	136
Bradi5g03380.1	Traes_5DS_19AE064C1.1	84.28	1355
Bradi5g03380.1	Traes_5BS_D8E13BD7B.1	83.78	1356
Bradi5g03380.1	Traes_2AS_D4D8974D3.1	85.57	693
Bradi5g03380.1	Traes_2DS_1689489FF.1	83.18	648
Bradi5g03380.1	Traes_5DS_19AE064C1.2	86.58	365
Bradi5g03380.1	Traes_5BS_D8E13BD7B.2	86.30	365
Bradi5g03380.1	Traes_2BS_EAFFC0BF0.2	85.06	348
Bradi5g03380.1	Traes_2BS_C171FE28A.1	85.21	142
Bradi5g03370.1	Traes_2BS_14A78E8AD.1	80.51	739
Bradi5g03370.1	Traes_2DS_B174E583E.1	88.67	203
Bradi5g03370.1	Traes_2BS_C171FE28A.1	90.98	133

## Sheet: UGT-rice
# Use case 5, sequence-homologous sequences of Brachypodium UGT genes and their homologous to rice, barley and bread wheat
Brachypodium gene identifier	rice gene identifier	sequence identifier	match length
Bradi5g03400.1	LOC_Os04g12720.1	76.47	629
Bradi5g03400.1	LOC_Os04g12970.1	76.42	632
Bradi5g03400.1	LOC_Os04g12980.1	75.35	645
Bradi5g03400.1	LOC_Os04g12950.1	75.04	605
Bradi5g03400.1	LOC_Os09g34214.1	91.67	60
Bradi5g03300.1	LOC_Os04g12960.1	74.25	1328
Bradi5g03300.1	LOC_Os04g12950.1	74.60	1252
Bradi5g03300.1	LOC_Os04g12720.1	74.93	1009
Bradi5g03300.1	LOC_Os04g12710.1	82.76	377
Bradi5g03390.1	LOC_Os04g12960.1	75.67	1352
Bradi5g03390.1	LOC_Os04g12950.1	75.77	1139
Bradi5g03390.1	LOC_Os04g12720.1	76.29	1008
Bradi5g03390.1	LOC_Os04g12710.1	83.42	374
Bradi5g02780.1	LOC_Os04g12980.1	82.83	1369
Bradi5g02780.1	LOC_Os04g12900.1	83.14	854
Bradi5g02780.1	LOC_Os04g12970.1	76.29	1379
Bradi5g02780.1	LOC_Os04g12960.1	75.02	1317
Bradi5g02780.1	LOC_Os04g12890.1	82.53	435
Bradi5g02780.1	LOC_Os04g12710.1	78.81	519
Bradi5g03380.1	LOC_Os04g12960.1	80.06	1364
Bradi5g03380.1	LOC_Os04g12970.1	75.27	1391
Bradi5g03380.1	LOC_Os04g12710.1	83.10	562
Bradi5g03380.1	LOC_Os04g12950.1	74.60	1114
Bradi5g03380.1	LOC_Os04g12720.1	75.46	974
Bradi5g03370.1	LOC_Os04g12960.1	74.95	1373
Bradi5g03370.1	LOC_Os04g12720.1	75.69	1016
Bradi5g03370.1	LOC_Os04g12950.1	75.25	1095
Bradi5g03370.1	LOC_Os04g12710.1	79.60	544

## Sheet: UGT-barley
# Use case 5, sequence-homologous sequences of Brachypodium UGT genes and their homologous to rice, barley and bread wheat
Brachypodium gene identifier	barley gene identifier	sequence identifier	match length
Bradi5g03390.1	MLOC_65675.1	80.21	1400
Bradi5g03380.1	MLOC_81137.1	84.51	1349
Bradi5g03370.1	AK373611	82.89	1344
Bradi5g02780.1	AK361931	86.16	1358
